# Supplementary material for: The crystal structures of {LnCu5}3+ (Ln = Gd, Dy and Ho) 15-metallacrown-5 complexes and a reevaluation of the isotypic EuIII analogue
Source: Acta Crystallogr E Crystallogr Commun. 2019 Jul 19;75(Pt 8):1215–23. doi: 10.1107/S205698901900999X (PMC6690475; doi:10.1107/S205698901900999X)
Supplement: Supplementary file 1 [file e-75-01215-sup1.cif]

##############################################################################
#                                                                            #
# This CIF contains the data in a paper accepted for publication in          #
# Acta Crystallographica Section E. It conforms to the requirements of       #
# Notes for Authors for Acta Crystallographica Section E, and has been       #
# peer reviewed under the auspices of the IUCr Commission on Journals.       #
#                                                                            #
# Full details of the Crystallographic Information File format               #
# are given in the paper "The Crystallographic Information File (CIF):       #
# a New Standard Archive File for Crystallography" by S. R. Hall, F. H.      #
# Allen and I. D. Brown [Acta Cryst. (1991), A47, 655-685].                  #
#                                                                            #
# The current version of the core CIF dictionary is obtainable from          #
# ftp://ftp.iucr.org/pub/cif_core.dic.                                       #
#                                                                            #
# Software is freely available for graphical display of the structure(s)     #
# in this CIF. For information consult the CIF software page                 #
# http://www.iucr.org/resources/cif/software.                                #
#                                                                            #
# This file may be used for bona fide research purposes within the           #
# scientific community so long as proper attribution is given to the journal # 
# article from which it was obtained.                                        #
#                                                                            #
##############################################################################
data_Complex_1
_audit_creation_method     'SHELXL-2018/3'
_chemical_name_systematic
;\
Pentaaquacarbonatopentakis(glycine hydroxamato)nitrato\
pentacopper(II)gadolinium(III) 3.5-hydrate
;
_chemical_name_common     ?
_chemical_formula_moiety     'C11 H30 Cu5 Gd N11 O21, 3.5(H2 O)'
_chemical_formula_sum     'C11 H37 Cu5 Gd N11 O24.50'
_chemical_formula_iupac
                        '[Cu5 Gd (C2 H4 N2 O2)5 (C O3) (N O3) (H2 O)5], 3.5H2 O'
_chemical_formula_weight     1190.49
_chemical_melting_point     ?
_space_group_crystal_system     triclinic
_space_group_name_H-M_alt     'P -1'
_space_group_name_Hall     '-P 1'
loop_
    _space_group_symop_operation_xyz
    'x, y, z'
    '-x, -y, -z'
_cell_length_a     11.2057(15)
_cell_length_b     11.5054(15)
_cell_length_c     13.2983(10)
_cell_angle_alpha     94.026(4)
_cell_angle_beta     94.942(3)
_cell_angle_gamma     107.558(3)
_cell_volume     1620.2(3)
_cell_formula_units_Z     2
_cell_measurement_reflns_used     9949
_cell_measurement_theta_min     3.0639
_cell_measurement_theta_max     32.4891
_cell_measurement_temperature     150(2)
_exptl_crystal_description     rod
_exptl_crystal_colour     blue
_exptl_crystal_size_max     0.150
_exptl_crystal_size_mid     0.100
_exptl_crystal_size_min     0.050
_exptl_crystal_density_diffrn     2.440
_exptl_crystal_density_meas     ?
_exptl_crystal_density_method     ?
_exptl_crystal_F_000     1170
_exptl_absorpt_coefficient_mu     5.353
_exptl_absorpt_correction_type     multi-scan
_exptl_absorpt_process_details
;
(SADABS; Krause <i>et al.</i>,  2015)
;
_exptl_absorpt_correction_T_min     0.5988
_exptl_absorpt_correction_T_max     0.7465
_exptl_special_details     ?
_diffrn_ambient_temperature     150(2)
_diffrn_source     'sealed tube X-ray source'
_diffrn_radiation_type     MoK\a
_diffrn_radiation_wavelength     0.71073
_diffrn_radiation_monochromator     'Triumph curved graphite crystal'
_diffrn_measurement_device_type     'Bruker AXS D8 Quest CMOS'
_diffrn_measurement_method     'omega and phi scans'
_diffrn_detector_area_resol_mean     ?
_diffrn_reflns_number     118155
_diffrn_reflns_av_R_equivalents     0.0560
_diffrn_reflns_av_unetI/netI     0.0396
_diffrn_reflns_theta_min     3.091
_diffrn_reflns_theta_max     33.234
_diffrn_reflns_theta_full     25.242
_diffrn_measured_fraction_theta_max     0.996
_diffrn_measured_fraction_theta_full     0.998
_diffrn_reflns_limit_h_min     -17
_diffrn_reflns_limit_h_max     17
_diffrn_reflns_limit_k_min     -17
_diffrn_reflns_limit_k_max     17
_diffrn_reflns_limit_l_min     -19
_diffrn_reflns_limit_l_max     20
_refine_special_details
;
A water molecule is partially occupied, inducing disorder for the nearby
carbonate anion. The two disordered moieties were restrained to have
similar geometries. Uij components of ADPs for disordered atoms closer to
each other than 2.0 Angstrom were restrained to be similar. The distance of
the water oxygen to one of the carbonate oxygen atoms was restrained to be
at least 2.8 Angstrom for the moiety that contains the water molecule.
Water H atom positions were refined and O-H and H...H distances were
restrained to 0.84(2) and 1.36(2) Angstrom, respectively. The water
H atom positions of the disordered moiety were further restrained based
on hydrogen bonding considerations. Subject to these conditions
the occupancy ratio refined to 0.499(11) to 0.501(11).
;
_reflns_number_total     12399
_reflns_number_gt     9545
_reflns_threshold_expression     'I > 2\s(I)'
_refine_ls_structure_factor_coef     Fsqd
_refine_ls_matrix_type     full
_refine_ls_R_factor_all     0.0594
_refine_ls_R_factor_gt     0.0343
_refine_ls_wR_factor_gt     0.0681
_refine_ls_wR_factor_ref     0.0762
_refine_ls_goodness_of_fit_ref     1.050
_refine_ls_restrained_S_all     1.049
_refine_ls_number_reflns     12399
_refine_ls_number_parameters     570
_refine_ls_number_restraints     135
_refine_ls_hydrogen_treatment     mixed
_refine_ls_weighting_scheme     calc
_refine_ls_weighting_details
              'w=1/[\s^2^(Fo^2^)+(0.0346P)^2^+2.5135P] where P=(Fo^2^+2Fc^2^)/3'
_atom_sites_solution_hydrogens     mixed
_atom_sites_solution_primary     direct
_atom_sites_solution_secondary     difmap
_refine_ls_shift/su_max     0.001
_refine_ls_shift/su_mean     0.000
_refine_diff_density_max     2.059
_refine_diff_density_min     -1.396
_refine_ls_extinction_method
;
SHELXL-2018/3 (Sheldrick 2015)
;
_refine_ls_extinction_coef     0.00141(15)
_refine_ls_extinction_expression
                                  'Fc^*^=kFc[1+0.001xFc^2^\l^3^/sin(2\q)]^-1/4^'
loop_
    _atom_type_symbol
    _atom_type_description
    _atom_type_scat_dispersion_real
    _atom_type_scat_dispersion_imag
    _atom_type_scat_source
    'C' 'C' 0.0033 0.0016
                         'International Tables Vol C Tables 4.2.6.8 and 6.1.1.4'
    'H' 'H' 0.0000 0.0000
                         'International Tables Vol C Tables 4.2.6.8 and 6.1.1.4'
    'N' 'N' 0.0061 0.0033
                         'International Tables Vol C Tables 4.2.6.8 and 6.1.1.4'
    'Cu' 'Cu' 0.3201 1.2651
                         'International Tables Vol C Tables 4.2.6.8 and 6.1.1.4'
    'Gd' 'Gd' -0.1653 3.9035
                         'International Tables Vol C Tables 4.2.6.8 and 6.1.1.4'
    'O' 'O' 0.0106 0.0060
                         'International Tables Vol C Tables 4.2.6.8 and 6.1.1.4'
_computing_data_collection
;
APEX3 (Bruker, 2017)
;
_computing_cell_refinement
;
SAINT (Bruker, 2017)
;
_computing_data_reduction
;
SAINT (Bruker, 2017)
;
_computing_structure_solution
;
SHELXS97 (Sheldrick, 2008)
;
_computing_structure_refinement
;
<i>SHELXL2018/3</i> (Sheldrick, 2015),
<i>SHELXLE</i>  (H\"ubschle <i>et al.</i>,  2011)
;
_computing_molecular_graphics     ?
_computing_publication_material
;
publCIF (Westrip, 2010)
;
loop_
    _atom_site_type_symbol
    _atom_site_label
    _atom_site_fract_x
    _atom_site_fract_y
    _atom_site_fract_z
    _atom_site_U_iso_or_equiv
    _atom_site_adp_type
    _atom_site_calc_flag
    _atom_site_occupancy
    _atom_site_disorder_assembly
    _atom_site_disorder_group
    C C1 1.0282(3) 0.3071(3) 0.5735(2) 0.0169(5) Uani d 1 . .
    C C2 1.0133(3) 0.3907(3) 0.6602(2) 0.0198(6) Uani d 1 . .
    H H2C 1.011450 0.350005 0.723478 0.024 Uiso calc 1 . .
    H H2D 1.085802 0.466751 0.669686 0.024 Uiso calc 1 . .
    C C3 0.6601(3) 0.4525(3) 0.3876(2) 0.0184(5) Uani d 1 . .
    C C4 0.5624(3) 0.5110(3) 0.3531(2) 0.0237(6) Uani d 1 . .
    H H4C 0.492326 0.489577 0.395853 0.028 Uiso calc 1 . .
    H H4D 0.600253 0.601279 0.361189 0.028 Uiso calc 1 . .
    C C5 0.5301(3) 0.2146(3) 0.0120(2) 0.0180(5) Uani d 1 . .
    C C6 0.4908(3) 0.1751(3) -0.0995(2) 0.0211(6) Uani d 1 . .
    H H6C 0.398256 0.136861 -0.110988 0.025 Uiso calc 1 . .
    H H6D 0.513050 0.247914 -0.137828 0.025 Uiso calc 1 . .
    C C7 0.8131(3) -0.0807(3) -0.0320(2) 0.0158(5) Uani d 1 . .
    C C8 0.8535(3) -0.1924(3) -0.0560(2) 0.0185(5) Uani d 1 . .
    H H8C 0.778171 -0.265599 -0.071359 0.022 Uiso calc 1 . .
    H H8D 0.899628 -0.182227 -0.116646 0.022 Uiso calc 1 . .
    C C9 1.1071(3) -0.0372(3) 0.3184(2) 0.0155(5) Uani d 1 . .
    C C10 1.2060(3) -0.0372(3) 0.4025(2) 0.0182(5) Uani d 1 . .
    H H10C 1.183398 -0.118107 0.429579 0.022 Uiso calc 1 . .
    H H10D 1.288131 -0.023541 0.375327 0.022 Uiso calc 1 . .
    C C11 1.0002(9) 0.3923(10) 0.1657(8) 0.0187(17) Uani d 0.499(11) A 1
    O O12 0.8812(8) 0.3500(10) 0.1377(9) 0.0268(16) Uani d 0.499(11) A 1
    O O13 1.0398(17) 0.3359(17) 0.2371(11) 0.0221(18) Uani d 0.499(11) A 1
    O O14 1.0726(7) 0.4812(8) 0.1298(7) 0.0296(16) Uani d 0.499(11) A 1
    O O23 1.3130(8) 0.5342(7) 0.1998(11) 0.100(5) Uani d 0.499(11) A 1
    H H23A 1.324(17) 0.608(5) 0.223(7) 0.150 Uiso d 0.499(11) A 1
    H H23B 1.242(5) 0.491(7) 0.171(13) 0.150 Uiso d 0.499(11) A 1
    C C11B 1.0371(9) 0.3913(10) 0.1761(9) 0.0210(18) Uani d 0.501(11) A 2
    O O12B 0.9211(8) 0.3493(10) 0.1322(8) 0.0280(16) Uani d 0.501(11) A 2
    O O13B 1.0555(17) 0.3350(16) 0.2552(11) 0.0231(19) Uani d 0.501(11) A 2
    O O14B 1.1203(8) 0.4785(8) 0.1474(6) 0.0319(18) Uani d 0.501(11) A 2
    N N1 0.9476(2) 0.2923(2) 0.49334(18) 0.0184(5) Uani d 1 . .
    N N2 0.8943(3) 0.4211(3) 0.6387(2) 0.0242(5) Uani d 1 . .
    H H2A 0.909529 0.503064 0.653694 0.029 Uiso calc 1 . .
    H H2B 0.836962 0.381155 0.679007 0.029 Uiso calc 1 . .
    N N3 0.6792(3) 0.3745(2) 0.32041(19) 0.0194(5) Uani d 1 . .
    N N4 0.5128(3) 0.4690(3) 0.2453(2) 0.0321(7) Uani d 1 . .
    H H4A 0.541406 0.531489 0.206441 0.038 Uiso calc 1 . .
    H H4B 0.427124 0.446800 0.238524 0.038 Uiso calc 1 . .
    N N5 0.6111(2) 0.1674(2) 0.05484(18) 0.0177(5) Uani d 1 . .
    N N6 0.5532(2) 0.0865(2) -0.13735(18) 0.0190(5) Uani d 1 . .
    H H6A 0.585643 0.108822 -0.196056 0.023 Uiso calc 1 . .
    H H6B 0.496054 0.010374 -0.150377 0.023 Uiso calc 1 . .
    N N7 0.8504(2) -0.0252(2) 0.05833(18) 0.0161(4) Uani d 1 . .
    N N8 0.9361(2) -0.2106(2) 0.03158(19) 0.0193(5) Uani d 1 . .
    H H8A 1.014048 -0.203019 0.012836 0.023 Uiso calc 1 . .
    H H8B 0.903608 -0.287467 0.050144 0.023 Uiso calc 1 . .
    N N9 1.0599(2) 0.0527(2) 0.32669(17) 0.0157(4) Uani d 1 . .
    N N10 1.2174(3) 0.0598(3) 0.4855(2) 0.0236(5) Uani d 1 . .
    H H10A 1.297991 0.111081 0.495577 0.028 Uiso calc 1 . .
    H H10B 1.199114 0.025111 0.543971 0.028 Uiso calc 1 . .
    N N11 0.5782(3) 0.2254(3) 0.6118(2) 0.0282(6) Uani d 1 . .
    Cu Cu1 1.09871(3) 0.15598(3) 0.45052(3) 0.01629(7) Uani d 1 . .
    Cu Cu2 0.82345(3) 0.37425(3) 0.49429(3) 0.01666(7) Uani d 1 . .
    Cu Cu3 0.56789(4) 0.32576(3) 0.19730(3) 0.01924(8) Uani d 1 . .
    Cu Cu4 0.69162(3) 0.08373(3) -0.03230(3) 0.01653(7) Uani d 1 . .
    Cu Cu5 0.95028(3) -0.08613(3) 0.15079(3) 0.01552(7) Uani d 1 . .
    Gd Gd1 0.84770(2) 0.19381(2) 0.24301(2) 0.01278(4) Uani d 1 . .
    O O1 0.9539(2) 0.2085(2) 0.41509(15) 0.0205(4) Uani d 1 . .
    O O2 1.1140(2) 0.2528(2) 0.57995(15) 0.0193(4) Uani d 1 . .
    O O3 0.7698(2) 0.31983(19) 0.35249(15) 0.0186(4) Uani d 1 . .
    O O4 0.7179(2) 0.47939(19) 0.47886(16) 0.0204(4) Uani d 1 . .
    O O5 0.6439(2) 0.2014(2) 0.15887(15) 0.0208(4) Uani d 1 . .
    O O6 0.4844(2) 0.2916(2) 0.05861(16) 0.0213(4) Uani d 1 . .
    O O7 0.8123(2) 0.07808(19) 0.07923(15) 0.0188(4) Uani d 1 . .
    O O8 0.7441(2) -0.04598(19) -0.09994(15) 0.0184(4) Uani d 1 . .
    O O9 0.97139(19) 0.05463(18) 0.24655(15) 0.0164(4) Uani d 1 . .
    O O10 1.0746(2) -0.12244(19) 0.24335(15) 0.0178(4) Uani d 1 . .
    O O11 0.7121(2) 0.0139(2) 0.29536(17) 0.0213(4) Uani d 1 . .
    H H11A 0.643(3) 0.014(4) 0.316(3) 0.032 Uiso d 1 . .
    H H11B 0.719(4) -0.056(2) 0.281(3) 0.032 Uiso d 1 . .
    O O15 0.6328(2) 0.2178(2) 0.53415(19) 0.0310(5) Uani d 1 . .
    O O16 0.6467(3) 0.2508(4) 0.6961(2) 0.0585(10) Uani d 1 . .
    O O17 0.4642(3) 0.2055(3) 0.6078(3) 0.0426(7) Uani d 1 . .
    O O18 1.2479(2) 0.3217(2) 0.37422(18) 0.0241(5) Uani d 1 . .
    H H18A 1.266(4) 0.378(3) 0.421(2) 0.036 Uiso d 1 . .
    H H18B 1.192(3) 0.336(4) 0.336(3) 0.036 Uiso d 1 . .
    O O19 0.3869(2) 0.1932(2) 0.26751(17) 0.0235(5) Uani d 1 . .
    H H19A 0.338(3) 0.154(4) 0.216(2) 0.035 Uiso d 1 . .
    H H19B 0.348(4) 0.234(3) 0.297(3) 0.035 Uiso d 1 . .
    O O20 0.8216(2) 0.2497(2) -0.11207(19) 0.0283(5) Uani d 1 . .
    H H20A 0.844(4) 0.221(4) -0.165(2) 0.042 Uiso d 1 . .
    H H20B 0.839(4) 0.3266(19) -0.113(4) 0.042 Uiso d 1 . .
    O O21 0.6426(3) 0.6180(2) 0.0939(2) 0.0357(6) Uani d 1 . .
    H H21A 0.599(4) 0.629(5) 0.043(3) 0.054 Uiso d 1 . .
    H H21B 0.685(4) 0.572(4) 0.075(4) 0.054 Uiso d 1 . .
    O O22 0.8172(4) 0.5178(3) 0.0465(3) 0.0538(9) Uani d 1 . .
    H H22A 0.824(6) 0.514(6) -0.0174(18) 0.081 Uiso d 1 . .
    H H22B 0.850(6) 0.468(5) 0.076(4) 0.081 Uiso d 1 . .
    O O24 0.7763(2) -0.1972(2) 0.24123(17) 0.0213(4) Uani d 1 . .
    H H24A 0.805(4) -0.228(4) 0.289(2) 0.032 Uiso d 1 . .
    H H24B 0.739(4) -0.264(2) 0.206(3) 0.032 Uiso d 1 . .
    O O25 0.5128(2) 0.0541(2) 0.36852(19) 0.0266(5) Uani d 1 . .
    H H25A 0.477(4) 0.102(4) 0.340(3) 0.040 Uiso d 1 . .
    H H25B 0.541(4) 0.095(4) 0.425(2) 0.040 Uiso d 1 . .
loop_
    _atom_site_aniso_label
    _atom_site_aniso_U_11
    _atom_site_aniso_U_22
    _atom_site_aniso_U_33
    _atom_site_aniso_U_12
    _atom_site_aniso_U_13
    _atom_site_aniso_U_23
    C1 0.0204(13) 0.0140(12) 0.0141(12) 0.0016(10) 0.0034(10) 0.0020(9)
    C2 0.0288(15) 0.0167(13) 0.0115(12) 0.0042(11) 0.0009(11) -0.0007(10)
    C3 0.0241(14) 0.0139(12) 0.0158(12) 0.0040(11) 0.0028(11) -0.0003(10)
    C4 0.0318(17) 0.0204(14) 0.0204(14) 0.0120(13) 0.0012(12) -0.0030(11)
    C5 0.0200(13) 0.0194(13) 0.0147(12) 0.0062(11) 0.0016(10) 0.0022(10)
    C6 0.0246(15) 0.0286(15) 0.0134(12) 0.0143(12) -0.0004(11) -0.0001(11)
    C7 0.0177(13) 0.0158(12) 0.0133(12) 0.0046(10) 0.0019(10) 0.0000(9)
    C8 0.0252(14) 0.0177(13) 0.0133(12) 0.0089(11) 0.0009(10) -0.0027(10)
    C9 0.0164(12) 0.0152(12) 0.0142(12) 0.0040(10) 0.0010(10) 0.0024(9)
    C10 0.0190(13) 0.0186(13) 0.0181(13) 0.0075(11) -0.0003(10) 0.0037(10)
    C11 0.019(4) 0.021(3) 0.016(3) 0.006(3) 0.003(3) -0.002(2)
    O12 0.019(4) 0.027(2) 0.030(3) 0.000(3) 0.002(3) 0.011(2)
    O13 0.021(4) 0.023(3) 0.019(4) 0.003(3) -0.001(3) 0.005(3)
    O14 0.027(4) 0.027(3) 0.028(3) -0.003(3) 0.003(3) 0.006(2)
    O23 0.047(5) 0.050(5) 0.203(13) 0.028(4) -0.018(6) -0.007(6)
    C11B 0.024(4) 0.019(2) 0.017(3) 0.005(3) 0.002(3) -0.005(2)
    O12B 0.026(4) 0.027(2) 0.024(3) -0.003(3) 0.001(3) 0.011(2)
    O13B 0.022(4) 0.020(3) 0.023(5) 0.001(3) -0.005(3) 0.001(3)
    O14B 0.036(4) 0.026(3) 0.020(3) -0.010(3) 0.009(3) -0.002(2)
    N1 0.0251(13) 0.0185(11) 0.0115(10) 0.0072(10) 0.0040(9) -0.0032(9)
    N2 0.0282(14) 0.0270(13) 0.0164(12) 0.0092(11) -0.0003(10) -0.0054(10)
    N3 0.0264(13) 0.0174(11) 0.0168(11) 0.0109(10) 0.0008(10) 0.0010(9)
    N4 0.056(2) 0.0267(14) 0.0207(13) 0.0252(14) -0.0001(13) 0.0008(11)
    N5 0.0210(12) 0.0238(12) 0.0102(10) 0.0106(10) -0.0005(9) -0.0003(9)
    N6 0.0215(12) 0.0231(12) 0.0123(10) 0.0076(10) 0.0003(9) -0.0002(9)
    N7 0.0213(12) 0.0164(11) 0.0131(10) 0.0106(9) -0.0004(9) -0.0011(8)
    N8 0.0221(12) 0.0195(12) 0.0177(11) 0.0098(10) -0.0006(9) -0.0011(9)
    N9 0.0177(11) 0.0159(11) 0.0130(10) 0.0054(9) -0.0021(8) 0.0007(8)
    N10 0.0225(13) 0.0275(13) 0.0199(12) 0.0088(11) -0.0050(10) 0.0003(10)
    N11 0.0271(14) 0.0270(14) 0.0263(14) 0.0020(11) 0.0040(11) 0.0032(11)
    Cu1 0.01724(16) 0.01941(16) 0.01143(15) 0.00596(13) -0.00150(12)
                                                                    -0.00123(12)
    Cu2 0.02216(18) 0.01550(16) 0.01149(15) 0.00558(13) 0.00110(13) -0.00207(12)
    Cu3 0.02855(19) 0.01987(17) 0.01282(15) 0.01423(15) -0.00091(14)
                                                                    -0.00107(13)
    Cu4 0.01952(17) 0.02133(17) 0.01026(15) 0.01014(14) -0.00125(12)
                                                                    -0.00179(12)
    Cu5 0.01973(17) 0.01519(15) 0.01250(15) 0.00790(13) -0.00066(12)
                                                                    -0.00106(12)
    Gd1 0.01725(7) 0.01235(6) 0.00865(6) 0.00532(5) -0.00028(4) -0.00060(4)
    O1 0.0234(11) 0.0277(11) 0.0114(9) 0.0128(9) -0.0023(8) -0.0074(8)
    O2 0.0218(10) 0.0217(10) 0.0135(9) 0.0064(8) -0.0011(8) 0.0008(8)
    O3 0.0256(11) 0.0203(10) 0.0129(9) 0.0124(8) 0.0000(8) 0.0001(7)
    O4 0.0254(11) 0.0190(10) 0.0159(9) 0.0065(8) 0.0025(8) -0.0031(8)
    O5 0.0281(11) 0.0277(11) 0.0102(9) 0.0170(9) -0.0026(8) -0.0049(8)
    O6 0.0283(11) 0.0263(11) 0.0142(9) 0.0169(9) -0.0010(8) 0.0004(8)
    O7 0.0251(11) 0.0193(10) 0.0150(9) 0.0139(8) -0.0021(8) -0.0036(7)
    O8 0.0233(10) 0.0213(10) 0.0119(9) 0.0107(8) -0.0013(8) -0.0025(7)
    O9 0.0198(10) 0.0170(9) 0.0125(9) 0.0083(8) -0.0047(7) -0.0016(7)
    O10 0.0209(10) 0.0176(9) 0.0163(9) 0.0090(8) 0.0005(8) 0.0003(7)
    O11 0.0194(10) 0.0185(10) 0.0254(11) 0.0043(8) 0.0041(9) 0.0024(8)
    O15 0.0318(13) 0.0314(13) 0.0280(12) 0.0052(10) 0.0081(10) 0.0059(10)
    O16 0.0445(18) 0.087(3) 0.0234(14) -0.0098(17) 0.0007(13) 0.0051(15)
    O17 0.0271(13) 0.0321(14) 0.070(2) 0.0112(11) 0.0091(13) -0.0005(14)
    O18 0.0274(12) 0.0211(11) 0.0230(11) 0.0090(9) -0.0002(9) -0.0060(9)
    O19 0.0230(11) 0.0295(12) 0.0177(10) 0.0101(9) -0.0006(8) -0.0041(9)
    O20 0.0317(13) 0.0248(12) 0.0303(13) 0.0103(10) 0.0089(10) 0.0017(10)
    O21 0.0499(17) 0.0296(13) 0.0284(13) 0.0187(12) -0.0119(12) 0.0000(10)
    O22 0.091(3) 0.0470(18) 0.0389(17) 0.0372(18) 0.0265(18) 0.0148(15)
    O24 0.0249(11) 0.0196(10) 0.0181(10) 0.0060(9) -0.0014(8) 0.0027(8)
    O25 0.0262(12) 0.0255(12) 0.0279(12) 0.0083(10) 0.0031(10) 0.0008(9)
_geom_special_details
;
 All esds (except the esd in the dihedral angle between two l.s. planes)
 are estimated using the full covariance matrix.  The cell esds are taken
 into account individually in the estimation of esds in distances, angles
 and torsion angles; correlations between esds in cell parameters are only
 used when they are defined by crystal symmetry.  An approximate (isotropic)
 treatment of cell esds is used for estimating esds involving l.s. planes.
;
loop_
    _geom_bond_atom_site_label_1
    _geom_bond_atom_site_label_2
    _geom_bond_site_symmetry_2
    _geom_bond_distance
    _geom_bond_publ_flag
    C1 O2 . 1.296(4) ?
    C1 N1 . 1.303(4) ?
    C1 C2 . 1.501(4) ?
    C2 N2 . 1.488(4) ?
    C2 H2C . 0.9900 ?
    C2 H2D . 0.9900 ?
    C3 O4 . 1.295(4) ?
    C3 N3 . 1.298(4) ?
    C3 C4 . 1.505(4) ?
    C4 N4 . 1.483(4) ?
    C4 H4C . 0.9900 ?
    C4 H4D . 0.9900 ?
    C5 O6 . 1.298(4) ?
    C5 N5 . 1.302(4) ?
    C5 C6 . 1.506(4) ?
    C6 N6 . 1.485(4) ?
    C6 H6C . 0.9900 ?
    C6 H6D . 0.9900 ?
    C7 N7 . 1.292(4) ?
    C7 O8 . 1.301(3) ?
    C7 C8 . 1.509(4) ?
    C8 N8 . 1.490(4) ?
    C8 H8C . 0.9900 ?
    C8 H8D . 0.9900 ?
    C9 O10 . 1.294(3) ?
    C9 N9 . 1.298(4) ?
    C9 C10 . 1.506(4) ?
    C10 N10 . 1.482(4) ?
    C10 H10C . 0.9900 ?
    C10 H10D . 0.9900 ?
    C11 O14 . 1.252(9) ?
    C11 O12 . 1.284(9) ?
    C11 O13 . 1.307(10) ?
    C11 Gd1 . 2.733(10) ?
    O12 Gd1 . 2.317(11) ?
    O13 Gd1 . 2.288(17) ?
    O23 H23A . 0.851(19) ?
    O23 H23B . 0.84(2) ?
    C11B O14B . 1.253(9) ?
    C11B O13B . 1.307(10) ?
    C11B O12B . 1.310(10) ?
    C11B Gd1 . 2.857(10) ?
    O12B Gd1 . 2.396(10) ?
    O13B Gd1 . 2.388(17) ?
    N1 O1 . 1.389(3) ?
    N1 Cu2 . 1.902(3) ?
    N2 Cu2 . 1.985(3) ?
    N2 H2A . 0.9100 ?
    N2 H2B . 0.9100 ?
    N3 O3 . 1.399(3) ?
    N3 Cu3 . 1.910(3) ?
    N4 Cu3 . 2.010(3) ?
    N4 H4A . 0.9100 ?
    N4 H4B . 0.9100 ?
    N5 O5 . 1.397(3) ?
    N5 Cu4 . 1.906(2) ?
    N6 Cu4 . 2.005(2) ?
    N6 H6A . 0.9100 ?
    N6 H6B . 0.9100 ?
    N7 O7 . 1.397(3) ?
    N7 Cu5 . 1.901(2) ?
    N8 Cu5 . 2.022(2) ?
    N8 H8A . 0.9100 ?
    N8 H8B . 0.9100 ?
    N9 O9 . 1.398(3) ?
    N9 Cu1 . 1.898(2) ?
    N10 Cu1 . 2.016(3) ?
    N10 H10A . 0.9100 ?
    N10 H10B . 0.9100 ?
    N11 O17 . 1.223(4) ?
    N11 O15 . 1.255(4) ?
    N11 O16 . 1.266(4) ?
    Cu1 O1 . 1.929(2) ?
    Cu1 O2 . 1.949(2) ?
    Cu1 O18 . 2.470(3) ?
    Cu2 O3 . 1.929(2) ?
    Cu2 O4 . 1.939(2) ?
    Cu2 O15 . 2.469(3) ?
    Cu3 O5 . 1.935(2) ?
    Cu3 O6 . 1.952(2) ?
    Cu3 O19 . 2.444(2) ?
    Cu4 O7 . 1.938(2) ?
    Cu4 O8 . 1.953(2) ?
    Cu4 O20 . 2.401(3) ?
    Cu5 O9 . 1.931(2) ?
    Cu5 O10 . 1.939(2) ?
    Cu5 O24 . 2.449(2) ?
    Gd1 O11 . 2.359(2) ?
    Gd1 O3 . 2.381(2) ?
    Gd1 O7 . 2.408(2) ?
    Gd1 O9 . 2.414(2) ?
    Gd1 O1 . 2.457(2) ?
    Gd1 O5 . 2.483(2) ?
    O11 H11A . 0.840(19) ?
    O11 H11B . 0.838(19) ?
    O18 H18A . 0.829(19) ?
    O18 H18B . 0.830(19) ?
    O19 H19A . 0.844(19) ?
    O19 H19B . 0.836(19) ?
    O20 H20A . 0.847(19) ?
    O20 H20B . 0.849(19) ?
    O21 H21A . 0.840(19) ?
    O21 H21B . 0.849(19) ?
    O22 H22A . 0.86(2) ?
    O22 H22B . 0.87(2) ?
    O24 H24A . 0.833(19) ?
    O24 H24B . 0.839(19) ?
    O25 H25A . 0.861(19) ?
    O25 H25B . 0.845(19) ?
loop_
    _geom_angle_atom_site_label_1
    _geom_angle_atom_site_label_2
    _geom_angle_atom_site_label_3
    _geom_angle_site_symmetry_1
    _geom_angle_site_symmetry_3
    _geom_angle
    _geom_angle_publ_flag
    O2 C1 N1 . . 123.2(3) ?
    O2 C1 C2 . . 121.7(3) ?
    N1 C1 C2 . . 115.1(3) ?
    N2 C2 C1 . . 109.7(2) ?
    N2 C2 H2C . . 109.7 ?
    C1 C2 H2C . . 109.7 ?
    N2 C2 H2D . . 109.7 ?
    C1 C2 H2D . . 109.7 ?
    H2C C2 H2D . . 108.2 ?
    O4 C3 N3 . . 124.2(3) ?
    O4 C3 C4 . . 120.7(3) ?
    N3 C3 C4 . . 115.1(3) ?
    N4 C4 C3 . . 110.7(2) ?
    N4 C4 H4C . . 109.5 ?
    C3 C4 H4C . . 109.5 ?
    N4 C4 H4D . . 109.5 ?
    C3 C4 H4D . . 109.5 ?
    H4C C4 H4D . . 108.1 ?
    O6 C5 N5 . . 124.4(3) ?
    O6 C5 C6 . . 120.0(3) ?
    N5 C5 C6 . . 115.6(3) ?
    N6 C6 C5 . . 111.2(2) ?
    N6 C6 H6C . . 109.4 ?
    C5 C6 H6C . . 109.4 ?
    N6 C6 H6D . . 109.4 ?
    C5 C6 H6D . . 109.4 ?
    H6C C6 H6D . . 108.0 ?
    N7 C7 O8 . . 123.8(3) ?
    N7 C7 C8 . . 116.0(2) ?
    O8 C7 C8 . . 120.2(2) ?
    N8 C8 C7 . . 110.4(2) ?
    N8 C8 H8C . . 109.6 ?
    C7 C8 H8C . . 109.6 ?
    N8 C8 H8D . . 109.6 ?
    C7 C8 H8D . . 109.6 ?
    H8C C8 H8D . . 108.1 ?
    O10 C9 N9 . . 123.9(3) ?
    O10 C9 C10 . . 120.3(2) ?
    N9 C9 C10 . . 115.8(2) ?
    N10 C10 C9 . . 110.9(2) ?
    N10 C10 H10C . . 109.5 ?
    C9 C10 H10C . . 109.5 ?
    N10 C10 H10D . . 109.5 ?
    C9 C10 H10D . . 109.5 ?
    H10C C10 H10D . . 108.0 ?
    O14 C11 O12 . . 123.6(9) ?
    O14 C11 O13 . . 122.2(9) ?
    O12 C11 O13 . . 114.2(9) ?
    O14 C11 Gd1 . . 178.1(8) ?
    O12 C11 Gd1 . . 57.7(6) ?
    O13 C11 Gd1 . . 56.5(7) ?
    C11 O12 Gd1 . . 94.3(7) ?
    C11 O13 Gd1 . . 95.0(8) ?
    H23A O23 H23B . . 119(10) ?
    O14B C11B O13B . . 123.7(10) ?
    O14B C11B O12B . . 123.8(9) ?
    O13B C11B O12B . . 112.5(9) ?
    O14B C11B Gd1 . . 179.5(9) ?
    O13B C11B Gd1 . . 56.1(7) ?
    O12B C11B Gd1 . . 56.4(5) ?
    C11B O12B Gd1 . . 96.5(7) ?
    C11B O13B Gd1 . . 96.9(8) ?
    C1 N1 O1 . . 116.0(2) ?
    C1 N1 Cu2 . . 119.25(19) ?
    O1 N1 Cu2 . . 124.58(18) ?
    C2 N2 Cu2 . . 111.49(18) ?
    C2 N2 H2A . . 109.3 ?
    Cu2 N2 H2A . . 109.3 ?
    C2 N2 H2B . . 109.3 ?
    Cu2 N2 H2B . . 109.3 ?
    H2A N2 H2B . . 108.0 ?
    C3 N3 O3 . . 115.2(2) ?
    C3 N3 Cu3 . . 118.8(2) ?
    O3 N3 Cu3 . . 125.28(18) ?
    C4 N4 Cu3 . . 110.4(2) ?
    C4 N4 H4A . . 109.6 ?
    Cu3 N4 H4A . . 109.6 ?
    C4 N4 H4B . . 109.6 ?
    Cu3 N4 H4B . . 109.6 ?
    H4A N4 H4B . . 108.1 ?
    C5 N5 O5 . . 115.2(2) ?
    C5 N5 Cu4 . . 117.2(2) ?
    O5 N5 Cu4 . . 126.74(18) ?
    C6 N6 Cu4 . . 109.20(18) ?
    C6 N6 H6A . . 109.8 ?
    Cu4 N6 H6A . . 109.8 ?
    C6 N6 H6B . . 109.8 ?
    Cu4 N6 H6B . . 109.8 ?
    H6A N6 H6B . . 108.3 ?
    C7 N7 O7 . . 115.2(2) ?
    C7 N7 Cu5 . . 119.6(2) ?
    O7 N7 Cu5 . . 125.20(17) ?
    C8 N8 Cu5 . . 110.78(17) ?
    C8 N8 H8A . . 109.5 ?
    Cu5 N8 H8A . . 109.5 ?
    C8 N8 H8B . . 109.5 ?
    Cu5 N8 H8B . . 109.5 ?
    H8A N8 H8B . . 108.1 ?
    C9 N9 O9 . . 115.5(2) ?
    C9 N9 Cu1 . . 118.54(19) ?
    O9 N9 Cu1 . . 125.47(17) ?
    C10 N10 Cu1 . . 110.37(18) ?
    C10 N10 H10A . . 109.6 ?
    Cu1 N10 H10A . . 109.6 ?
    C10 N10 H10B . . 109.6 ?
    Cu1 N10 H10B . . 109.6 ?
    H10A N10 H10B . . 108.1 ?
    O17 N11 O15 . . 122.5(3) ?
    O17 N11 O16 . . 120.9(3) ?
    O15 N11 O16 . . 116.5(3) ?
    N9 Cu1 O1 . . 89.32(9) ?
    N9 Cu1 O2 . . 172.09(10) ?
    O1 Cu1 O2 . . 85.28(9) ?
    N9 Cu1 N10 . . 83.70(10) ?
    O1 Cu1 N10 . . 165.70(11) ?
    O2 Cu1 N10 . . 100.27(10) ?
    N9 Cu1 O18 . . 91.70(9) ?
    O1 Cu1 O18 . . 95.08(9) ?
    O2 Cu1 O18 . . 94.54(8) ?
    N10 Cu1 O18 . . 97.58(10) ?
    N1 Cu2 O3 . . 90.48(9) ?
    N1 Cu2 O4 . . 168.71(10) ?
    O3 Cu2 O4 . . 85.63(9) ?
    N1 Cu2 N2 . . 82.87(11) ?
    O3 Cu2 N2 . . 173.32(10) ?
    O4 Cu2 N2 . . 100.83(10) ?
    N1 Cu2 O15 . . 104.38(10) ?
    O3 Cu2 O15 . . 88.22(9) ?
    O4 Cu2 O15 . . 86.11(9) ?
    N2 Cu2 O15 . . 93.88(11) ?
    N3 Cu3 O5 . . 90.98(10) ?
    N3 Cu3 O6 . . 168.46(11) ?
    O5 Cu3 O6 . . 85.44(9) ?
    N3 Cu3 N4 . . 82.70(12) ?
    O5 Cu3 N4 . . 172.15(13) ?
    O6 Cu3 N4 . . 99.85(11) ?
    N3 Cu3 O19 . . 97.56(10) ?
    O5 Cu3 O19 . . 97.57(9) ?
    O6 Cu3 O19 . . 93.78(9) ?
    N4 Cu3 O19 . . 87.90(12) ?
    N5 Cu4 O7 . . 91.39(9) ?
    N5 Cu4 O8 . . 161.67(10) ?
    O7 Cu4 O8 . . 84.56(8) ?
    N5 Cu4 N6 . . 83.88(10) ?
    O7 Cu4 N6 . . 174.00(10) ?
    O8 Cu4 N6 . . 98.79(9) ?
    N5 Cu4 O20 . . 101.61(10) ?
    O7 Cu4 O20 . . 99.20(9) ?
    O8 Cu4 O20 . . 96.69(9) ?
    N6 Cu4 O20 . . 85.40(10) ?
    N7 Cu5 O9 . . 89.59(9) ?
    N7 Cu5 O10 . . 170.23(10) ?
    O9 Cu5 O10 . . 85.57(8) ?
    N7 Cu5 N8 . . 83.14(10) ?
    O9 Cu5 N8 . . 169.38(10) ?
    O10 Cu5 N8 . . 100.42(9) ?
    N7 Cu5 O24 . . 95.81(9) ?
    O9 Cu5 O24 . . 87.44(8) ?
    O10 Cu5 O24 . . 92.45(8) ?
    N8 Cu5 O24 . . 100.96(9) ?
    O13 Gd1 O12 . . 56.4(3) ?
    O13 Gd1 O11 . . 153.9(3) ?
    O12 Gd1 O11 . . 149.4(2) ?
    O13 Gd1 O3 . . 96.0(6) ?
    O12 Gd1 O3 . . 86.3(3) ?
    O11 Gd1 O3 . . 91.62(8) ?
    O11 Gd1 O13B . . 147.7(3) ?
    O3 Gd1 O13B . . 95.0(5) ?
    O11 Gd1 O12B . . 156.6(2) ?
    O3 Gd1 O12B . . 94.1(3) ?
    O13B Gd1 O12B . . 54.1(3) ?
    O13 Gd1 O7 . . 102.1(5) ?
    O12 Gd1 O7 . . 79.3(3) ?
    O11 Gd1 O7 . . 85.23(8) ?
    O3 Gd1 O7 . . 144.85(7) ?
    O13B Gd1 O7 . . 106.2(5) ?
    O12B Gd1 O7 . . 77.1(3) ?
    O13 Gd1 O9 . . 82.7(5) ?
    O12 Gd1 O9 . . 122.3(2) ?
    O11 Gd1 O9 . . 75.95(7) ?
    O3 Gd1 O9 . . 141.57(7) ?
    O13B Gd1 O9 . . 79.4(5) ?
    O12B Gd1 O9 . . 111.8(3) ?
    O7 Gd1 O9 . . 71.27(6) ?
    O13 Gd1 O1 . . 76.8(3) ?
    O12 Gd1 O1 . . 125.7(3) ?
    O11 Gd1 O1 . . 81.98(8) ?
    O3 Gd1 O1 . . 71.71(7) ?
    O13B Gd1 O1 . . 70.3(3) ?
    O12B Gd1 O1 . . 121.3(2) ?
    O7 Gd1 O1 . . 141.68(7) ?
    O9 Gd1 O1 . . 70.62(7) ?
    O13 Gd1 O5 . . 125.4(3) ?
    O12 Gd1 O5 . . 69.6(2) ?
    O11 Gd1 O5 . . 80.69(8) ?
    O3 Gd1 O5 . . 72.08(7) ?
    O13B Gd1 O5 . . 131.3(3) ?
    O12B Gd1 O5 . . 79.6(2) ?
    O7 Gd1 O5 . . 72.87(7) ?
    O9 Gd1 O5 . . 138.36(7) ?
    O1 Gd1 O5 . . 139.11(7) ?
    O13 Gd1 C11 . . 28.5(3) ?
    O12 Gd1 C11 . . 27.9(2) ?
    O11 Gd1 C11 . . 175.0(3) ?
    O3 Gd1 C11 . . 92.2(3) ?
    O7 Gd1 C11 . . 89.8(3) ?
    O9 Gd1 C11 . . 102.9(2) ?
    O1 Gd1 C11 . . 102.3(2) ?
    O5 Gd1 C11 . . 97.4(2) ?
    O11 Gd1 C11B . . 171.5(2) ?
    O3 Gd1 C11B . . 95.6(2) ?
    O13B Gd1 C11B . . 27.0(2) ?
    O12B Gd1 C11B . . 27.1(2) ?
    O7 Gd1 C11B . . 91.4(2) ?
    O9 Gd1 C11B . . 95.6(2) ?
    O1 Gd1 C11B . . 96.0(2) ?
    O5 Gd1 C11B . . 105.8(2) ?
    N1 O1 Cu1 . . 107.85(16) ?
    N1 O1 Gd1 . . 123.02(16) ?
    Cu1 O1 Gd1 . . 125.67(9) ?
    C1 O2 Cu1 . . 107.29(17) ?
    N3 O3 Cu2 . . 107.71(15) ?
    N3 O3 Gd1 . . 123.98(15) ?
    Cu2 O3 Gd1 . . 128.20(10) ?
    C3 O4 Cu2 . . 106.89(18) ?
    N5 O5 Cu3 . . 107.81(16) ?
    N5 O5 Gd1 . . 120.57(16) ?
    Cu3 O5 Gd1 . . 123.24(10) ?
    C5 O6 Cu3 . . 106.60(18) ?
    N7 O7 Cu4 . . 107.98(15) ?
    N7 O7 Gd1 . . 124.61(15) ?
    Cu4 O7 Gd1 . . 125.52(9) ?
    C7 O8 Cu4 . . 106.96(17) ?
    N9 O9 Cu5 . . 107.74(15) ?
    N9 O9 Gd1 . . 125.05(15) ?
    Cu5 O9 Gd1 . . 126.68(9) ?
    C9 O10 Cu5 . . 107.26(17) ?
    Gd1 O11 H11A . . 120(3) ?
    Gd1 O11 H11B . . 122(3) ?
    H11A O11 H11B . . 115(4) ?
    N11 O15 Cu2 . . 124.8(2) ?
    Cu1 O18 H18A . . 101(3) ?
    Cu1 O18 H18B . . 94(3) ?
    H18A O18 H18B . . 104(4) ?
    Cu3 O19 H19A . . 105(3) ?
    Cu3 O19 H19B . . 111(3) ?
    H19A O19 H19B . . 106(4) ?
    Cu4 O20 H20A . . 109(3) ?
    Cu4 O20 H20B . . 140(3) ?
    H20A O20 H20B . . 108(4) ?
    H21A O21 H21B . . 110(5) ?
    H22A O22 H22B . . 111(6) ?
    Cu5 O24 H24A . . 109(3) ?
    Cu5 O24 H24B . . 107(3) ?
    H24A O24 H24B . . 95(4) ?
    H25A O25 H25B . . 100(4) ?
loop_
    _geom_torsion_atom_site_label_1
    _geom_torsion_atom_site_label_2
    _geom_torsion_atom_site_label_3
    _geom_torsion_atom_site_label_4
    _geom_torsion_site_symmetry_1
    _geom_torsion_site_symmetry_2
    _geom_torsion_site_symmetry_3
    _geom_torsion_site_symmetry_4
    _geom_torsion
    _geom_torsion_publ_flag
    O2 C1 C2 N2 . . . . -169.6(3) ?
    N1 C1 C2 N2 . . . . 9.2(4) ?
    O4 C3 C4 N4 . . . . 178.1(3) ?
    N3 C3 C4 N4 . . . . -2.6(4) ?
    O6 C5 C6 N6 . . . . -179.6(3) ?
    N5 C5 C6 N6 . . . . 0.9(4) ?
    N7 C7 C8 N8 . . . . -3.0(4) ?
    O8 C7 C8 N8 . . . . 177.5(2) ?
    O10 C9 C10 N10 . . . . -173.5(3) ?
    N9 C9 C10 N10 . . . . 7.1(4) ?
    O14 C11 O12 Gd1 . . . . 178.3(11) ?
    O13 C11 O12 Gd1 . . . . -3.1(13) ?
    O14 C11 O13 Gd1 . . . . -178.2(10) ?
    O12 C11 O13 Gd1 . . . . 3.2(13) ?
    O14B C11B O12B Gd1 . . . . -179.5(10) ?
    O13B C11B O12B Gd1 . . . . -1.7(13) ?
    O14B C11B O13B Gd1 . . . . 179.5(10) ?
    O12B C11B O13B Gd1 . . . . 1.7(13) ?
    O2 C1 N1 O1 . . . . 3.2(4) ?
    C2 C1 N1 O1 . . . . -175.5(2) ?
    O2 C1 N1 Cu2 . . . . 178.5(2) ?
    C2 C1 N1 Cu2 . . . . -0.2(3) ?
    C1 C2 N2 Cu2 . . . . -13.4(3) ?
    O4 C3 N3 O3 . . . . -0.6(4) ?
    C4 C3 N3 O3 . . . . -179.9(2) ?
    O4 C3 N3 Cu3 . . . . 170.1(2) ?
    C4 C3 N3 Cu3 . . . . -9.1(4) ?
    C3 C4 N4 Cu3 . . . . 11.8(3) ?
    O6 C5 N5 O5 . . . . 2.5(4) ?
    C6 C5 N5 O5 . . . . -178.0(2) ?
    O6 C5 N5 Cu4 . . . . -167.4(2) ?
    C6 C5 N5 Cu4 . . . . 12.1(4) ?
    C5 C6 N6 Cu4 . . . . -12.1(3) ?
    O8 C7 N7 O7 . . . . -0.7(4) ?
    C8 C7 N7 O7 . . . . 179.9(2) ?
    O8 C7 N7 Cu5 . . . . 179.6(2) ?
    C8 C7 N7 Cu5 . . . . 0.2(4) ?
    C7 C8 N8 Cu5 . . . . 4.2(3) ?
    O10 C9 N9 O9 . . . . -1.6(4) ?
    C10 C9 N9 O9 . . . . 177.8(2) ?
    O10 C9 N9 Cu1 . . . . 170.7(2) ?
    C10 C9 N9 Cu1 . . . . -9.9(3) ?
    C9 C10 N10 Cu1 . . . . -1.5(3) ?
    C9 N9 Cu1 O1 . . . . -160.3(2) ?
    O9 N9 Cu1 O1 . . . . 11.1(2) ?
    C9 N9 Cu1 N10 . . . . 7.2(2) ?
    O9 N9 Cu1 N10 . . . . 178.6(2) ?
    C9 N9 Cu1 O18 . . . . 104.6(2) ?
    O9 N9 Cu1 O18 . . . . -84.0(2) ?
    C1 N1 O1 Cu1 . . . . -6.3(3) ?
    Cu2 N1 O1 Cu1 . . . . 178.65(14) ?
    C1 N1 O1 Gd1 . . . . -166.34(19) ?
    Cu2 N1 O1 Gd1 . . . . 18.6(3) ?
    N1 C1 O2 Cu1 . . . . 1.7(3) ?
    C2 C1 O2 Cu1 . . . . -179.6(2) ?
    C3 N3 O3 Cu2 . . . . 4.8(3) ?
    Cu3 N3 O3 Cu2 . . . . -165.22(15) ?
    C3 N3 O3 Gd1 . . . . -171.5(2) ?
    Cu3 N3 O3 Gd1 . . . . 18.4(3) ?
    N3 C3 O4 Cu2 . . . . -3.9(4) ?
    C4 C3 O4 Cu2 . . . . 175.3(2) ?
    C5 N5 O5 Cu3 . . . . -6.9(3) ?
    Cu4 N5 O5 Cu3 . . . . 161.96(15) ?
    C5 N5 O5 Gd1 . . . . -156.0(2) ?
    Cu4 N5 O5 Gd1 . . . . 12.8(3) ?
    N5 C5 O6 Cu3 . . . . 3.2(4) ?
    C6 C5 O6 Cu3 . . . . -176.2(2) ?
    C7 N7 O7 Cu4 . . . . 9.2(3) ?
    Cu5 N7 O7 Cu4 . . . . -171.09(14) ?
    C7 N7 O7 Gd1 . . . . 174.27(19) ?
    Cu5 N7 O7 Gd1 . . . . -6.0(3) ?
    N7 C7 O8 Cu4 . . . . -8.2(3) ?
    C8 C7 O8 Cu4 . . . . 171.2(2) ?
    C9 N9 O9 Cu5 . . . . 1.1(3) ?
    Cu1 N9 O9 Cu5 . . . . -170.58(13) ?
    C9 N9 O9 Gd1 . . . . 173.21(19) ?
    Cu1 N9 O9 Gd1 . . . . 1.5(3) ?
    N9 C9 O10 Cu5 . . . . 1.1(3) ?
    C10 C9 O10 Cu5 . . . . -178.2(2) ?
    O17 N11 O15 Cu2 . . . . 131.9(3) ?
    O16 N11 O15 Cu2 . . . . -50.5(4) ?
loop_
    _geom_hbond_atom_site_label_D
    _geom_hbond_atom_site_label_H
    _geom_hbond_atom_site_label_A
    _geom_hbond_site_symmetry_A
    _geom_hbond_distance_DH
    _geom_hbond_distance_HA
    _geom_hbond_distance_DA
    _geom_hbond_angle_DHA
    _geom_hbond_publ_flag
    O23 H23A O16 2_766 0.851(19) 1.812(19) 2.642(10) 165(10) yes
    O23 H23B O14 . 0.84(2) 1.90(2) 2.644(10) 148(5) yes
    N2 H2A O13 2_766 0.91 2.17 3.00(2) 150.8 yes
    N2 H2A O13B 2_766 0.91 2.06 2.92(2) 157.0 yes
    N2 H2B O16 . 0.91 2.25 3.068(4) 150.0 yes
    N4 H4A O21 . 0.91 2.08 2.932(4) 154.8 yes
    N4 H4B O23 1_455 0.91 1.91 2.604(8) 131.6 yes
    N6 H6A O16 1_554 0.91 2.24 3.061(4) 149.9 yes
    N6 H6B N5 2_655 0.91 2.53 3.268(4) 138.9 yes
    N6 H6B O5 2_655 0.91 2.46 3.357(4) 170.7 yes
    N8 H8A O7 2_755 0.91 2.51 3.299(4) 144.7 yes
    N8 H8A O20 2_755 0.91 2.39 3.005(4) 125.1 yes
    N8 H8B O22 1_545 0.91 2.15 3.033(4) 163.1 yes
    N10 H10A O17 1_655 0.91 2.22 3.025(4) 146.4 yes
    N10 H10B O11 2_756 0.91 2.41 3.192(4) 144.6 yes
    O11 H11A O25 . 0.840(19) 1.84(2) 2.662(3) 166(4) yes
    O11 H11B O24 . 0.838(19) 1.98(2) 2.798(3) 167(4) yes
    O18 H18A O4 2_766 0.829(19) 1.99(2) 2.813(3) 169(4) yes
    O18 H18B O13 . 0.830(19) 2.07(2) 2.886(14) 170(4) yes
    O18 H18B O13B . 0.830(19) 1.79(2) 2.612(14) 169(5) yes
    O19 H19A O8 2_655 0.844(19) 1.89(2) 2.719(3) 167(4) yes
    O19 H19B O18 1_455 0.836(19) 2.01(2) 2.847(3) 176(4) yes
    O20 H20A O10 2_755 0.847(19) 1.96(3) 2.750(3) 156(5) yes
    O20 H20B O14 2_765 0.849(19) 2.17(2) 2.997(9) 165(4) yes
    O20 H20B O14B 2_765 0.849(19) 2.24(2) 3.075(9) 169(4) yes
    O21 H21A O6 2_665 0.840(19) 2.00(2) 2.813(3) 163(5) yes
    O21 H21B O22 . 0.849(19) 1.83(2) 2.650(5) 162(5) yes
    O22 H22A O14 2_765 0.86(2) 1.96(4) 2.742(9) 150(6) yes
    O22 H22A O14B 2_765 0.86(2) 1.89(3) 2.730(8) 166(6) yes
    O22 H22B O12 . 0.87(2) 1.74(3) 2.594(12) 168(6) yes
    O22 H22B O14 . 0.87(2) 2.49(5) 3.137(9) 131(5) yes
    O22 H22B O12B . 0.87(2) 1.94(2) 2.803(11) 176(6) yes
    O24 H24A O2 2_756 0.833(19) 1.98(2) 2.785(3) 163(4) yes
    O24 H24B O21 1_545 0.839(19) 1.95(2) 2.755(3) 161(4) yes
    O25 H25A O19 . 0.861(19) 1.92(2) 2.773(3) 173(5) yes
    O25 H25B O15 . 0.845(19) 1.93(2) 2.754(4) 166(4) yes
_shelx_space_group_comment
;
The symmetry employed for this shelxl refinement is uniquely defined
by the following loop, which should always be used as a source of
symmetry information in preference to the above space-group names.
They are only intended as comments.
;
_shelx_estimated_absorpt_T_min     0.501
_shelx_estimated_absorpt_T_max     0.776
_shelx_hkl_file
;
  -2   0   0 20.7545 1.85746   9
  -2   0   0 23.7805 1.96892   5
  -2   0   0 21.1437 1.82710   6
  -2   0   0 16.2145 2.14797   1
  -2   0   0 23.4670 2.53157   2
   2   0   0 16.5769 1.81466   4
   2   0   0 21.8718 2.34826   7
   2   0   0 31.7332 2.35677   9
   2   0   0 22.3707 2.59250   9
   2   0   0 26.7302 2.83644   3
   2   0   0 25.0117 2.68658   1
  -3   0   0 406.551 12.1380   4
  -3   0   0 418.035 12.9366   7
  -3   0   0 447.880 14.0692   1
  -3   0   0 435.706 12.3807   2
  -3   0   0 415.769 12.6760   9
  -3   0   0 438.180 12.1824   5
  -3   0   0 421.337 12.1336   6
  -3   0   0 430.612 12.6725   9
   3   0   0 424.909 12.9226   7
   3   0   0 425.537 12.1924   4
   3   0   0 407.416 12.1095   5
   3   0   0 455.962 14.1143   1
   3   0   0 423.870 12.3995   2
   3   0   0 429.821 12.6751   9
   3   0   0 436.601 12.7089   9
   3   0   0 419.947 12.4008   3
  -4   0   0 203.151 7.91053   7
  -4   0   0 210.495 6.60566   4
  -4   0   0 208.417 7.36320   9
  -4   0   0 203.647 7.38263   9
  -4   0   0 199.171 6.56046   5
  -4   0   0 190.585 7.11490   3
  -4   0   0 204.503 6.26231   8
  -4   0   0 210.026 9.01790   1
  -4   0   0 214.890 6.75028   2
   4   0   0 213.952 6.68239   4
   4   0   0 200.585 7.01588   3
   4   0   0 207.189 7.05738   2
   4   0   0 198.232 6.53582   5
   4   0   0 209.670 8.95770   1
   4   0   0 206.682 7.38279   9
   4   0   0 203.142 6.58168   6
   4   0   0 207.779 7.83525   7
   4   0   0 204.450 7.38198   9
  -5   0   0 26.7442 2.17812   8
  -5   0   0 26.9609 2.73060   5
  -5   0   0 27.8104 3.15867   9
  -5   0   0 28.1933 2.59620   8
  -5   0   0 28.1357 2.98425   2
  -5   0   0 33.6061 3.68580   3
  -5   0   0 26.6781 2.32558   4
  -5   0   0 31.0783 3.12606   9
  -5   0   0 29.5024 3.89269   7
  -5   0   0 24.9254 4.01189   1
   5   0   0 25.2662 2.53036   6
   5   0   0 30.5894 3.21255   3
   5   0   0 27.4589 4.13526   1
   5   0   0 28.4632 3.41436   2
   5   0   0 34.5840 4.16422   7
   5   0   0 28.1436 3.20061   9
   5   0   0 30.4189 3.22200   9
   5   0   0 27.5448 2.85343   5
   5   0   0 27.2080 2.42733   4
  -6   0   0 105.342 4.57785   8
  -6   0   0 108.828 8.10674   1
  -6   0   0 110.584 6.88099   7
  -6   0   0 119.928 6.14182   9
  -6   0   0 110.328 4.59606   4
  -6   0   0 113.727 4.04690   8
  -6   0   0 109.239 5.59730   2
  -6   0   0 111.969 6.23559   3
  -6   0   0 112.432 5.92772   9
  -6   0   0 107.044 5.23700   5
   6   0   0 120.054 5.61592   3
   6   0   0 115.952 4.80750   5
   6   0   0 124.093 8.24499   1
   6   0   0 123.533 6.15578   9
   6   0   0 116.976 4.82242   4
   6   0   0 112.452 6.94842   7
   6   0   0 111.261 5.16736   6
   6   0   0 115.583 5.90826   2
  -7   0   0 41.1072 4.90735   9
  -7   0   0 46.7278 4.52100   2
  -7   0   0 44.4064 4.12069   9
  -7   0   0 44.2378 2.63452   8
  -7   0   0 38.3589 3.59260   8
  -7   0   0 44.7334 4.66046   3
  -7   0   0 43.8969 3.55374   4
  -7   0   0 41.6069 3.87909   5
  -7   0   0 40.1694 4.55018   7
  -7   0   0 47.0256 6.13345   1
   7   0   0 36.8582 3.87448   2
   7   0   0 42.6407 5.89477   1
   7   0   0 46.5608 4.85234   7
   7   0   0 47.6946 4.22133   6
   7   0   0 45.0898 4.14108   9
   7   0   0 50.7164 5.30540   9
   7   0   0 45.9832 4.87379   3
   7   0   0 47.9695 3.98923   4
   7   0   0 40.2312 3.46338   5
  -8   0   0 142.176 5.04921   8
  -8   0   0 150.740 7.74166   9
  -8   0   0 144.436 6.95973   2
  -8   0   0 143.412 7.07027   3
  -8   0   0 145.710 6.02488   4
  -8   0   0 150.911 6.64629   5
  -8   0   0 143.381 8.36823   7
  -8   0   0 145.924 5.48675   8
  -8   0   0 152.179 7.69618   9
  -8   0   0 132.763 10.7594   1
   8   0   0 155.621 8.54199   7
   8   0   0 138.865 10.8232   1
   8   0   0 138.339 7.12042   2
   8   0   0 148.478 7.75794   9
   8   0   0 144.143 8.44656   9
   8   0   0 161.770 7.21306   3
   8   0   0 143.651 6.25975   6
   8   0   0 137.687 5.88219   5
  -9   0   0 93.5312 3.93386   8
  -9   0   0 93.4846 6.43305   3
  -9   0   0 80.6369 5.93561   5
  -9   0   0 84.5989 10.6723   1
  -9   0   0 87.9487 7.10223   9
  -9   0   0 99.0834 7.29020   9
  -9   0   0 97.5982 4.50934   8
  -9   0   0 88.1799 7.94851   7
  -9   0   0 93.2728 6.51179   2
   9   0   0 81.7276 6.58945   2
   9   0   0 88.9800 5.14575   5
   9   0   0 95.4237 6.25985   3
   9   0   0 101.205 8.34990   7
   9   0   0 94.3008 7.59909   9
   9   0   0 88.4635 5.62173   6
   9   0   0 99.2619 10.8290   1
   9   0   0 89.4772 5.44261   4
   9   0   0 97.4694 7.21647   9
 -10   0   0 61.8672 4.03754   8
 -10   0   0 55.2916 6.01662   5
 -10   0   0 68.1565 6.05226   9
 -10   0   0 48.6964 8.39973   1
 -10   0   0 60.8459 6.77332   3
 -10   0   0 61.2522 3.42596   8
 -10   0   0 66.5479 7.43075   9
 -10   0   0 65.3560 6.50673   7
 -10   0   0 55.1657 5.15515   2
  10   0   0 59.9032 6.23180   9
  10   0   0 45.8872 8.30383   1
  10   0   0 58.6069 5.92615   4
  10   0   0 59.0162 5.94613   6
  10   0   0 59.1091 4.74057   5
  10   0   0 62.4438 6.18571   3
  10   0   0 50.1343 5.30537   2
  10   0   0 56.9637 6.76029   7
  10   0   0 69.2788 7.41568   9
 -11   0   0 12.2779 5.07205   9
 -11   0   0 13.3111 5.74772   7
 -11   0   0 5.72851 8.24909   1
 -11   0   0 19.6985 4.61867   3
 -11   0   0 7.94070 5.10896   9
 -11   0   0 11.2145 1.98691   8
 -11   0   0 11.3281 2.82246   8
 -11   0   0 14.0428 4.22942   5
  11   0   0 20.8790 4.27112   4
  11   0   0 11.0792 4.81977   9
  11   0   0 9.30553 5.56246   9
  11   0   0 19.0995 4.25999   6
  11   0   0 8.60432 4.58152   2
  11   0   0 12.5216 4.58962   3
  11   0   0 10.3995 8.28677   1
  11   0   0 10.5415 3.28678   5
 -12   0   0 2.87984 5.42586   9
 -12   0   0 4.76362 4.69707   5
 -12   0   0 5.55991 6.05466   9
 -12   0   0 9.07401 6.15340   7
 -12   0   0 3.94324 1.59977   8
 -12   0   0 9.31843 4.64215   3
  12   0   0 3.53751 3.26829   5
  12   0   0 2.01558 4.71991   2
  12   0   0 12.3107 5.67204   9
  12   0   0 3.07632 4.09514   6
  12   0   0 8.07301 6.30716   9
  12   0   0 6.02881 4.55157   4
  12   0   0 5.41928 5.31814   3
 -13   0   0 4.27201 5.22527   5
 -13   0   0 9.16011 7.19853   3
 -13   0   0 17.7896 6.79906   7
 -13   0   0 13.0844 6.68321   9
  13   0   0 16.4362 3.95556   5
  13   0   0 3.28717 6.74045   4
  13   0   0 28.2271 6.90136   9
  13   0   0 13.0045 5.28978   2
  13   0   0 16.5906 5.08308   6
 -14   0   0 2.96960 5.73264   3
 -14   0   0 -4.0931 7.11512   9
 -14   0   0 -4.9518 7.03218   7
  14   0   0 -2.2603 4.37529   5
  14   0   0 0.53220 5.63224   2
  14   0   0 -0.6015 5.35157   6
  14   0   0 9.62696 7.66550   9
 -15   0   0 32.9489 9.31191   9
 -15   0   0 20.4574 8.31641   7
 -15   0   0 33.1600 6.83045   3
  15   0   0 33.7952 7.12127   2
  15   0   0 27.5277 5.56732   5
  15   0   0 25.7907 6.37739   6
 -16   0   0 3.79993 7.71344   3
 -16   0   0 -9.6151 9.19166   7
 -16   0   0 18.3202 10.2726   9
  16   0   0 -1.9558 10.6722   2
  16   0   0 -8.6558 7.02222   6
  16  -1   0 10.5922 6.73951   6
  16  -1   0 -6.8284 5.67931   5
  16  -1   0 -2.5701 6.58159   2
 -16   1   0 8.61671 7.10745   3
 -16   1   0 5.54452 9.79985   9
 -16   1   0 4.78767 8.80653   7
  15  -1   0 19.8286 5.48225   5
  15  -1   0 18.5283 6.67553   2
  15  -1   0 34.6992 9.97990   9
  15  -1   0 22.6514 5.97344   6
 -15   1   0 25.1093 8.32543   7
 -15   1   0 15.5077 6.57647   3
 -15   1   0 45.8794 8.99500   9
  14  -1   0 17.2959 7.24689   9
  14  -1   0 24.2750 4.83026   5
  14  -1   0 26.7332 6.04035   2
 -14   1   0 32.2475 7.77265   7
 -14   1   0 17.9303 5.67413   3
  13  -1   0 26.3865 5.90371   4
  13  -1   0 30.3793 4.97358   6
  13  -1   0 23.2366 6.86159   9
  13  -1   0 38.5508 4.55687   5
  13  -1   0 34.4118 5.70200   2
  13  -1   0 4.96190 8.28958   9
 -13   1   0 28.3248 7.27530   7
 -13   1   0 23.4439 5.91574   5
 -13   1   0 37.0706 5.72051   3
 -13   1   0 32.1430 7.66103   9
 -13   1   0 41.4211 7.18600   9
  12  -1   0 1.26559 4.53041   4
  12  -1   0 -2.4985 3.84059   6
  12  -1   0 -4.0160 4.35712   3
  12  -1   0 -1.0165 6.12583   9
  12  -1   0 -2.7586 3.42327   5
  12  -1   0 -1.1284 9.01963   1
  12  -1   0 9.13303 5.58212   2
  12  -1   0 -8.0331 5.33341   9
 -12   1   0 1.28075 1.95320   8
 -12   1   0 3.56710 4.29648   3
 -12   1   0 4.89240 4.40102   5
 -12   1   0 4.01990 8.29045   7
 -12   1   0 3.20999 5.33354   9
 -12   1   0 -4.7618 5.33338   9
  11  -1   0 24.3415 4.43466   4
  11  -1   0 23.4799 5.72510   9
  11  -1   0 30.8301 4.14137   6
  11  -1   0 29.7449 9.24071   1
  11  -1   0 21.8162 4.31805   3
  11  -1   0 13.8533 5.19158   9
  11  -1   0 24.1271 3.59360   5
  11  -1   0 26.0977 4.95261   2
 -11   1   0 33.3999 3.52802   8
 -11   1   0 22.4268 2.31747   8
 -11   1   0 27.4930 4.77084   5
 -11   1   0 17.0378 8.50556   1
 -11   1   0 20.7947 5.39256   9
 -11   1   0 20.8083 5.73100   7
 -11   1   0 21.4811 5.47548   9
 -11   1   0 26.8657 4.74404   3
  10  -1   0 1.95756 3.39360   4
  10  -1   0 -3.7611 3.65243   9
  10  -1   0 0.31449 3.35084   3
  10  -1   0 -2.7864 3.14412   6
  10  -1   0 6.98598 4.69482   9
  10  -1   0 -1.5644 5.17385   7
  10  -1   0 1.40390 4.14838   2
  10  -1   0 -1.0216 2.93046   5
  10  -1   0 3.07912 6.27992   1
 -10   1   0 1.42598 4.63517   7
 -10   1   0 1.53717 2.73908   4
 -10   1   0 -1.0019 3.83438   9
 -10   1   0 3.02738 6.90302   1
 -10   1   0 1.96869 4.35889   9
 -10   1   0 3.75946 4.04686   2
 -10   1   0 -0.9011 2.05195   8
 -10   1   0 0.64487 1.84414   8
 -10   1   0 3.86984 3.78783   3
 -10   1   0 -1.3689 3.51697   5
   9  -1   0 35.1721 3.72366   4
   9  -1   0 35.3300 3.80035   3
   9  -1   0 28.7098 6.76764   1
   9  -1   0 36.0559 4.96221   9
   9  -1   0 35.8194 5.62752   7
   9  -1   0 32.8744 3.26813   5
   9  -1   0 30.3798 4.45141   2
   9  -1   0 38.2845 4.84340   9
   9  -1   0 30.8023 3.49684   6
  -9   1   0 36.1852 3.38803   8
  -9   1   0 36.4060 4.76312   9
  -9   1   0 30.3061 3.78419   5
  -9   1   0 34.3391 4.70901   9
  -9   1   0 24.6492 4.05211   2
  -9   1   0 28.6084 4.29096   3
  -9   1   0 34.1436 3.28161   4
  -9   1   0 38.9500 5.21688   7
  -9   1   0 23.6774 6.32464   1
  -9   1   0 36.8519 2.98696   8
   8  -1   0 346.285 12.0549   9
   8  -1   0 316.536 10.8251   4
   8  -1   0 330.614 10.5773   5
   8  -1   0 322.473 12.4138   7
   8  -1   0 314.176 10.4728   6
   8  -1   0 331.635 11.9117   9
   8  -1   0 332.893 15.4479   1
   8  -1   0 327.577 11.2380   2
  -8   1   0 319.259 15.3360   1
  -8   1   0 314.974 11.3315   3
  -8   1   0 319.847 11.7489   9
  -8   1   0 335.622 9.73140   8
  -8   1   0 311.472 10.3072   4
  -8   1   0 326.923 11.0919   2
  -8   1   0 311.283 12.1500   7
  -8   1   0 315.229 11.8089   9
  -8   1   0 336.822 9.92739   8
   7  -1   0 302.804 10.9318   9
   7  -1   0 315.772 10.1708   3
   7  -1   0 295.135 11.3498   7
   7  -1   0 311.143 13.9551   1
   7  -1   0 309.926 10.8874   9
   7  -1   0 305.274 9.71999   5
   7  -1   0 300.304 10.4134   2
   7  -1   0 303.385 9.76218   4
   7  -1   0 299.829 9.72164   6
  -7   1   0 292.908 10.2546   3
  -7   1   0 307.234 10.8892   9
  -7   1   0 302.369 10.8210   9
  -7   1   0 301.901 11.2906   7
  -7   1   0 304.884 9.60345   4
  -7   1   0 315.272 10.1827   2
  -7   1   0 292.164 13.6382   1
  -7   1   0 299.497 10.0621   5
  -7   1   0 307.537 9.08905   8
   6  -1   0 60.7597 4.96142   9
   6  -1   0 61.7368 6.10580   7
   6  -1   0 73.0553 4.21289   3
   6  -1   0 71.0324 6.90646   1
   6  -1   0 71.4456 3.99016   6
   6  -1   0 74.4004 4.25622   4
   6  -1   0 59.7385 4.96398   2
   6  -1   0 71.4366 4.04962   5
   6  -1   0 70.5836 5.08547   9
  -6   1   0 62.5442 4.90563   9
  -6   1   0 69.1007 3.85479   4
  -6   1   0 70.8627 3.15209   8
  -6   1   0 63.2126 4.64912   2
  -6   1   0 62.7022 4.95487   3
  -6   1   0 74.0557 4.95744   9
  -6   1   0 77.7352 5.91630   7
  -6   1   0 67.7022 4.81657   5
  -6   1   0 60.5509 6.65471   1
   5  -1   0 161.485 6.80565   9
   5  -1   0 171.853 6.77665   2
   5  -1   0 175.808 6.25293   5
   5  -1   0 162.114 6.75946   9
   5  -1   0 165.824 5.83013   6
   5  -1   0 166.791 6.04200   4
   5  -1   0 163.246 6.02677   3
   5  -1   0 165.760 7.58318   7
   5  -1   0 166.376 8.60340   1
  -5   1   0 176.341 6.56673   5
  -5   1   0 163.113 6.50650   2
  -5   1   0 167.295 8.47129   1
  -5   1   0 159.606 7.44202   7
  -5   1   0 161.535 5.30691   8
  -5   1   0 169.207 5.86203   4
  -5   1   0 165.038 6.64421   9
  -5   1   0 155.831 6.54285   3
  -5   1   0 163.387 6.85094   9
   4  -1   0 539.153 17.1530   1
   4  -1   0 506.701 14.7799   6
   4  -1   0 539.824 15.5035   9
   4  -1   0 516.729 15.1360   2
   4  -1   0 521.245 15.4792   9
   4  -1   0 497.441 15.6730   7
   4  -1   0 539.576 15.0025   3
   4  -1   0 535.449 14.9209   4
   4  -1   0 536.561 14.9817   5
  -4   1   0 488.795 15.0198   3
  -4   1   0 541.131 17.2494   1
  -4   1   0 540.551 15.7651   7
  -4   1   0 525.447 15.4530   9
  -4   1   0 524.483 14.9067   4
  -4   1   0 536.119 14.6369   8
  -4   1   0 528.026 15.0150   5
  -4   1   0 547.948 15.1181   2
  -4   1   0 449.803 15.9860   9
   3  -1   0 5.28024 1.46724   3
   3  -1   0 5.78896 1.08054   8
   3  -1   0 3.56167 1.89720   9
   3  -1   0 4.17668 1.96114   2
   3  -1   0 -0.3940 2.40948   7
   3  -1   0 3.52325 1.55888   4
   3  -1   0 3.73841 1.93341   9
   3  -1   0 3.37805 2.07273   1
  -3   1   0 8.07424 1.78675   5
  -3   1   0 8.24713 1.66864   2
  -3   1   0 3.82315 1.37713   4
  -3   1   0 1.71634 2.41667   7
  -3   1   0 5.81272 1.89096   9
  -3   1   0 3.58679 1.88461   9
  -3   1   0 6.99377 1.61499   3
  -3   1   0 2.72377 1.10502   8
  -3   1   0 8.29238 2.33720   1
   2  -1   0 5.18413 1.25587   4
   2  -1   0 4.33820 0.83760   8
   2  -1   0 5.90553 1.83060   7
   2  -1   0 6.76512 1.58192   9
   2  -1   0 5.29555 1.04230   3
   2  -1   0 8.42051 1.32637   9
   2  -1   0 2.78491 1.16140   2
   2  -1   0 7.14321 1.58634   1
  -2   1   0 4.71108 1.58704   1
  -2   1   0 3.49028 1.22822   9
  -2   1   0 7.18363 1.62066   5
  -2   1   0 7.11432 1.42302   2
  -2   1   0 5.44345 1.04760   8
  -2   1   0 4.82433 1.50974   9
  -1  -1   0 631.541 21.8064   1
  -2  -1   0 14.0951 1.97955   3
  -2  -1   0 15.2970 1.47375   8
  -2  -1   0 16.6891 1.93919   9
  -2  -1   0 10.1061 2.13906   1
  -2  -1   0 12.8378 1.10024   5
  -2  -1   0 14.3841 1.68630   6
  -2  -1   0 16.2183 1.87183   7
  -2  -1   0 13.7153 1.94290   9
  -2  -1   0 13.3265 1.89667   2
   2   1   0 15.1588 1.35075   5
   2   1   0 11.8363 2.03554   9
   2   1   0 13.5893 2.19062   3
   2   1   0 11.4187 2.08882   1
   2   1   0 15.1905 1.76828   6
   2   1   0 14.4824 1.38140   8
   2   1   0 13.6325 2.02056   7
   2   1   0 15.5168 1.94924   9
   2   1   0 18.5996 1.78303   2
  -3  -1   0 20.8021 2.55066   9
  -3  -1   0 22.9101 3.16839   1
  -3  -1   0 21.8881 2.22646   2
  -3  -1   0 20.8356 1.72075   8
  -3  -1   0 24.2382 2.64185   7
  -3  -1   0 20.9545 2.44069   3
  -3  -1   0 20.8504 2.50286   9
  -3  -1   0 21.3150 2.07990   5
  -3  -1   0 26.4575 2.60102   6
   3   1   0 22.2854 2.06686   8
   3   1   0 24.5089 2.21129   6
   3   1   0 26.4405 2.61169   3
   3   1   0 25.0372 2.46338   9
   3   1   0 21.7745 2.75944   7
   3   1   0 28.8359 3.42364   1
   3   1   0 24.4250 2.22018   2
   3   1   0 21.8560 1.88350   5
   3   1   0 21.1980 2.52128   9
   3   1   0 23.0743 2.45765   4
  -4  -1   0 501.416 14.5585   8
  -4  -1   0 510.989 15.4093   9
  -4  -1   0 486.835 15.1505   3
  -4  -1   0 522.512 14.8651   6
  -4  -1   0 518.939 15.0745   2
  -4  -1   0 529.447 17.4789   1
  -4  -1   0 500.680 14.5191   5
  -4  -1   0 504.408 15.4403   9
  -4  -1   0 503.535 15.4962   7
   4   1   0 506.937 15.4001   9
   4   1   0 522.983 15.4691   9
   4   1   0 497.257 15.2075   3
   4   1   0 521.222 14.9570   6
   4   1   0 524.125 17.3986   1
   4   1   0 515.732 15.6274   7
   4   1   0 530.771 15.0805   2
   4   1   0 518.566 14.6765   4
  -5  -1   0 944.728 28.9225   1
  -5  -1   0 850.292 25.9395   3
  -5  -1   0 862.742 25.2859   8
  -5  -1   0 892.372 26.4231   7
  -5  -1   0 904.554 25.3503   5
  -5  -1   0 947.534 25.9073   2
  -5  -1   0 938.939 25.6739   6
  -5  -1   0 928.432 26.3984   9
  -5  -1   0 905.365 26.2933   9
   5   1   0 920.850 26.6695   7
   5   1   0 905.153 25.4803   4
   5   1   0 886.540 25.6669   6
   5   1   0 928.157 26.3506   9
   5   1   0 928.885 26.4005   9
   5   1   0 889.722 25.8577   2
   5   1   0 912.247 25.2543   5
   5   1   0 890.222 26.0279   3
   5   1   0 938.286 28.9498   1
  -6  -1   0 44.1970 6.09233   2
  -6  -1   0 53.7596 3.77713   5
  -6  -1   0 55.6392 5.55928   7
  -6  -1   0 71.6111 5.13215   9
  -6  -1   0 59.8050 6.32102   1
  -6  -1   0 60.3733 4.72835   3
  -6  -1   0 59.9107 4.97552   9
   6   1   0 64.3538 4.80820   2
   6   1   0 63.2436 3.70151   4
   6   1   0 59.3847 3.30098   5
   6   1   0 60.7022 5.70379   7
   6   1   0 53.3245 5.34122   9
   6   1   0 58.7233 5.44366   3
   6   1   0 51.0396 4.44033   6
   6   1   0 56.9051 6.62475   1
   6   1   0 59.5644 5.22896   9
  -7  -1   0 148.322 10.7537   1
  -7  -1   0 167.164 7.70446   9
  -7  -1   0 162.853 7.88067   7
  -7  -1   0 162.483 7.05305   2
  -7  -1   0 160.503 5.92758   8
  -7  -1   0 168.449 7.76451   9
  -7  -1   0 158.945 7.16685   3
  -7  -1   0 161.891 6.22610   5
   7   1   0 162.968 7.85180   9
   7   1   0 171.967 7.32057   3
   7   1   0 168.001 5.90598   5
   7   1   0 162.847 10.6435   1
   7   1   0 151.790 6.56216   6
   7   1   0 163.779 7.05253   2
   7   1   0 163.331 6.29014   4
   7   1   0 170.235 7.83241   9
   7   1   0 172.617 8.43189   7
  -8  -1   0 160.146 7.56770   3
  -8  -1   0 160.219 6.01995   8
  -8  -1   0 162.590 5.51128   8
  -8  -1   0 160.016 6.73530   5
  -8  -1   0 152.317 8.14625   9
  -8  -1   0 156.555 7.52460   2
  -8  -1   0 167.447 12.1264   1
  -8  -1   0 155.912 8.24277   9
  -8  -1   0 162.153 8.82816   7
   8   1   0 158.538 9.11738   7
   8   1   0 162.099 7.02364   6
   8   1   0 164.837 8.31145   9
   8   1   0 160.769 6.61178   4
   8   1   0 155.240 8.44122   9
   8   1   0 166.381 11.3727   1
   8   1   0 163.554 7.46465   2
   8   1   0 162.914 7.68497   3
   8   1   0 161.509 6.09299   5
  -9  -1   0 15.7209 2.44011   8
  -9  -1   0 10.4199 4.58715   7
  -9  -1   0 19.2075 6.84852   1
  -9  -1   0 12.0267 3.91053   3
  -9  -1   0 13.2084 4.11206   2
  -9  -1   0 12.9604 4.34700   9
  -9  -1   0 13.2274 4.44416   9
  -9  -1   0 15.1639 1.90090   8
   9   1   0 22.6793 7.03881   1
   9   1   0 10.7525 5.28365   7
   9   1   0 10.1547 3.53730   6
   9   1   0 13.5993 4.08713   3
   9   1   0 5.72739 4.58433   9
   9   1   0 14.3666 4.27693   9
   9   1   0 13.1688 3.24327   4
   9   1   0 13.2313 3.85164   2
   9   1   0 9.66760 2.40379   5
 -10  -1   0 4.53829 1.76711   8
 -10  -1   0 7.58017 2.24933   8
 -10  -1   0 -0.7579 4.25801   2
 -10  -1   0 2.95930 4.58432   9
 -10  -1   0 3.75741 3.38893   5
 -10  -1   0 2.25052 7.24690   1
 -10  -1   0 4.59073 4.19270   3
 -10  -1   0 0.37720 4.80714   7
 -10  -1   0 2.98847 4.34318   9
  10   1   0 7.75758 7.32900   1
  10   1   0 3.33102 2.62239   5
  10   1   0 2.18930 4.93631   9
  10   1   0 6.36192 4.10865   3
  10   1   0 4.05788 4.32094   9
  10   1   0 3.35563 3.60362   4
  10   1   0 7.36643 5.85027   7
  10   1   0 2.51525 3.65206   6
  10   1   0 1.45282 3.99647   2
 -11  -1   0 271.814 12.7339   9
 -11  -1   0 256.749 11.4042   3
 -11  -1   0 226.753 20.6193   1
 -11  -1   0 269.355 10.4082   5
 -11  -1   0 259.110 8.02726   8
 -11  -1   0 251.643 12.5656   7
 -11  -1   0 251.297 12.7924   9
  11   1   0 254.277 11.0811   2
  11   1   0 265.585 9.39590   5
  11   1   0 269.944 10.7556   4
  11   1   0 269.737 13.5659   9
  11   1   0 267.991 12.6223   9
  11   1   0 256.582 10.8423   6
  11   1   0 267.161 11.3451   3
  11   1   0 246.618 19.8115   1
 -12  -1   0 53.2030 2.49925   8
 -12  -1   0 52.1815 7.45059   9
 -12  -1   0 46.2530 5.90472   3
 -12  -1   0 53.7025 7.87718   9
 -12  -1   0 60.0119 7.54250   7
 -12  -1   0 73.4742 7.23838   5
  12   1   0 46.6991 5.76724   6
  12   1   0 52.4820 5.68931   4
  12   1   0 68.5870 5.49988   5
  12   1   0 60.2603 7.41554   9
  12   1   0 56.7425 6.07913   2
  12   1   0 34.5158 8.32688   9
 -13  -1   0 4.86984 6.26810   7
 -13  -1   0 4.54628 5.24880   3
  13   1   0 0.12925 5.06094   6
  13   1   0 2.95059 6.86249   9
  13   1   0 0.36596 3.50695   5
  13   1   0 3.62509 5.27657   2
 -14  -1   0 11.9630 6.15024   3
 -14  -1   0 10.3269 7.64387   9
 -14  -1   0 6.60585 7.72410   7
  14   1   0 24.2739 5.84156   6
  14   1   0 27.2332 8.65172   9
  14   1   0 21.0900 6.26700   2
  14   1   0 23.6891 4.52114   5
 -15  -1   0 8.36586 8.18819   7
 -15  -1   0 2.01037 7.19575   3
 -15  -1   0 -2.4650 8.76236   9
  15   1   0 9.54762 5.18927   5
  15   1   0 11.9137 6.71741   6
  15   1   0 2.57686 6.58077   2
 -16  -1   0 7.65543 10.6726   9
 -16  -1   0 1.58908 7.78461   3
  16   1   0 -2.1284 7.60283   6
  16  -2   0 3.43557 6.88293   2
  16  -2   0 -4.5810 5.52160   5
  16  -2   0 -8.4421 5.89769   6
 -16   2   0 -0.1556 8.57255   7
 -16   2   0 -0.1077 7.03769   3
 -16   2   0 -13.766 8.91305   9
  15  -2   0 11.5129 8.46647   9
  15  -2   0 8.45838 5.22820   5
  15  -2   0 -0.8769 5.83433   2
  15  -2   0 7.17503 5.40012   6
 -15   2   0 1.25149 5.74325   3
 -15   2   0 5.52119 7.64912   7
 -15   2   0 2.04067 7.81939   9
  14  -2   0 45.3554 5.57684   6
  14  -2   0 45.5442 8.29810   9
  14  -2   0 51.8932 6.76023   2
 -14   2   0 64.0758 8.38914   9
 -14   2   0 55.4001 8.31065   7
 -14   2   0 52.4545 6.80671   3
  13  -2   0 0.40453 5.25401   4
  13  -2   0 10.3991 4.32011   6
  13  -2   0 4.19952 3.98126   5
  13  -2   0 2.02688 7.83283   9
  13  -2   0 10.4581 6.22416   9
  13  -2   0 0.33152 5.16639   2
  13  -2   0 3.60255 5.40717   3
 -13   2   0 1.48836 2.19071   8
 -13   2   0 2.59741 4.92278   3
 -13   2   0 5.71435 6.31137   7
 -13   2   0 -3.2320 5.93740   9
 -13   2   0 2.92297 2.82080   8
 -13   2   0 -0.4081 6.80060   9
  12  -2   0 16.1305 5.95265   2
  12  -2   0 21.3454 9.92226   1
  12  -2   0 12.2956 4.07111   6
  12  -2   0 12.2586 6.33004   9
  12  -2   0 14.8099 4.56718   3
  12  -2   0 19.5994 5.57411   9
  12  -2   0 26.4803 4.73398   4
  12  -2   0 17.2697 4.16441   5
 -12   2   0 12.8097 5.26134   9
 -12   2   0 20.0644 4.73733   3
 -12   2   0 15.2352 3.73893   4
 -12   2   0 13.6614 9.37461   1
 -12   2   0 16.4664 5.11474   5
 -12   2   0 18.6059 2.54425   8
 -12   2   0 18.0696 6.86057   9
 -12   2   0 11.3774 2.40979   8
  11  -2   0 -0.4971 5.33283   9
  11  -2   0 -2.7565 3.52713   3
  11  -2   0 0.44275 3.13088   5
  11  -2   0 2.54250 4.44763   2
  11  -2   0 -6.7319 7.14552   1
  11  -2   0 -0.3989 3.24867   6
  11  -2   0 1.05833 5.88333   7
  11  -2   0 -3.5597 4.49078   9
  11  -2   0 -2.1158 3.76446   4
 -11   2   0 0.28740 4.94970   9
 -11   2   0 1.45523 4.30058   2
 -11   2   0 -11.307 6.99297   1
 -11   2   0 -1.8197 5.01049   7
 -11   2   0 -1.4481 2.10192   8
 -11   2   0 -1.2586 2.12347   8
 -11   2   0 3.32335 4.72771   9
 -11   2   0 -0.1210 3.06597   4
 -11   2   0 3.29403 3.93125   3
 -11   2   0 -2.8169 4.25691   5
  10  -2   0 69.5647 5.73831   3
  10  -2   0 64.7433 6.56017   7
  10  -2   0 55.0775 5.44399   2
  10  -2   0 77.6344 5.26220   6
  10  -2   0 76.9560 7.67825   9
  10  -2   0 64.3255 5.17161   5
  10  -2   0 71.0013 7.01787   9
  10  -2   0 44.8252 7.67465   1
  10  -2   0 67.9148 6.15252   4
 -10   2   0 72.1065 5.19149   4
 -10   2   0 63.0499 7.15462   9
 -10   2   0 70.5962 9.11663   1
 -10   2   0 67.9660 6.47016   7
 -10   2   0 60.5364 6.43913   3
 -10   2   0 68.3124 4.00095   8
 -10   2   0 68.6373 7.03497   9
 -10   2   0 68.8603 4.01579   8
 -10   2   0 62.3424 6.13111   5
 -10   2   0 64.8751 6.35447   2
   9  -2   0 52.4960 4.95462   3
   9  -2   0 49.1855 4.59578   5
   9  -2   0 54.9953 5.77145   7
   9  -2   0 53.8792 4.46385   6
   9  -2   0 48.2348 4.72367   2
   9  -2   0 55.3001 4.79450   4
   9  -2   0 44.5589 4.96948   9
   9  -2   0 53.5851 7.76666   1
  -9   2   0 51.0194 4.39170   5
  -9   2   0 55.5185 5.51347   2
  -9   2   0 43.6717 4.50287   3
  -9   2   0 55.5697 3.54813   8
  -9   2   0 49.8242 5.57953   7
  -9   2   0 52.5480 6.07584   9
  -9   2   0 44.1414 6.95323   1
  -9   2   0 55.5222 4.46881   4
  -9   2   0 44.6790 4.92036   9
   8  -2   0 257.353 8.89171   5
   8  -2   0 261.781 10.0473   9
   8  -2   0 243.703 9.67374   4
   8  -2   0 249.183 8.46317   6
   8  -2   0 270.876 10.5959   7
   8  -2   0 244.504 13.2339   1
   8  -2   0 258.956 8.92244   3
   8  -2   0 261.844 9.53606   2
   8  -2   0 258.843 10.0891   9
  -8   2   0 230.680 10.4179   7
  -8   2   0 255.714 9.90201   9
  -8   2   0 258.406 8.03997   8
  -8   2   0 265.797 9.20584   2
  -8   2   0 248.403 9.17767   5
  -8   2   0 259.538 9.98404   9
  -8   2   0 240.228 13.3264   1
  -8   2   0 247.175 8.50697   4
  -8   2   0 244.843 9.35333   3
   7  -2   0 117.650 4.90705   6
   7  -2   0 122.090 7.31215   7
   7  -2   0 120.659 6.11857   2
   7  -2   0 119.128 6.36158   9
   7  -2   0 121.408 5.70369   5
   7  -2   0 125.888 5.39297   3
   7  -2   0 126.059 9.02294   1
   7  -2   0 126.748 6.46808   9
   7  -2   0 127.284 5.59060   4
  -7   2   0 127.697 9.01130   1
  -7   2   0 122.915 5.25354   4
  -7   2   0 118.878 5.65229   2
  -7   2   0 117.384 6.21364   9
  -7   2   0 115.215 5.97829   3
  -7   2   0 109.029 6.99358   7
  -7   2   0 121.108 6.34929   9
  -7   2   0 117.253 5.75336   5
  -7   2   0 120.516 4.60084   8
   6  -2   0 12.6142 3.63112   7
   6  -2   0 13.9572 3.10596   9
   6  -2   0 10.2299 3.24612   2
   6  -2   0 11.5794 1.90628   6
   6  -2   0 11.2666 3.03357   9
   6  -2   0 11.5270 2.68975   5
   6  -2   0 9.90344 3.48864   1
   6  -2   0 10.8325 2.34523   4
   6  -2   0 10.3469 2.13715   3
  -6   2   0 12.3033 3.76885   1
  -6   2   0 15.7957 2.67024   2
  -6   2   0 9.45941 2.75232   5
  -6   2   0 9.42030 2.93410   9
  -6   2   0 11.5173 2.18277   4
  -6   2   0 15.5088 3.83018   7
  -6   2   0 10.9604 1.71932   8
  -6   2   0 10.6516 2.74321   3
  -6   2   0 11.7949 2.91100   9
   5  -2   0 28.7636 2.98200   5
   5  -2   0 36.4247 4.35601   1
   5  -2   0 25.5808 2.44523   8
   5  -2   0 33.5574 3.05207   3
   5  -2   0 34.0469 3.36845   2
   5  -2   0 33.5288 3.23479   4
   5  -2   0 34.5863 3.67582   7
   5  -2   0 34.1120 4.05646   9
  -5   2   0 33.7888 3.99640   9
  -5   2   0 32.5507 3.91842   7
  -5   2   0 33.3023 2.61471   8
  -5   2   0 31.9090 2.86174   2
  -5   2   0 24.1206 3.05283   9
  -5   2   0 31.9311 3.15766   5
  -5   2   0 26.1247 3.82594   1
  -5   2   0 37.5010 2.97860   4
  -5   2   0 31.4205 2.80663   3
   4  -2   0 305.623 9.24931   2
   4  -2   0 304.826 8.84165   3
   4  -2   0 299.608 9.56233   9
   4  -2   0 296.647 9.72208   7
   4  -2   0 307.984 11.1366   1
   4  -2   0 252.150 9.06456   8
   4  -2   0 303.353 8.67012   6
   4  -2   0 302.815 9.32993   5
   4  -2   0 301.784 9.04667   4
   4  -2   0 309.115 9.59898   9
  -4   2   0 284.652 8.98830   3
  -4   2   0 295.930 9.15870   2
  -4   2   0 273.532 9.63280   9
  -4   2   0 301.257 8.97213   4
  -4   2   0 311.066 9.59375   9
  -4   2   0 315.472 11.2874   1
  -4   2   0 310.284 9.33860   5
  -4   2   0 308.460 9.97976   7
  -4   2   0 312.938 8.89614   8
   3  -2   0 679.191 19.0074   7
   3  -2   0 695.417 20.3208   1
   3  -2   0 668.401 18.9807   9
   3  -2   0 658.925 18.8268   5
   3  -2   0 654.907 18.3888   6
   3  -2   0 690.153 19.0257   9
   3  -2   0 660.248 18.6159   8
   3  -2   0 661.488 18.6948   4
  -3   2   0 636.318 18.4770   3
  -3   2   0 715.585 20.4237   1
  -3   2   0 679.576 18.9959   9
  -3   2   0 665.879 18.8250   5
  -3   2   0 660.760 18.5974   2
  -3   2   0 667.162 19.0379   7
  -3   2   0 609.000 18.6772   4
  -3   2   0 683.653 19.0121   9
  -3   2   0 688.308 18.6255   8
   2  -2   0 6.05257 1.69937   9
   2  -2   0 6.51980 0.91941   6
   2  -2   0 7.05890 1.76411   1
   2  -2   0 6.02297 1.55674   7
   2  -2   0 10.5446 1.52728   9
   2  -2   0 7.11405 1.44839   4
   2  -2   0 10.8488 1.28329   8
   2  -2   0 8.68447 1.26224   2
  -2   2   0 11.4349 1.67085   7
  -2   2   0 7.80674 1.61387   9
  -2   2   0 9.33826 1.15073   2
  -2   2   0 7.34422 1.64950   9
  -2   2   0 8.08490 1.83877   5
  -2   2   0 6.64294 0.83752   6
  -2   2   0 7.21182 1.95110   1
  -2   2   0 6.78342 1.43341   8
  -2   2   0 10.9862 1.37560   4
   1  -2   0 7.52673 1.24473   4
   1  -2   0 6.33964 1.30405   9
   1  -2   0 5.45863 1.18783   7
   1  -2   0 1.26968 1.08065   5
   1  -2   0 6.38712 0.96803   6
  -1   2   0 4.19373 1.43435   1
  -1   2   0 8.69754 1.24997   9
  -1   2   0 6.85823 1.37660   5
  -1   2   0 4.56553 0.96678   3
  -1   2   0 7.05149 1.53107   8
  -1   2   0 6.64942 1.27270   9
   0  -2   0 284.789 8.05293   4
   0  -2   0 265.974 7.74432   2
   0  -2   0 267.286 8.22979   9
   0  -2   0 293.455 7.83446   5
   0  -2   0 280.679 8.08679   6
   0   2   0 271.300 7.72008   2
   0   2   0 296.722 8.14283   8
   0   2   0 283.768 8.19828   9
   0   2   0 278.462 8.23389   9
   0   2   0 268.064 7.82061   5
   0   2   0 280.074 8.05649   3
   0   2   0 292.236 8.97664   1
  -1  -2   0 9.36484 1.71687   6
  -1  -2   0 9.33852 1.40537   7
  -1  -2   0 12.6220 1.80965   3
  -1  -2   0 12.2710 1.64880   9
  -1  -2   0 7.73273 1.71872   9
  -1  -2   0 10.3778 2.16215   1
  -1  -2   0 7.23473 1.40059   2
  -1  -2   0 9.26172 1.60831   8
   1   2   0 14.2923 2.02596   6
   1   2   0 8.02822 1.96098   1
   1   2   0 8.26546 1.63213   3
   1   2   0 9.45415 1.18493   2
   1   2   0 8.17263 1.67583   8
   1   2   0 11.3015 1.72416   9
   1   2   0 10.0227 1.76164   9
   1   2   0 8.52598 1.38312   4
   1   2   0 9.95887 1.59214   7
  -2  -2   0 323.485 9.49715   6
  -2  -2   0 317.635 9.34334   2
  -2  -2   0 322.036 11.0524   1
  -2  -2   0 331.566 9.54490   3
  -2  -2   0 320.515 9.38284   8
  -2  -2   0 316.872 9.70730   9
  -2  -2   0 307.400 9.56645   7
  -2  -2   0 281.283 10.1598   9
  -2  -2   0 306.378 8.79070   5
   2   2   0 325.326 9.58770   3
   2   2   0 325.772 9.74679   9
   2   2   0 321.811 9.60082   7
   2   2   0 317.661 9.51269   6
   2   2   0 323.972 9.34079   8
   2   2   0 325.105 11.0229   1
   2   2   0 311.001 9.72369   9
  -3  -2   0 50.9797 4.91168   1
  -3  -2   0 44.8772 3.81891   2
  -3  -2   0 51.5809 3.85037   9
  -3  -2   0 44.6034 3.22584   8
  -3  -2   0 50.2598 3.61047   3
  -3  -2   0 51.2404 3.67727   7
  -3  -2   0 50.7710 2.27560   5
  -3  -2   0 54.1797 3.62406   6
  -3  -2   0 46.5922 3.74472   9
   3   2   0 54.8922 3.90403   9
   3   2   0 49.4331 2.11469   5
   3   2   0 42.9563 3.53144   2
   3   2   0 52.0317 4.12263   7
   3   2   0 57.7106 4.91289   1
   3   2   0 55.9797 3.03284   8
   3   2   0 50.5867 3.84275   9
   3   2   0 47.6457 3.38197   6
   3   2   0 48.7549 3.85681   3
  -4  -2   0 380.980 10.9207   5
  -4  -2   0 372.467 11.8637   3
  -4  -2   0 379.348 12.1207   9
  -4  -2   0 397.145 14.2484   1
  -4  -2   0 384.855 11.6038   6
  -4  -2   0 380.767 12.0608   7
  -4  -2   0 380.814 11.8065   2
  -4  -2   0 379.039 12.0669   9
   4   2   0 371.095 12.1831   7
   4   2   0 378.718 11.6773   6
   4   2   0 369.572 13.9920   1
   4   2   0 385.302 11.3052   4
   4   2   0 373.820 12.1179   9
   4   2   0 364.601 11.6160   2
   4   2   0 382.186 11.1669   8
   4   2   0 384.675 12.1259   9
   4   2   0 392.618 12.1253   3
   4   2   0 372.559 10.7927   5
  -5  -2   0 424.791 13.7901   9
  -5  -2   0 413.367 12.5249   5
  -5  -2   0 450.415 13.2106   6
  -5  -2   0 450.373 14.0465   7
  -5  -2   0 402.029 12.8064   8
  -5  -2   0 452.695 16.5893   1
  -5  -2   0 429.143 13.3395   2
  -5  -2   0 438.348 13.9068   9
  -5  -2   0 414.189 13.4892   3
   5   2   0 429.864 13.7184   3
   5   2   0 445.477 13.8683   9
   5   2   0 436.069 12.8456   4
   5   2   0 435.684 12.4027   5
   5   2   0 445.437 14.2243   7
   5   2   0 430.671 13.2595   6
   5   2   0 439.865 13.9283   9
   5   2   0 434.039 13.3052   2
   5   2   0 448.142 16.4050   1
  -6  -2   0 89.6264 8.00695   1
  -6  -2   0 80.0779 5.58880   9
  -6  -2   0 70.9061 5.40348   7
  -6  -2   0 73.4817 4.06033   8
  -6  -2   0 75.8432 5.44428   9
  -6  -2   0 70.6229 5.37219   3
  -6  -2   0 74.5207 3.91182   5
  -6  -2   0 66.2573 5.08522   2
   6   2   0 59.0803 6.40484   9
   6   2   0 75.2681 3.40845   5
   6   2   0 89.8687 5.71304   9
   6   2   0 75.4347 6.39622   7
   6   2   0 83.3241 4.10797   4
   6   2   0 72.4258 7.73673   1
   6   2   0 73.3589 4.83079   2
   6   2   0 72.7251 4.71648   6
   6   2   0 64.0250 6.68934   3
  -7  -2   0 2.26369 3.16678   3
  -7  -2   0 -2.7494 3.28453   9
  -7  -2   0 2.78113 2.62736   6
  -7  -2   0 0.51836 3.10619   9
  -7  -2   0 1.56040 2.11845   8
  -7  -2   0 -0.4771 4.31780   1
  -7  -2   0 -0.5896 2.14972   5
  -7  -2   0 2.38857 3.38717   7
  -7  -2   0 -0.1023 3.03909   2
   7   2   0 2.96324 4.52736   1
   7   2   0 -0.8394 3.35335   9
   7   2   0 1.41145 1.62637   5
   7   2   0 1.58570 2.87537   2
   7   2   0 5.49607 4.10057   7
   7   2   0 -0.5444 2.69258   6
   7   2   0 0.29331 2.87297   4
   7   2   0 0.79294 3.51156   3
  -8  -2   0 3.06424 3.65562   2
  -8  -2   0 5.97793 2.36655   8
  -8  -2   0 5.65931 2.64172   5
  -8  -2   0 4.30267 3.77983   3
  -8  -2   0 7.87994 3.76638   9
  -8  -2   0 10.6902 4.26151   7
  -8  -2   0 6.61043 5.31616   1
  -8  -2   0 4.32181 3.80423   9
   8   2   0 3.15737 5.57938   1
   8   2   0 5.57348 3.34501   6
   8   2   0 1.13711 4.15411   3
   8   2   0 3.07395 1.92616   5
   8   2   0 5.69333 3.53461   2
   8   2   0 -0.0820 4.61171   7
   8   2   0 3.13447 4.00347   9
   8   2   0 1.40342 3.65051   9
   8   2   0 6.48159 2.86958   4
  -9  -2   0 89.1393 6.87203   2
  -9  -2   0 87.7509 7.70940   7
  -9  -2   0 92.9910 6.80615   3
  -9  -2   0 98.1767 12.3122   1
  -9  -2   0 89.7134 7.71068   9
  -9  -2   0 96.1564 5.69790   5
  -9  -2   0 102.309 7.86613   9
  -9  -2   0 81.9224 4.72487   8
   9   2   0 86.0533 5.64153   4
   9   2   0 86.5687 8.02977   9
   9   2   0 92.7821 10.4998   1
   9   2   0 86.3205 7.59486   9
   9   2   0 96.7284 9.40486   7
   9   2   0 83.9758 4.54556   5
   9   2   0 90.2673 6.35875   6
   9   2   0 78.5706 6.53784   2
   9   2   0 87.1963 7.27339   3
 -10  -2   0 82.2862 6.04377   5
 -10  -2   0 71.5679 8.49363   9
 -10  -2   0 67.4658 10.2068   1
 -10  -2   0 89.4016 4.11450   8
 -10  -2   0 63.1509 6.17927   2
 -10  -2   0 78.9557 8.19995   9
 -10  -2   0 89.3391 7.14694   3
 -10  -2   0 92.9148 4.43121   8
 -10  -2   0 80.0879 8.80871   7
  10   2   0 84.0141 11.5142   1
  10   2   0 75.0916 6.12710   4
  10   2   0 88.9430 7.73270   3
  10   2   0 83.3689 6.87436   2
  10   2   0 85.0404 9.17297   9
  10   2   0 63.1601 7.62044   7
  10   2   0 96.3981 4.84605   5
  10   2   0 90.0496 8.26500   9
  10   2   0 85.7356 6.66661   6
 -11  -2   0 0.06949 5.46011   9
 -11  -2   0 -2.4119 3.61140   5
 -11  -2   0 0.31927 2.71806   8
 -11  -2   0 6.27093 5.91788   9
 -11  -2   0 -0.8032 1.85124   8
 -11  -2   0 -2.6976 4.37159   3
  11   2   0 2.09318 5.36659   9
  11   2   0 2.58418 4.18586   4
  11   2   0 -11.694 6.21399   9
  11   2   0 1.01179 2.63275   5
  11   2   0 0.78530 4.29088   6
 -12  -2   0 127.383 12.1704   9
 -12  -2   0 138.786 11.3321   9
 -12  -2   0 130.510 10.6572   7
 -12  -2   0 125.926 8.07588   5
 -12  -2   0 115.537 11.8887   3
  12   2   0 145.708 11.2686   9
  12   2   0 131.885 9.61004   2
  12   2   0 132.505 6.68368   5
  12   2   0 114.675 9.27163   4
 -13  -2   0 16.9361 7.19905   7
 -13  -2   0 39.5956 7.84956   9
 -13  -2   0 36.6510 6.24089   3
  13   2   0 21.4662 5.60753   6
  13   2   0 26.1440 3.91771   5
  13   2   0 28.7222 7.80369   9
  13   2   0 25.3604 6.16434   2
 -14  -2   0 0.18337 6.08946   3
 -14  -2   0 8.94748 7.87516   9
 -14  -2   0 -6.8102 7.32704   7
  14   2   0 -1.6636 6.15987   2
  14   2   0 1.80042 5.88427   6
  14   2   0 4.23905 4.15537   5
 -15  -2   0 22.3938 7.53283   3
 -15  -2   0 24.8291 10.0239   9
 -15  -2   0 52.7753 10.0150   7
  15   2   0 40.0444 8.04579   2
  15   2   0 33.1374 7.83598   6
  17  -3   0 -13.906 6.49569   5
 -17   3   0 -13.776 9.69577   3
 -17   3   0 -5.4483 9.96232   9
  16  -3   0 34.2101 7.50526   2
  16  -3   0 21.8099 6.19969   6
  16  -3   0 29.8037 6.39390   5
 -16   3   0 18.1528 8.88219   7
 -16   3   0 24.6188 6.74176   3
 -16   3   0 38.2890 9.88566   9
  15  -3   0 12.9579 6.41792   2
  15  -3   0 6.73870 5.44042   5
  15  -3   0 -2.4351 7.80907   9
  15  -3   0 10.5585 5.57257   6
 -15   3   0 -7.3582 6.92515   7
 -15   3   0 7.52622 5.63745   3
 -15   3   0 14.3266 7.87433   9
  14  -3   0 19.9064 5.95703   2
  14  -3   0 14.2311 7.31374   9
  14  -3   0 5.13279 6.58794   6
  14  -3   0 16.2376 4.74418   6
  14  -3   0 16.0320 4.85455   5
 -14   3   0 14.3751 7.01893   9
 -14   3   0 22.0970 4.51800   4
 -14   3   0 20.8775 7.31657   7
 -14   3   0 10.3015 5.25982   3
  13  -3   0 188.508 8.86768   6
  13  -3   0 194.708 9.15882   5
  13  -3   0 172.092 10.5507   4
  13  -3   0 182.671 13.3710   9
  13  -3   0 187.711 10.0429   2
  13  -3   0 173.599 9.76525   3
  13  -3   0 170.492 11.8405   9
  13  -3   0 172.368 9.02527   6
 -13   3   0 191.262 8.73322   4
 -13   3   0 171.604 7.05082   8
 -13   3   0 172.796 11.6832   9
 -13   3   0 196.786 13.0575   9
 -13   3   0 191.326 12.6861   7
 -13   3   0 186.120 6.86455   8
 -13   3   0 173.641 9.61622   3
  12  -3   0 9.81179 5.56636   9
  12  -3   0 11.4347 3.84764   6
  12  -3   0 10.7959 4.63367   4
  12  -3   0 13.7974 5.04057   2
  12  -3   0 15.9327 4.21798   5
  12  -3   0 8.62673 3.68312   6
  12  -3   0 20.7665 6.28375   9
  12  -3   0 4.86393 3.98652   3
 -12   3   0 1.92797 5.03429   5
 -12   3   0 11.2586 4.67182   3
 -12   3   0 14.3500 6.27249   7
 -12   3   0 10.4369 3.46568   4
 -12   3   0 15.4617 2.58742   8
 -12   3   0 12.6332 2.79384   8
 -12   3   0 14.1638 9.35751   1
 -12   3   0 15.2045 7.75148   9
 -12   3   0 21.4048 5.67307   9
  11  -3   0 64.6822 5.38937   6
  11  -3   0 58.2904 6.68551   9
  11  -3   0 66.8474 6.17892   4
  11  -3   0 61.2487 5.64574   2
  11  -3   0 55.8021 5.93367   9
  11  -3   0 59.4411 5.93456   3
  11  -3   0 69.5446 5.50316   6
  11  -3   0 37.9355 6.78333   7
  11  -3   0 63.8181 10.0592   1
  11  -3   0 63.0203 5.81262   5
 -11   3   0 54.1447 5.29287   4
 -11   3   0 60.9206 4.58365   8
 -11   3   0 64.3269 6.71862   2
 -11   3   0 64.8945 6.54884   9
 -11   3   0 61.1717 6.02703   9
 -11   3   0 65.1106 9.92253   1
 -11   3   0 61.2003 5.71574   5
 -11   3   0 70.7914 7.11796   7
 -11   3   0 62.3265 6.85536   3
  10  -3   0 3.29816 2.64926   6
  10  -3   0 5.22415 3.44647   5
  10  -3   0 6.75133 4.60751   9
  10  -3   0 7.77114 5.02954   7
  10  -3   0 -2.0553 6.07850   1
  10  -3   0 5.51966 3.50710   4
  10  -3   0 4.06243 2.81243   6
  10  -3   0 1.45786 2.91460   3
  10  -3   0 10.9631 4.21763   9
  10  -3   0 1.61951 4.14817   2
 -10   3   0 4.58061 4.39299   9
 -10   3   0 4.86306 5.95218   1
 -10   3   0 1.87351 3.71068   2
 -10   3   0 6.33092 2.36702   8
 -10   3   0 4.73636 4.93681   7
 -10   3   0 6.29210 2.93925   4
 -10   3   0 2.28053 3.98566   9
 -10   3   0 8.36449 4.11722   5
 -10   3   0 2.96670 3.92236   3
   9  -3   0 287.213 15.3577   1
   9  -3   0 274.189 9.83718   3
   9  -3   0 297.872 10.2784   5
   9  -3   0 295.199 9.52517   6
   9  -3   0 281.843 10.7281   2
   9  -3   0 298.463 12.1877   7
   9  -3   0 289.173 11.3541   9
   9  -3   0 296.614 10.3854   4
   9  -3   0 276.696 11.4512   9
   9  -3   0 296.246 9.45775   6
  -9   3   0 289.729 9.72799   4
  -9   3   0 284.562 9.27024   8
  -9   3   0 297.866 10.4390   2
  -9   3   0 261.240 11.8131   7
  -9   3   0 268.147 10.3754   3
  -9   3   0 290.634 11.3438   9
  -9   3   0 313.140 10.6588   5
  -9   3   0 281.155 15.1000   1
  -9   3   0 279.230 11.3123   9
   8  -3   0 3.21385 2.76947   5
   8  -3   0 2.71282 2.32615   3
   8  -3   0 7.10293 3.53998   9
   8  -3   0 2.88924 1.99820   6
   8  -3   0 3.26679 4.40928   1
   8  -3   0 0.56683 1.81189   6
   8  -3   0 0.25978 3.14703   2
   8  -3   0 4.21115 3.18027   9
   8  -3   0 0.03984 3.56951   7
  -8   3   0 0.32497 2.74570   2
  -8   3   0 -2.5798 3.10376   9
  -8   3   0 1.39250 3.88903   7
  -8   3   0 0.47589 2.25693   4
  -8   3   0 -1.2926 4.11927   1
  -8   3   0 1.14765 1.86959   8
  -8   3   0 0.98996 2.88886   3
  -8   3   0 0.63541 3.04713   5
  -8   3   0 -0.9930 2.96307   9
   7  -3   0 8.81269 2.45213   4
   7  -3   0 11.1608 3.02040   9
   7  -3   0 9.21891 1.73072   6
   7  -3   0 6.41027 2.94306   9
   7  -3   0 8.65185 3.50591   7
   7  -3   0 13.8056 2.18091   3
   7  -3   0 11.0550 1.95455   6
   7  -3   0 8.83740 4.03938   1
   7  -3   0 9.66327 3.05098   2
   7  -3   0 11.0655 2.77940   5
   7  -3   0 10.5559 1.76801   8
  -7   3   0 10.7568 2.00467   8
  -7   3   0 9.53896 2.50352   3
  -7   3   0 11.1338 2.32094   4
  -7   3   0 11.3179 2.95787   9
  -7   3   0 10.7426 3.80824   7
  -7   3   0 9.46800 4.16909   1
  -7   3   0 11.9205 2.97569   9
   6  -3   0 37.6635 2.95684   8
   6  -3   0 41.3582 5.57735   1
   6  -3   0 39.8686 3.97455   7
   6  -3   0 41.2388 2.69571   6
   6  -3   0 46.1330 4.34199   9
   6  -3   0 44.7003 4.41357   5
   6  -3   0 45.0366 4.37530   9
   6  -3   0 45.1637 3.61805   4
   6  -3   0 38.7898 3.63907   2
  -6   3   0 44.4820 3.34030   4
  -6   3   0 37.8485 4.22983   9
  -6   3   0 41.4747 4.27224   9
  -6   3   0 49.6518 5.42806   1
  -6   3   0 39.7877 3.21138   8
  -6   3   0 47.5148 4.54563   5
  -6   3   0 39.7464 3.58966   3
  -6   3   0 43.8061 4.35015   7
  -6   3   0 42.2982 4.08845   2
   5  -3   0 206.113 9.40467   1
   5  -3   0 198.384 7.51782   9
   5  -3   0 192.695 7.56996   9
   5  -3   0 212.557 7.81461   7
   5  -3   0 208.175 6.97938   4
   5  -3   0 200.556 7.37081   2
   5  -3   0 198.814 7.57224   5
   5  -3   0 194.109 6.27228   6
   5  -3   0 199.750 6.65972   8
  -5   3   0 204.078 9.35689   1
  -5   3   0 203.397 6.64625   3
  -5   3   0 200.271 7.48011   9
  -5   3   0 208.799 6.80159   8
  -5   3   0 205.119 7.52113   5
  -5   3   0 203.509 7.60086   9
  -5   3   0 208.543 8.13441   7
  -5   3   0 207.553 6.84238   4
  -5   3   0 201.266 6.91793   2
   4  -3   0 492.150 16.0165   1
   4  -3   0 475.986 13.8066   2
   4  -3   0 474.493 13.3534   6
   4  -3   0 477.642 13.8065   4
   4  -3   0 489.153 14.1048   5
   4  -3   0 465.523 14.1735   7
   4  -3   0 500.997 14.3039   9
   4  -3   0 476.273 13.7239   8
  -4   3   0 455.127 13.5142   3
  -4   3   0 477.032 14.0301   5
  -4   3   0 470.608 14.2648   7
  -4   3   0 484.142 13.6715   2
  -4   3   0 488.579 13.8321   8
  -4   3   0 461.096 13.7457   4
  -4   3   0 462.670 14.2334   9
  -4   3   0 481.837 15.9873   1
  -4   3   0 471.762 14.1949   9
   3  -3   0 607.732 17.2427   4
   3  -3   0 531.633 17.0848   2
   3  -3   0 570.570 17.5298   9
   3  -3   0 620.377 17.6206   9
   3  -3   0 633.832 19.0580   1
   3  -3   0 636.130 17.3326   8
   3  -3   0 628.233 17.5068   7
   3  -3   0 601.489 16.8939   6
   3  -3   0 626.951 17.4565   5
  -3   3   0 612.268 17.0090   2
  -3   3   0 645.170 17.3492   5
  -3   3   0 628.621 17.5152   7
  -3   3   0 636.590 17.3546   8
  -3   3   0 600.996 17.2255   4
  -3   3   0 624.826 19.0176   1
  -3   3   0 625.898 17.5694   9
  -3   3   0 583.227 16.8748   6
  -3   3   0 602.100 17.5539   9
   2  -3   0 67.5514 3.16127   4
   2  -3   0 55.7416 3.54051   5
   2  -3   0 65.8421 3.59568   9
   2  -3   0 70.8641 3.47744   9
   2  -3   0 60.9205 3.42466   8
   2  -3   0 65.5577 3.21937   7
   2  -3   0 70.8026 4.24978   1
   2  -3   0 67.4885 2.55064   2
   2  -3   0 69.8344 2.71253   6
  -2   3   0 62.2568 3.86443   7
  -2   3   0 71.2548 3.51561   9
  -2   3   0 81.2965 3.42062   5
  -2   3   0 71.0248 3.53615   8
  -2   3   0 70.7894 3.53539   9
  -2   3   0 68.4041 4.44038   1
  -2   3   0 68.0137 2.67513   3
  -2   3   0 71.1556 3.15237   4
  -2   3   0 73.0579 2.64546   6
   1  -3   0 73.5922 3.46982   9
   1  -3   0 72.6938 3.15105   8
   1  -3   0 77.6245 4.19113   1
   1  -3   0 73.4203 3.06129   6
   1  -3   0 72.8982 4.19814   1
   1  -3   0 72.8903 2.28837   2
   1  -3   0 73.7375 3.22384   4
   1  -3   0 67.3363 3.41378   9
   1  -3   0 70.1684 2.95519   3
   1  -3   0 75.2188 3.32882   5
  -1   3   0 67.8294 3.42242   9
  -1   3   0 75.0880 2.97088   6
  -1   3   0 79.1621 3.18836   5
  -1   3   0 72.4244 3.18694   4
  -1   3   0 65.3881 3.22708   7
  -1   3   0 75.2152 3.70548   8
  -1   3   0 70.3882 2.93417   3
  -1   3   0 75.4088 3.46354   9
   0  -3   0 152.531 4.55944   5
   0  -3   0 147.740 4.30207   2
   0  -3   0 135.923 4.80302   3
   0  -3   0 141.645 6.16378   1
   0  -3   0 150.034 4.93566   6
   0  -3   0 149.541 4.86720   4
   0  -3   0 138.739 5.16172   8
   0  -3   0 148.907 5.16363   9
   0  -3   0 125.872 5.48054   9
   0   3   0 149.332 5.17438   9
   0   3   0 150.462 4.86780   4
   0   3   0 147.017 5.16454   9
   0   3   0 140.170 4.99422   6
   0   3   0 155.735 6.16680   1
   0   3   0 149.284 4.93074   8
   0   3   0 140.264 4.24487   2
   0   3   0 146.855 4.44254   5
   0   3   0 144.264 4.87697   3
  -1  -3   0 49.3927 2.81542   3
  -1  -3   0 36.8184 3.04615   6
  -1  -3   0 45.7204 2.67887   4
  -1  -3   0 41.4026 2.48753   2
  -1  -3   0 41.5469 4.11838   1
  -1  -3   0 40.0047 2.93602   7
  -1  -3   0 37.4052 3.18719   9
  -1  -3   0 44.9157 3.21192   9
  -1  -3   0 49.3188 1.69522   5
  -1  -3   0 45.4706 3.10155   8
   1   3   0 45.2158 3.21141   9
   1   3   0 41.6730 2.16392   2
   1   3   0 42.4687 2.96543   3
   1   3   0 44.9068 3.03815   8
   1   3   0 41.8115 2.69553   4
   1   3   0 43.2978 2.93344   6
   1   3   0 40.9062 3.13277   9
   1   3   0 40.5509 3.84636   1
   1   3   0 41.1975 2.80115   7
  -2  -3   0 81.1555 4.23986   9
  -2  -3   0 88.1771 4.18233   8
  -2  -3   0 80.4133 4.10975   7
  -2  -3   0 80.7128 4.26534   9
  -2  -3   0 88.2375 5.61867   1
  -2  -3   0 82.0806 4.08484   6
  -2  -3   0 87.4190 3.91954   2
  -2  -3   0 80.7062 3.99262   3
  -2  -3   0 84.2258 2.60944   5
   2   3   0 93.4411 5.42850   1
   2   3   0 79.0998 4.05868   6
   2   3   0 85.4009 3.57483   2
   2   3   0 85.8135 4.19270   7
   2   3   0 88.6610 4.12155   3
   2   3   0 77.1342 4.24001   9
   2   3   0 81.6640 3.61331   4
   2   3   0 78.8563 3.83496   8
   2   3   0 82.8425 4.31744   9
  -3  -3   0 1.63253 2.29438   6
  -3  -3   0 -0.1659 2.13113   9
  -3  -3   0 2.60644 2.45467   2
  -3  -3   0 -0.8581 2.44339   3
  -3  -3   0 2.29880 2.17788   7
  -3  -3   0 5.13564 2.36563   8
  -3  -3   0 1.38128 0.90851   5
  -3  -3   0 -1.3033 2.49740   1
  -3  -3   0 1.33377 2.28885   9
   3   3   0 2.94666 2.32372   9
   3   3   0 0.02341 2.30669   9
   3   3   0 1.13938 2.05698   2
   3   3   0 2.13759 2.39033   7
   3   3   0 -1.4211 2.36786   1
   3   3   0 2.21972 2.32120   6
   3   3   0 6.74729 2.80994   3
   3   3   0 3.66032 2.18780   8
  -4  -3   0 453.668 13.3594   8
  -4  -3   0 471.506 13.6152   6
  -4  -3   0 439.532 13.5440   2
  -4  -3   0 443.045 16.3420   1
  -4  -3   0 433.591 13.7115   3
  -4  -3   0 436.340 12.5631   5
  -4  -3   0 450.497 14.0375   9
  -4  -3   0 461.352 13.8819   7
  -4  -3   0 458.408 14.0077   9
   4   3   0 453.051 14.0634   9
   4   3   0 456.199 13.9679   7
   4   3   0 440.012 13.3300   2
   4   3   0 433.835 12.4749   5
   4   3   0 431.156 14.0073   9
   4   3   0 447.537 16.3222   1
   4   3   0 441.172 13.9429   3
   4   3   0 450.750 13.2235   8
   4   3   0 444.473 13.6665   6
  -5  -3   0 63.7073 5.11454   9
  -5  -3   0 69.4344 4.19502   8
  -5  -3   0 70.6026 3.21994   5
  -5  -3   0 76.1251 5.35152   7
  -5  -3   0 67.9914 6.92279   1
  -5  -3   0 68.3910 5.07053   9
  -5  -3   0 68.2796 5.05750   2
  -5  -3   0 70.7481 4.81558   3
   5   3   0 65.8900 3.83822   8
   5   3   0 60.0247 5.23834   7
   5   3   0 66.7560 4.03998   4
   5   3   0 72.6370 4.69356   6
   5   3   0 68.1021 5.19979   9
   5   3   0 65.3654 5.19752   9
   5   3   0 76.3438 7.32039   1
   5   3   0 71.6230 4.30661   2
  -6  -3   0 199.479 11.6752   1
  -6  -3   0 222.932 8.01294   6
  -6  -3   0 211.475 8.14743   2
  -6  -3   0 212.298 8.65405   7
  -6  -3   0 215.069 7.42689   8
  -6  -3   0 212.919 6.86078   5
  -6  -3   0 222.882 8.92333   9
  -6  -3   0 195.474 8.22183   3
  -6  -3   0 211.621 8.73419   9
   6   3   0 215.066 8.78481   3
   6   3   0 221.123 7.62633   4
   6   3   0 206.679 7.13506   8
   6   3   0 203.505 11.6395   1
   6   3   0 214.524 9.35553   7
   6   3   0 210.408 7.84527   2
   6   3   0 204.133 8.98314   9
   6   3   0 208.437 8.27638   6
   6   3   0 215.577 6.60790   5
  -7  -3   0 4.27141 4.99078   1
  -7  -3   0 2.85056 3.24143   3
  -7  -3   0 1.08739 2.33801   8
  -7  -3   0 -0.8601 3.45291   9
  -7  -3   0 1.75138 3.34415   9
  -7  -3   0 -0.3968 2.90040   6
  -7  -3   0 -0.5589 2.03314   5
  -7  -3   0 1.81259 3.37179   2
  -7  -3   0 0.20050 3.60895   7
   7   3   0 -4.8186 4.08808   7
   7   3   0 2.14333 3.44766   9
   7   3   0 2.62089 3.01104   2
   7   3   0 1.67753 1.50795   5
   7   3   0 0.32137 3.11395   6
   7   3   0 -3.3794 3.44117   9
   7   3   0 3.19735 2.68326   4
   7   3   0 -1.3668 4.04640   3
   7   3   0 -3.4063 4.70415   1
  -8  -3   0 186.850 9.62206   7
  -8  -3   0 178.400 8.60176   3
  -8  -3   0 182.661 6.95445   5
  -8  -3   0 177.366 9.45827   9
  -8  -3   0 195.300 8.98443   2
  -8  -3   0 188.709 7.09523   8
  -8  -3   0 190.418 8.09614   6
  -8  -3   0 196.295 14.0384   1
  -8  -3   0 190.852 9.43781   9
   8   3   0 184.146 10.5919   7
   8   3   0 189.027 9.30552   3
   8   3   0 187.259 9.74822   9
   8   3   0 194.445 6.45853   5
   8   3   0 192.223 7.64295   4
   8   3   0 181.206 8.31626   6
   8   3   0 180.007 13.3814   1
   8   3   0 183.694 8.16049   2
   8   3   0 205.528 9.59028   9
  -9  -3   0 24.4323 5.19040   9
  -9  -3   0 20.1759 5.15092   9
  -9  -3   0 24.6305 4.67684   3
  -9  -3   0 26.1078 3.17175   5
  -9  -3   0 21.2375 5.12416   7
  -9  -3   0 25.1819 4.55125   2
  -9  -3   0 23.9855 8.25877   1
  -9  -3   0 25.1033 2.83253   8
   9   3   0 25.6395 5.05544   9
   9   3   0 21.2734 2.46576   5
   9   3   0 16.1025 5.32397   3
   9   3   0 21.8197 4.32696   6
   9   3   0 17.0926 5.82246   7
   9   3   0 27.4970 4.43204   2
   9   3   0 25.8510 8.69977   1
   9   3   0 14.0987 5.50163   9
   9   3   0 25.4752 4.07968   4
 -10  -3   0 9.77320 2.43292   8
 -10  -3   0 10.9625 4.78709   3
 -10  -3   0 16.0371 5.44425   7
 -10  -3   0 15.0543 5.52369   9
 -10  -3   0 9.02700 10.4480   1
 -10  -3   0 3.17680 5.44634   9
 -10  -3   0 10.7290 3.25443   5
  10   3   0 4.19311 4.06047   4
  10   3   0 13.0610 2.50903   5
  10   3   0 28.6454 9.38431   1
  10   3   0 9.32286 5.23264   9
  10   3   0 14.0951 4.45396   2
  10   3   0 5.59633 5.39734   3
  10   3   0 15.2424 4.53840   6
  10   3   0 12.7135 6.15833   9
 -11  -3   0 64.6512 3.98272   8
 -11  -3   0 70.5357 7.34477   9
 -11  -3   0 83.0916 8.97857   7
 -11  -3   0 57.8128 3.95823   8
 -11  -3   0 51.9691 7.66231   3
 -11  -3   0 66.1538 6.15701   5
 -11  -3   0 69.3981 7.68284   9
  11   3   0 66.5878 8.93196   9
  11   3   0 58.2491 5.70121   4
  11   3   0 67.1704 7.30564   9
  11   3   0 64.5943 6.09921   2
  11   3   0 71.0036 4.81019   5
  11   3   0 71.6132 6.49267   6
 -12  -3   0 1.89347 6.35398   7
 -12  -3   0 -1.7050 5.61802   3
  12   3   0 1.14124 6.57142   9
  12   3   0 -3.2433 2.82052   5
  12   3   0 -10.439 5.00446   6
  12   3   0 -2.3141 4.84419   2
 -13  -3   0 5.50640 7.44835   9
 -13  -3   0 7.22337 7.20626   7
 -13  -3   0 5.28270 6.16088   3
  13   3   0 12.3459 5.63613   2
  13   3   0 7.97991 5.94347   6
  13   3   0 17.1779 7.93720   9
  13   3   0 2.75357 3.37617   5
 -14  -3   0 3.80390 7.15203   3
 -14  -3   0 1.07941 8.14391   9
 -14  -3   0 -5.7125 7.57912   7
  14   3   0 -6.3762 6.19033   2
  14   3   0 -14.352 6.48244   6
 -15  -3   0 -11.471 7.91236   3
 -15  -3   0 -1.7387 9.73138   9
 -15  -3   0 10.7033 10.8603   7
  15   3   0 7.12956 7.77176   6
  15   3   0 12.9513 11.6582   2
  17  -4   0 23.7870 7.43712   5
 -17   4   0 27.0284 10.9918   9
  16  -4   0 0.24604 6.49200   2
  16  -4   0 5.31659 5.83804   6
  16  -4   0 9.73672 6.25582   5
 -16   4   0 16.3741 9.17475   9
 -16   4   0 6.76779 8.24667   7
 -16   4   0 0.04735 6.24914   3
  15  -4   0 59.0189 6.44956   5
  15  -4   0 55.5588 5.90043   6
  15  -4   0 65.4919 9.26737   9
  15  -4   0 44.7393 7.20220   2
 -15   4   0 68.4112 9.36687   9
 -15   4   0 50.0304 5.94023   4
 -15   4   0 47.8249 8.65323   7
  14  -4   0 5.79276 4.65733   5
  14  -4   0 -5.3325 13.5685   9
  14  -4   0 14.3768 5.57767   2
  14  -4   0 8.35278 4.42227   6
  14  -4   0 11.2234 7.18594   9
 -14   4   0 15.6034 5.29157   3
 -14   4   0 -0.3330 6.75259   7
 -14   4   0 4.45044 4.35876   4
 -14   4   0 4.40117 6.65362   9
 -14   4   0 5.60223 2.62226   8
  13  -4   0 -3.1867 4.17355   5
  13  -4   0 5.94641 4.10523   6
  13  -4   0 -7.0262 4.86927   2
  13  -4   0 3.71639 7.40795   9
  13  -4   0 -6.8380 5.26036   4
  13  -4   0 0.46861 3.61731   6
  13  -4   0 -1.4050 5.39006   9
 -13   4   0 0.19050 3.61615   4
 -13   4   0 -2.0288 6.08610   7
 -13   4   0 -0.6875 3.19126   8
 -13   4   0 6.45663 5.41419   9
 -13   4   0 -9.1231 6.62854   9
 -13   4   0 8.42560 4.73141   3
 -13   4   0 2.27369 2.64951   8
  12  -4   0 129.230 6.94453   6
  12  -4   0 139.897 8.62209   2
  12  -4   0 128.813 17.4679   1
  12  -4   0 141.887 7.84736   5
  12  -4   0 137.833 9.92731   9
  12  -4   0 124.796 7.13770   6
  12  -4   0 121.936 8.56019   4
  12  -4   0 128.715 10.8883   9
 -12   4   0 119.082 13.2416   1
 -12   4   0 118.402 10.5783   9
 -12   4   0 127.349 7.96645   3
 -12   4   0 130.907 6.55521   8
 -12   4   0 136.854 9.63762   9
 -12   4   0 123.970 8.99775   5
 -12   4   0 132.947 10.6287   7
 -12   4   0 123.021 7.15716   4
  11  -4   0 154.686 9.65868   9
  11  -4   0 157.185 7.93763   5
  11  -4   0 172.177 10.2652   9
  11  -4   0 151.879 8.11195   4
  11  -4   0 159.178 7.02699   6
  11  -4   0 163.700 7.07334   6
  11  -4   0 165.691 8.65762   2
  11  -4   0 160.311 10.5483   7
  11  -4   0 157.475 15.3205   1
 -11   4   0 167.022 6.91977   8
 -11   4   0 150.973 8.85686   5
 -11   4   0 147.957 15.3311   1
 -11   4   0 162.976 8.39933   3
 -11   4   0 150.223 10.1170   7
 -11   4   0 151.588 9.84174   9
 -11   4   0 157.847 9.53171   9
 -11   4   0 156.061 8.38613   2
 -11   4   0 163.154 7.61936   4
  10  -4   0 131.112 8.01473   2
  10  -4   0 112.878 8.66067   7
  10  -4   0 117.305 12.4921   1
  10  -4   0 123.981 6.97434   5
  10  -4   0 116.205 8.23458   9
  10  -4   0 124.753 5.73183   6
  10  -4   0 112.460 7.93459   9
  10  -4   0 120.314 6.71731   4
 -10   4   0 105.097 7.78911   9
 -10   4   0 114.477 7.06541   3
 -10   4   0 117.475 12.7050   1
 -10   4   0 122.295 5.86549   8
 -10   4   0 104.488 7.52773   5
 -10   4   0 120.233 6.00274   4
 -10   4   0 113.613 9.41230   7
 -10   4   0 125.813 8.18513   9
 -10   4   0 122.678 6.89506   2
   9  -4   0 319.314 12.2303   9
   9  -4   0 314.752 16.2329   1
   9  -4   0 339.700 12.6488   7
   9  -4   0 311.744 12.2845   9
   9  -4   0 324.836 10.2438   6
   9  -4   0 329.731 11.5204   2
   9  -4   0 321.911 11.0925   4
   9  -4   0 338.472 11.3677   5
   9  -4   0 323.376 10.2346   6
  -9   4   0 335.522 11.6646   5
  -9   4   0 314.403 12.1913   9
  -9   4   0 322.759 10.4436   8
  -9   4   0 308.819 11.0739   3
  -9   4   0 296.312 15.6521   1
  -9   4   0 317.401 13.1629   7
  -9   4   0 319.113 10.6772   4
  -9   4   0 338.730 12.2850   9
  -9   4   0 332.019 11.1759   2
   8  -4   0 751.749 21.1129   4
   8  -4   0 711.228 21.1686   5
   8  -4   0 703.382 20.2563   6
   8  -4   0 703.721 21.0591   2
   8  -4   0 697.542 21.9522   7
   8  -4   0 701.379 20.4465   8
   8  -4   0 739.774 21.9187   9
   8  -4   0 693.175 25.2513   1
   8  -4   0 713.630 21.7968   9
  -8   4   0 689.531 20.7163   4
  -8   4   0 694.403 20.6722   3
  -8   4   0 701.644 21.7766   9
  -8   4   0 727.487 21.2685   5
  -8   4   0 733.084 21.8416   9
  -8   4   0 714.910 20.5684   8
  -8   4   0 715.569 25.3999   1
  -8   4   0 713.556 22.1967   7
  -8   4   0 719.441 20.8807   2
   7  -4   0 76.0914 4.79414   4
   7  -4   0 73.3477 3.46617   6
   7  -4   0 64.0771 5.49501   7
   7  -4   0 80.5131 7.61040   1
   7  -4   0 79.7912 5.42349   9
   7  -4   0 75.6794 3.90446   8
   7  -4   0 69.1520 5.14081   9
   7  -4   0 70.1529 5.26766   2
   7  -4   0 74.5100 4.42967   5
  -7   4   0 71.2819 4.05456   3
  -7   4   0 64.9233 4.23911   2
  -7   4   0 66.6022 6.03293   7
  -7   4   0 70.8194 7.38074   1
  -7   4   0 67.2970 5.07690   9
  -7   4   0 76.8844 4.15916   4
  -7   4   0 70.4939 4.17713   8
  -7   4   0 71.4425 5.18996   9
  -7   4   0 76.1643 5.25915   5
   6  -4   0 107.578 7.23812   1
   6  -4   0 93.4750 4.37130   8
   6  -4   0 89.4894 4.67077   4
   6  -4   0 92.1812 5.28800   9
   6  -4   0 93.4119 3.71866   6
   6  -4   0 93.8864 5.50609   9
   6  -4   0 91.1846 5.30171   2
   6  -4   0 88.0226 5.48604   5
   6  -4   0 94.2463 5.53065   7
  -6   4   0 99.6751 7.48366   1
  -6   4   0 92.3874 4.35073   8
  -6   4   0 87.0541 5.29133   9
  -6   4   0 94.0429 4.62335   2
  -6   4   0 82.8561 5.49679   5
  -6   4   0 95.6630 4.14540   3
  -6   4   0 87.5064 5.26733   9
  -6   4   0 86.5779 6.02047   7
  -6   4   0 90.5423 4.41302   4
   5  -4   0 259.686 8.86608   2
   5  -4   0 273.485 11.3326   1
   5  -4   0 262.827 9.31739   5
   5  -4   0 268.256 7.98759   6
   5  -4   0 271.077 9.24902   9
   5  -4   0 259.820 8.51273   8
   5  -4   0 266.080 8.70569   4
   5  -4   0 269.451 9.31453   9
   5  -4   0 280.886 9.27349   7
  -5   4   0 266.974 8.22872   3
  -5   4   0 266.111 8.62865   4
  -5   4   0 254.952 11.1331   1
  -5   4   0 274.517 8.69522   8
  -5   4   0 274.077 8.49785   2
  -5   4   0 272.094 9.52846   7
  -5   4   0 281.555 9.21749   9
  -5   4   0 270.101 9.27403   9
  -5   4   0 259.012 9.27195   5
   4  -4   0 11.7848 2.52088   9
   4  -4   0 14.2826 2.11610   2
   4  -4   0 11.8365 2.36038   7
   4  -4   0 13.1974 1.42784   6
   4  -4   0 9.58707 2.14083   8
   4  -4   0 11.3250 2.34093   5
   4  -4   0 12.4414 2.66271   9
   4  -4   0 11.1403 2.19763   4
   4  -4   0 4.81438 2.59538   1
  -4   4   0 10.8232 2.31101   8
  -4   4   0 12.2360 2.29978   5
  -4   4   0 9.20953 2.51200   9
  -4   4   0 6.65757 2.37815   9
  -4   4   0 12.0066 2.06993   4
  -4   4   0 8.00865 2.57903   7
  -4   4   0 12.6509 1.67056   2
  -4   4   0 7.88155 2.89565   1
   3  -4   0 57.2635 3.35960   4
   3  -4   0 60.6399 4.86115   1
   3  -4   0 58.2618 3.46950   7
   3  -4   0 62.4799 2.67194   6
   3  -4   0 57.3101 3.82019   9
   3  -4   0 63.0695 3.59840   8
   3  -4   0 45.5771 2.81993   2
   3  -4   0 61.4271 3.92354   5
   3  -4   0 58.2535 3.91425   9
  -3   4   0 57.3449 2.48139   2
  -3   4   0 58.5155 2.63922   3
  -3   4   0 54.3267 3.75648   5
  -3   4   0 61.0669 3.90289   9
  -3   4   0 56.7104 4.99623   1
  -3   4   0 57.4925 3.38734   4
  -3   4   0 58.8874 3.56166   7
  -3   4   0 59.2419 3.74755   9
  -3   4   0 62.8968 3.74136   8
   2  -4   0 242.478 7.61838   3
   2  -4   0 254.539 8.29506   9
   2  -4   0 247.709 7.28957   2
   2  -4   0 257.150 7.99237   7
   2  -4   0 260.491 8.17083   5
   2  -4   0 260.446 8.21627   8
   2  -4   0 258.248 7.97018   4
   2  -4   0 255.329 7.61695   6
   2  -4   0 260.219 9.69034   1
  -2   4   0 267.425 7.95326   5
  -2   4   0 260.227 7.72454   3
  -2   4   0 263.129 7.97881   4
  -2   4   0 252.187 9.65021   1
  -2   4   0 259.903 8.25497   9
  -2   4   0 257.553 8.13061   7
  -2   4   0 251.338 8.26705   9
  -2   4   0 267.187 8.31659   8
   1  -4   0 29.2720 2.67269   6
   1  -4   0 26.0210 2.48183   8
   1  -4   0 20.6908 2.77663   1
   1  -4   0 27.7633 1.35773   2
   1  -4   0 25.5247 3.00371   9
   1  -4   0 31.6505 2.71352   4
   1  -4   0 33.2160 2.32719   3
   1  -4   0 25.4260 2.31265   9
   1  -4   0 29.3256 3.12471   1
  -1   4   0 27.1992 2.39808   5
  -1   4   0 25.5876 2.68828   4
  -1   4   0 27.3069 2.40733   3
  -1   4   0 27.9516 2.26854   6
  -1   4   0 25.6258 2.99831   9
  -1   4   0 30.8215 3.33345   8
   0  -4   0 27.5765 3.10565   9
   0  -4   0 29.4157 2.70977   4
   0  -4   0 38.0250 4.05222   1
   0  -4   0 30.9589 2.89806   6
   0  -4   0 33.0187 1.81499   2
   0  -4   0 35.9346 3.27525   8
   0  -4   0 31.3213 2.37985   5
   0  -4   0 29.4378 2.63085   3
   0  -4   0 30.8969 3.15505   9
   0   4   0 38.4396 2.99670   6
   0   4   0 29.4988 3.13730   9
   0   4   0 30.3829 2.74437   3
   0   4   0 31.7521 2.96085   4
   0   4   0 33.0377 2.03969   5
   0   4   0 32.5268 3.16206   9
   0   4   0 31.7440 1.65199   2
   0   4   0 33.8561 2.69966   8
   0   4   0 31.5165 2.62040   7
   0   4   0 28.3199 3.88751   1
  -1  -4   0 214.863 6.36544   5
  -1  -4   0 221.225 6.69727   2
  -1  -4   0 219.226 7.15617   3
  -1  -4   0 220.749 6.98950   4
  -1  -4   0 213.662 9.09260   1
  -1  -4   0 210.765 7.44015   8
  -1  -4   0 217.353 7.46622   9
  -1  -4   0 212.994 7.46910   9
  -1  -4   0 214.284 7.27137   6
   1   4   0 211.609 7.46852   9
   1   4   0 223.864 9.04666   1
   1   4   0 209.119 6.52562   2
   1   4   0 219.299 7.21327   6
   1   4   0 221.936 7.35239   8
   1   4   0 223.604 7.52710   9
   1   4   0 219.090 7.12139   7
   1   4   0 222.987 7.21341   3
   1   4   0 227.249 7.08485   4
  -2  -4   0 389.766 12.1101   8
  -2  -4   0 398.562 14.2764   1
  -2  -4   0 399.517 12.3285   9
  -2  -4   0 406.493 12.1704   6
  -2  -4   0 380.975 10.9649   5
  -2  -4   0 395.384 12.0489   3
  -2  -4   0 387.619 12.3261   9
  -2  -4   0 402.862 11.7968   2
  -2  -4   0 394.515 12.0772   7
  -2  -4   0 389.169 10.9390   5
   2   4   0 396.365 11.7955   4
   2   4   0 392.545 12.3318   9
   2   4   0 405.572 14.3157   1
   2   4   0 409.590 12.1768   7
   2   4   0 387.268 11.5074   2
   2   4   0 394.690 12.1158   6
   2   4   0 403.747 12.0955   8
   2   4   0 411.500 12.1672   3
   2   4   0 393.703 12.3266   9
  -3  -4   0 8.84347 2.63820   9
  -3  -4   0 5.87162 2.33404   7
  -3  -4   0 7.99722 0.85708   5
  -3  -4   0 4.86152 2.41835   8
  -3  -4   0 7.57433 2.58903   9
  -3  -4   0 8.40219 2.60842   3
  -3  -4   0 8.10582 2.60258   6
  -3  -4   0 7.17147 2.49280   2
  -3  -4   0 8.19875 3.17169   1
   3   4   0 7.19066 2.08299   2
   3   4   0 4.28167 2.97767   1
   3   4   0 8.00861 2.71802   6
   3   4   0 9.26682 2.61404   8
   3   4   0 4.90384 2.53443   9
   3   4   0 4.39169 2.64656   9
   3   4   0 7.25733 2.08736   4
   3   4   0 10.2465 2.62719   7
   3   4   0 8.43951 2.94464   3
  -4  -4   0 22.7535 3.02136   7
  -4  -4   0 15.2469 3.04855   9
  -4  -4   0 18.1617 2.80152   2
  -4  -4   0 17.7934 3.04612   9
  -4  -4   0 14.1495 2.85146   3
  -4  -4   0 14.2310 3.76027   1
  -4  -4   0 16.2130 1.72162   5
  -4  -4   0 17.1330 2.49968   8
   4   4   0 8.55011 3.55941   1
   4   4   0 16.2850 2.37041   8
   4   4   0 13.4044 2.90982   6
   4   4   0 19.4786 3.06107   7
   4   4   0 17.7476 3.17525   9
   4   4   0 15.6596 2.36097   4
   4   4   0 17.8896 2.46989   2
   4   4   0 17.0514 3.17742   9
  -5  -4   0 110.787 3.90844   5
  -5  -4   0 117.631 5.92951   7
  -5  -4   0 113.956 5.23094   8
  -5  -4   0 113.986 6.34322   9
  -5  -4   0 113.860 5.92856   3
  -5  -4   0 114.524 5.57353   6
  -5  -4   0 120.375 9.14229   1
  -5  -4   0 108.577 6.18742   9
   5   4   0 115.132 6.28204   7
   5   4   0 108.667 5.09067   8
   5   4   0 105.567 6.43087   9
   5   4   0 119.882 6.39146   3
   5   4   0 121.146 8.76249   1
   5   4   0 110.341 6.32191   9
   5   4   0 102.646 5.13058   2
   5   4   0 109.087 4.92169   4
   5   4   0 106.290 5.68270   6
  -6  -4   0 21.1066 3.29979   6
  -6  -4   0 21.0809 3.81441   9
  -6  -4   0 20.2164 2.83647   8
  -6  -4   0 24.5657 3.65615   3
  -6  -4   0 20.6989 3.48366   2
  -6  -4   0 20.6715 1.90182   5
  -6  -4   0 21.9297 3.82919   9
  -6  -4   0 21.0463 5.36958   1
  -6  -4   0 24.1645 3.77560   7
   6   4   0 21.0202 4.36734   3
   6   4   0 15.2015 3.93627   9
   6   4   0 22.0544 2.65763   8
   6   4   0 19.7360 3.52182   6
   6   4   0 15.5702 5.13010   1
   6   4   0 19.2334 3.07448   2
   6   4   0 20.9444 2.82462   4
   6   4   0 25.8623 4.24496   7
  -7  -4   0 12.7047 4.24765   9
  -7  -4   0 13.7189 2.09500   5
  -7  -4   0 17.3015 3.89930   3
  -7  -4   0 14.3150 2.83936   8
  -7  -4   0 13.8566 5.82234   1
  -7  -4   0 20.3024 3.86935   2
  -7  -4   0 20.0163 4.31808   7
  -7  -4   0 17.6866 4.08405   9
  -7  -4   0 18.6934 3.72252   6
   7   4   0 12.5550 5.80320   1
   7   4   0 9.72377 4.55664   7
   7   4   0 12.2733 4.72676   3
   7   4   0 10.0321 3.26691   2
   7   4   0 10.6346 2.96335   4
   7   4   0 9.96099 3.59295   6
   7   4   0 10.3967 4.09049   9
   7   4   0 15.5710 4.29399   9
  -8  -4   0 34.1701 5.34681   7
  -8  -4   0 24.4539 7.35288   1
  -8  -4   0 29.6391 3.24235   8
  -8  -4   0 32.8400 4.26839   6
  -8  -4   0 26.9408 4.65197   2
  -8  -4   0 33.3894 5.23642   9
  -8  -4   0 30.3513 2.69298   5
  -8  -4   0 26.6426 4.75234   3
  -8  -4   0 41.9031 5.29866   9
   8   4   0 39.9399 5.52789   9
   8   4   0 37.6700 4.31347   2
   8   4   0 33.4169 5.61848   3
   8   4   0 32.8943 5.79663   7
   8   4   0 37.1696 5.10083   9
   8   4   0 26.5516 7.84453   1
   8   4   0 33.4119 4.54093   6
   8   4   0 34.4834 3.79934   4
  -9  -4   0 200.089 10.8507   7
  -9  -4   0 180.711 10.7273   9
  -9  -4   0 184.755 9.52396   3
  -9  -4   0 195.481 10.7185   9
  -9  -4   0 197.010 7.42791   8
  -9  -4   0 186.308 9.54186   2
  -9  -4   0 190.131 7.06606   5
  -9  -4   0 159.092 16.4214   1
   9   4   0 203.601 9.03219   4
   9   4   0 198.610 10.6191   9
   9   4   0 184.499 8.78389   2
   9   4   0 191.746 11.5832   7
   9   4   0 188.932 10.3773   3
   9   4   0 182.340 16.7445   1
   9   4   0 194.253 9.54302   6
   9   4   0 199.711 11.3914   9
 -10  -4   0 -1.6141 5.45475   9
 -10  -4   0 0.71623 4.65292   3
 -10  -4   0 1.48661 2.75892   5
 -10  -4   0 6.12126 5.75928   9
 -10  -4   0 2.05371 2.49181   8
 -10  -4   0 4.38513 5.34849   7
  10   4   0 -0.9205 6.07670   9
  10   4   0 1.10168 4.07047   2
  10   4   0 9.60033 4.50500   4
  10   4   0 4.96672 4.53816   6
  10   4   0 -1.4352 5.10672   9
 -11  -4   0 31.6768 6.66015   7
 -11  -4   0 34.8109 3.72903   8
 -11  -4   0 39.9886 6.31935   3
 -11  -4   0 34.6250 3.74074   5
 -11  -4   0 38.6323 4.03292   8
 -11  -4   0 40.0746 7.96063   9
 -11  -4   0 21.3981 6.85523   9
  11   4   0 34.8289 5.67147   6
  11   4   0 10.3729 5.58614   4
  11   4   0 45.2743 5.70585   2
  11   4   0 38.2136 7.17573   9
 -12  -4   0 32.5098 7.37941   9
 -12  -4   0 27.6824 7.27933   7
 -12  -4   0 11.9193 5.88389   3
  12   4   0 22.0790 5.78015   6
  12   4   0 22.1147 5.54667   2
  12   4   0 26.6366 7.60267   9
 -13  -4   0 2.09817 6.35847   3
 -13  -4   0 10.9904 7.97946   9
 -13  -4   0 -6.1290 7.08203   7
  13   4   0 3.89307 5.88106   6
  13   4   0 -5.3709 5.67903   2
  13   4   0 4.70368 5.43686   4
 -14  -4   0 20.3954 7.73935   3
 -14  -4   0 12.5011 9.35669   9
 -14  -4   0 12.5457 8.81103   7
  14   4   0 16.1809 7.40874   6
  14   4   0 9.33602 6.46365   4
  14   4   0 11.9528 6.88387   2
  17  -5   0 1.76436 12.2605   2
  17  -5   0 5.38066 6.98058   5
 -17   5   0 -12.915 10.5425   9
  16  -5   0 30.0605 6.69941   5
  16  -5   0 59.6889 13.0551   9
  16  -5   0 43.2994 7.73198   2
 -16   5   0 53.3081 9.85898   9
 -16   5   0 33.7056 5.98670   4
 -16   5   0 30.9647 6.61478   3
 -16   5   0 51.6905 9.27649   7
  15  -5   0 -4.8619 4.41218   6
  15  -5   0 7.77213 6.09535   2
  15  -5   0 0.68636 5.54019   5
  15  -5   0 -18.421 7.66360   9
 -15   5   0 -4.5379 7.41453   7
 -15   5   0 6.07017 5.67970   3
 -15   5   0 4.55310 4.81350   4
  14  -5   0 13.9573 5.58820   2
  14  -5   0 -5.0500 8.49679   9
  14  -5   0 -0.7150 6.76611   9
  14  -5   0 5.98958 4.92054   5
  14  -5   0 5.74511 4.02100   6
 -14   5   0 -3.7073 6.40111   9
 -14   5   0 7.04026 7.22979   7
 -14   5   0 1.48726 4.96879   3
  13  -5   0 8.94893 3.91339   6
  13  -5   0 15.1275 7.62362   9
  13  -5   0 6.77962 5.86703   9
  13  -5   0 10.1079 5.15419   2
  13  -5   0 11.6595 3.65826   6
  13  -5   0 12.3846 7.52316   5
 -13   5   0 14.6380 5.83736   9
 -13   5   0 6.27998 4.52676   3
 -13   5   0 9.06273 6.94286   9
 -13   5   0 11.4712 5.34271   8
 -13   5   0 14.2073 6.63181   7
 -13   5   0 20.5808 4.21426   4
  12  -5   0 9.71734 5.00850   2
  12  -5   0 13.8189 4.88426   4
  12  -5   0 4.43340 3.31847   6
  12  -5   0 3.00738 6.40788   9
  12  -5   0 14.2346 4.56157   5
  12  -5   0 12.5601 9.48330   1
  12  -5   0 3.57287 4.97257   9
  12  -5   0 12.5031 3.24857   6
 -12   5   0 17.4676 5.08505   9
 -12   5   0 10.4628 11.0990   1
 -12   5   0 15.0137 6.11980   9
 -12   5   0 15.0883 3.78044   4
 -12   5   0 7.76876 6.25667   7
 -12   5   0 10.4779 4.50211   3
 -12   5   0 5.43524 4.82898   8
  11  -5   0 32.0104 4.91625   2
  11  -5   0 23.2923 11.1948   1
  11  -5   0 36.1681 4.92202   4
  11  -5   0 34.3441 4.45334   5
  11  -5   0 41.3755 6.60423   7
  11  -5   0 32.3568 5.29699   9
  11  -5   0 34.7716 6.12070   9
  11  -5   0 31.5697 3.37146   6
  11  -5   0 37.8672 3.40878   6
 -11   5   0 38.7826 6.36314   7
 -11   5   0 36.5468 4.01729   4
 -11   5   0 33.8861 5.25509   9
 -11   5   0 29.4171 4.48472   3
 -11   5   0 40.3425 9.22629   1
 -11   5   0 35.5359 5.22584   5
 -11   5   0 29.4246 4.50402   2
 -11   5   0 41.9695 6.74749   9
  10  -5   0 64.4862 5.98254   4
  10  -5   0 62.8988 6.26954   7
  10  -5   0 62.6690 6.41195   2
  10  -5   0 62.2208 7.43813   9
  10  -5   0 61.6518 6.92001   9
  10  -5   0 59.1049 4.22397   6
  10  -5   0 67.7669 4.32843   6
  10  -5   0 61.6815 6.23065   5
  10  -5   0 60.5356 9.00268   1
 -10   5   0 50.3880 7.83907   1
 -10   5   0 67.2678 5.31367   8
 -10   5   0 68.6113 5.42840   4
 -10   5   0 65.4938 6.79181   9
 -10   5   0 73.0076 6.87142   5
 -10   5   0 62.0838 5.89943   3
 -10   5   0 68.3995 7.22953   9
 -10   5   0 58.1941 5.73013   2
 -10   5   0 61.3123 6.52761   7
   9  -5   0 43.2729 3.59872   6
   9  -5   0 40.7698 5.09124   7
   9  -5   0 30.1719 4.48263   9
   9  -5   0 37.9294 4.17036   5
   9  -5   0 25.5132 6.30882   1
   9  -5   0 41.0183 5.04831   9
   9  -5   0 36.8590 3.82415   8
   9  -5   0 39.3086 4.47208   2
   9  -5   0 43.4763 4.06728   4
  -9   5   0 37.1820 5.48993   7
  -9   5   0 47.0628 4.75328   2
  -9   5   0 43.9216 4.68582   8
  -9   5   0 39.8317 4.64890   9
  -9   5   0 33.6192 4.70955   9
  -9   5   0 36.4665 4.64853   5
  -9   5   0 38.3051 6.64860   1
  -9   5   0 41.7842 4.24053   4
  -9   5   0 39.1913 3.67483   3
   8  -5   0 563.702 16.7168   8
   8  -5   0 570.937 18.0458   7
   8  -5   0 575.334 16.2321   6
   8  -5   0 550.227 17.9959   9
   8  -5   0 558.502 17.8732   9
   8  -5   0 558.214 21.4227   1
   8  -5   0 557.849 17.0836   4
   8  -5   0 556.656 17.0615   2
   8  -5   0 543.025 17.3760   5
  -8   5   0 532.894 18.1482   7
  -8   5   0 552.848 17.9073   9
  -8   5   0 561.033 16.5807   3
  -8   5   0 586.809 21.5436   1
  -8   5   0 563.084 16.9311   4
  -8   5   0 559.957 17.8830   9
  -8   5   0 566.703 16.8142   2
  -8   5   0 583.409 17.4629   5
  -8   5   0 579.224 16.8870   8
   7  -5   0 147.825 6.31175   4
   7  -5   0 151.996 5.85073   8
   7  -5   0 169.006 7.26733   7
   7  -5   0 154.810 5.29158   6
   7  -5   0 147.273 7.27785   9
   7  -5   0 145.743 6.91082   5
   7  -5   0 148.844 6.67430   2
   7  -5   0 145.645 7.01342   9
   7  -5   0 148.917 9.47093   1
  -7   5   0 143.086 7.52736   7
  -7   5   0 152.540 9.71172   1
  -7   5   0 155.977 6.98873   5
  -7   5   0 153.261 5.68730   3
  -7   5   0 146.836 6.08171   2
  -7   5   0 161.266 7.16236   9
  -7   5   0 152.858 6.05701   4
  -7   5   0 153.464 7.02264   9
  -7   5   0 153.157 6.12046   8
   6  -5   0 520.935 18.7168   1
   6  -5   0 508.153 15.2429   2
   6  -5   0 520.513 16.1176   9
   6  -5   0 528.034 15.4580   4
   6  -5   0 495.646 15.9551   9
   6  -5   0 503.750 15.8236   5
   6  -5   0 517.933 15.3314   8
   6  -5   0 504.155 16.6948   7
   6  -5   0 531.151 14.7263   6
  -6   5   0 517.226 14.9201   3
  -6   5   0 499.737 16.0720   7
  -6   5   0 528.662 15.5535   8
  -6   5   0 546.509 15.4306   4
  -6   5   0 516.057 18.6594   1
  -6   5   0 505.888 15.8308   5
  -6   5   0 524.173 16.0316   9
  -6   5   0 501.025 15.9925   9
  -6   5   0 528.441 15.1065   2
   5  -5   0 76.7850 4.61103   7
   5  -5   0 71.3164 4.22729   2
   5  -5   0 68.7011 5.07730   5
   5  -5   0 81.4284 6.41524   1
   5  -5   0 72.4845 4.24552   4
   5  -5   0 71.0953 4.92671   9
   5  -5   0 74.9867 4.44063   8
   5  -5   0 71.3990 4.72963   9
   5  -5   0 77.0888 3.25828   6
  -5   5   0 73.0610 3.36887   3
  -5   5   0 78.9380 4.81195   8
  -5   5   0 72.6581 4.17556   4
  -5   5   0 76.6294 5.03682   5
  -5   5   0 70.9016 4.79947   9
  -5   5   0 74.6801 3.13377   6
  -5   5   0 73.7064 3.59642   2
  -5   5   0 75.3306 6.73256   1
  -5   5   0 67.1214 4.81209   9
  -5   5   0 65.6780 4.88951   7
   4  -5   0 1501.98 42.4879   5
   4  -5   0 1503.84 42.4460   8
   4  -5   0 1587.77 44.9755   1
   4  -5   0 1497.83 42.6633   9
   4  -5   0 1483.21 41.8308   6
   4  -5   0 1568.55 42.5072   7
   4  -5   0 1522.53 42.2831   4
   4  -5   0 1470.61 41.8818   2
   4  -5   0 1575.59 42.7640   9
  -4   5   0 1483.96 41.8015   6
  -4   5   0 1578.60 42.5358   8
  -4   5   0 1487.90 42.8732   9
  -4   5   0 1629.64 42.4233   5
  -4   5   0 1448.22 42.2482   4
  -4   5   0 1568.61 42.7236   9
  -4   5   0 1498.39 41.9276   3
  -4   5   0 1530.97 42.5811   7
  -4   5   0 1598.03 45.1036   1
   3  -5   0 306.701 9.58940   4
   3  -5   0 304.571 9.90237   8
   3  -5   0 318.402 9.16033   6
   3  -5   0 301.796 8.90150   2
   3  -5   0 306.973 11.7182   1
   3  -5   0 307.954 9.65988   7
   3  -5   0 293.101 9.91532   9
   3  -5   0 323.686 10.0234   5
   3  -5   0 307.688 10.0072   9
  -3   5   0 305.035 9.72684   7
  -3   5   0 311.167 9.22801   3
  -3   5   0 305.204 9.08097   6
  -3   5   0 297.545 9.55345   4
  -3   5   0 305.169 9.92780   9
  -3   5   0 314.797 11.8521   1
  -3   5   0 298.166 9.98796   9
  -3   5   0 309.529 9.76742   5
  -3   5   0 308.882 9.97562   8
   2  -5   0 13.1175 2.13632   4
   2  -5   0 11.3977 2.63663   5
   2  -5   0 14.1864 1.45880   2
   2  -5   0 7.41880 2.26867   9
   2  -5   0 9.85000 0.92690   2
   2  -5   0 9.51258 1.77534   6
   2  -5   0 10.8305 2.56683   8
   2  -5   0 8.94414 2.96957   1
   2  -5   0 9.27286 1.72621   3
   2  -5   0 8.65121 2.32034   9
   2  -5   0 5.17649 2.60037   1
  -2   5   0 7.91833 2.71932   8
  -2   5   0 12.0281 2.25876   5
  -2   5   0 6.13494 2.35321   9
  -2   5   0 10.1751 1.76278   3
  -2   5   0 8.39248 1.60655   6
  -2   5   0 12.2081 2.30802   9
  -2   5   0 8.44197 2.10991   4
  -2   5   0 9.76704 2.13348   7
   1  -5   0 114.950 4.74841   5
   1  -5   0 101.237 4.56411   4
   1  -5   0 109.845 4.99634   9
   1  -5   0 107.658 4.47562   6
   1  -5   0 108.319 4.32194   3
   1  -5   0 111.424 4.65816   8
   1  -5   0 106.889 3.36431   2
   1  -5   0 106.945 6.37814   1
   1  -5   0 103.724 4.89399   9
  -1   5   0 105.394 4.67418   4
  -1   5   0 107.456 4.29640   6
  -1   5   0 111.413 4.76939   8
  -1   5   0 107.156 4.97097   9
  -1   5   0 110.149 4.25457   5
  -1   5   0 112.581 4.57846   3
   0  -5   0 74.1965 4.41442   9
   0  -5   0 79.1757 3.88655   3
   0  -5   0 78.3669 3.00761   2
   0  -5   0 78.0830 5.71133   1
   0  -5   0 75.0125 3.93367   4
   0  -5   0 69.1464 4.34227   9
   0  -5   0 79.7817 4.21457   6
   0  -5   0 80.0478 4.68261   8
   0   5   0 79.3563 3.86621   7
   0   5   0 82.1960 4.44991   9
   0   5   0 79.4782 4.21101   6
   0   5   0 78.0612 4.14324   8
   0   5   0 75.3714 3.17412   5
   0   5   0 72.2289 4.42354   9
   0   5   0 72.5597 5.68665   1
   0   5   0 73.7881 2.74703   2
   0   5   0 75.1366 3.96086   4
   0   5   0 75.8947 4.03349   3
  -1  -5   0 59.6603 4.18536   6
  -1  -5   0 51.5999 4.10389   9
  -1  -5   0 55.4171 3.66877   3
  -1  -5   0 47.8711 4.20764   8
  -1  -5   0 40.2290 5.22928   1
  -1  -5   0 55.7072 3.52202   4
  -1  -5   0 49.8155 4.03978   9
  -1  -5   0 50.7979 2.80166   5
  -1  -5   0 48.7286 3.33733   2
   1   5   0 51.9510 3.82013   6
   1   5   0 44.8614 4.09991   9
   1   5   0 50.2504 3.97323   3
   1   5   0 48.7826 2.58909   2
   1   5   0 55.0307 3.64564   4
   1   5   0 54.2155 3.60245   7
   1   5   0 46.2431 4.11021   9
   1   5   0 54.1363 4.57048   8
   1   5   0 57.2547 5.51754   1
  -2  -5   0 253.716 11.1372   1
  -2  -5   0 247.234 8.70809   8
  -2  -5   0 258.880 8.72652   6
  -2  -5   0 249.925 7.27790   5
  -2  -5   0 254.138 8.54620   7
  -2  -5   0 239.114 8.50091   3
  -2  -5   0 251.397 8.20391   2
  -2  -5   0 253.828 8.90199   9
  -2  -5   0 260.965 8.95414   9
   2   5   0 251.130 8.66022   6
   2   5   0 258.453 11.0673   1
   2   5   0 249.175 8.28462   4
   2   5   0 261.108 8.73794   3
   2   5   0 261.273 8.72306   7
   2   5   0 251.675 8.93796   9
   2   5   0 251.454 8.95258   9
   2   5   0 253.400 7.79023   2
   2   5   0 259.383 8.94261   8
  -3  -5   0 361.439 11.9918   9
  -3  -5   0 352.847 10.0443   5
  -3  -5   0 362.105 10.0732   5
  -3  -5   0 376.888 14.6240   1
  -3  -5   0 362.860 11.6150   3
  -3  -5   0 358.543 11.4975   8
  -3  -5   0 368.562 11.9632   9
  -3  -5   0 356.289 11.6405   7
  -3  -5   0 369.282 11.6847   6
  -3  -5   0 366.595 11.2720   2
   3   5   0 370.779 11.6357   8
   3   5   0 369.315 11.6867   7
   3   5   0 374.332 14.6059   1
   3   5   0 360.398 11.9983   9
   3   5   0 364.856 11.7914   3
   3   5   0 361.413 10.9643   2
   3   5   0 355.509 11.5976   6
   3   5   0 350.505 11.1955   4
   3   5   0 376.915 12.0449   9
  -4  -5   0 27.2683 1.52232   5
  -4  -5   0 23.2307 3.31903   3
  -4  -5   0 29.3960 1.32745   5
  -4  -5   0 26.6697 3.02298   2
  -4  -5   0 30.0159 3.46352   9
  -4  -5   0 23.2788 3.14059   6
  -4  -5   0 23.5803 3.15780   7
  -4  -5   0 28.3743 3.10987   8
  -4  -5   0 25.1582 4.77975   1
  -4  -5   0 29.1123 3.49474   9
   4   5   0 29.9823 3.74243   3
   4   5   0 27.0579 3.63930   9
   4   5   0 22.9130 2.72296   4
   4   5   0 30.8393 3.18214   8
   4   5   0 24.0540 2.47978   2
   4   5   0 26.5016 4.03874   7
   4   5   0 25.7968 3.49686   9
   4   5   0 23.4851 4.63662   1
   4   5   0 24.0488 3.29462   6
  -5  -5   0 20.8555 5.70698   1
  -5  -5   0 16.9908 3.43121   7
  -5  -5   0 19.4610 3.35398   2
  -5  -5   0 23.6730 3.76874   9
  -5  -5   0 21.9710 3.77093   9
  -5  -5   0 24.0579 1.76542   5
  -5  -5   0 19.5786 3.47045   3
  -5  -5   0 21.1894 3.39338   6
  -5  -5   0 23.0597 3.16669   8
   5   5   0 21.2768 2.98006   4
   5   5   0 20.4033 3.75857   7
   5   5   0 20.1966 3.85699   9
   5   5   0 24.6313 3.90243   9
   5   5   0 25.0225 3.13031   8
   5   5   0 22.8906 2.92724   2
   5   5   0 23.7433 4.01889   3
   5   5   0 27.2527 5.74477   1
   5   5   0 22.4990 3.36355   6
  -6  -5   0 121.066 7.45408   9
  -6  -5   0 132.458 6.29358   8
  -6  -5   0 124.664 10.8856   1
  -6  -5   0 129.573 6.69284   2
  -6  -5   0 116.824 6.69149   6
  -6  -5   0 118.006 6.93186   3
  -6  -5   0 118.792 4.14722   5
  -6  -5   0 118.941 6.88414   7
  -6  -5   0 124.780 7.58897   9
   6   5   0 99.7730 7.63035   9
   6   5   0 126.724 6.16236   4
   6   5   0 121.757 7.77655   3
   6   5   0 132.884 5.91648   4
   6   5   0 123.405 5.99522   8
   6   5   0 115.300 11.0692   1
   6   5   0 122.231 8.05656   7
   6   5   0 129.328 7.66134   9
   6   5   0 129.769 6.79693   6
   6   5   0 125.393 5.96622   2
  -7  -5   0 15.4274 3.89265   6
  -7  -5   0 9.17940 4.37062   9
  -7  -5   0 10.5347 4.27160   7
  -7  -5   0 7.75375 3.97594   3
  -7  -5   0 15.6390 4.17195   2
  -7  -5   0 10.9840 3.09070   8
  -7  -5   0 10.5952 1.66193   5
  -7  -5   0 13.0044 6.55850   1
  -7  -5   0 9.54314 4.38097   9
   7   5   0 2.52708 4.54283   9
   7   5   0 11.7459 3.96803   6
   7   5   0 18.3691 4.66762   9
   7   5   0 15.2226 4.92960   3
   7   5   0 8.78193 2.94230   8
   7   5   0 16.7270 3.40317   4
   7   5   0 2.34136 4.71336   7
   7   5   0 10.9214 3.11729   4
   7   5   0 8.67616 6.23763   1
   7   5   0 7.58850 3.21497   2
  -8  -5   0 6.78475 1.90800   5
  -8  -5   0 9.27976 4.35363   2
  -8  -5   0 1.21633 4.59176   9
  -8  -5   0 3.38391 2.92444   8
  -8  -5   0 6.14621 4.46465   3
  -8  -5   0 9.69675 4.70007   9
  -8  -5   0 -1.6296 4.30724   7
  -8  -5   0 17.5650 8.03929   1
  -8  -5   0 9.24018 4.29686   6
   8   5   0 10.4855 5.57753   7
   8   5   0 -2.3061 5.42876   3
   8   5   0 14.0147 7.58034   1
   8   5   0 8.27162 5.14276   9
   8   5   0 8.01645 4.20039   6
   8   5   0 6.96728 3.68897   2
   8   5   0 9.85126 3.43575   4
   8   5   0 5.72409 4.59911   9
   8   5   0 7.08988 3.54405   4
  -9  -5   0 39.6727 3.67566   8
  -9  -5   0 43.5196 6.06144   7
  -9  -5   0 38.0193 5.65417   3
  -9  -5   0 44.0855 6.75542   2
  -9  -5   0 35.2473 6.08688   9
  -9  -5   0 41.2387 3.43581   5
  -9  -5   0 36.7673 6.03256   9
   9   5   0 47.6908 6.89913   9
   9   5   0 36.1790 4.66900   2
   9   5   0 48.1985 5.49347   6
   9   5   0 39.6999 4.93302   4
   9   5   0 40.7773 10.9700   1
   9   5   0 40.1730 6.22511   9
   9   5   0 36.2882 4.39705   4
 -10  -5   0 13.3224 5.98591   9
 -10  -5   0 5.88044 5.64854   7
 -10  -5   0 14.0781 3.01463   8
 -10  -5   0 5.95816 6.20848   9
 -10  -5   0 12.5688 2.33885   5
 -10  -5   0 13.6551 5.57311   3
  10   5   0 14.2168 5.24335   4
  10   5   0 16.8544 5.15074   6
  10   5   0 13.8843 6.93939   2
  10   5   0 10.9779 4.16868   4
  10   5   0 18.4479 6.25606   9
 -11  -5   0 51.5975 4.36088   8
 -11  -5   0 60.2671 6.86728   3
 -11  -5   0 50.2662 7.56478   9
 -11  -5   0 62.1751 8.00629   7
  11   5   0 58.1843 6.84074   6
  11   5   0 50.8218 7.80677   9
  11   5   0 72.6694 7.55253   2
  11   5   0 53.1329 5.77707   4
 -12  -5   0 30.6061 7.82483   7
 -12  -5   0 35.7307 7.12449   3
 -12  -5   0 39.7402 8.28435   9
  12   5   0 35.0787 5.75382   4
  12   5   0 52.1907 6.31840   2
  12   5   0 57.0923 10.7261   9
  12   5   0 38.0651 6.71508   6
 -13  -5   0 46.4737 8.16801   3
 -13  -5   0 46.1046 9.56445   9
 -13  -5   0 46.3985 9.37970   7
  13   5   0 34.0717 6.44063   4
  13   5   0 51.4861 7.46736   2
  13   5   0 45.2572 7.59934   6
 -14  -5   0 -1.3457 9.96721   9
 -14  -5   0 1.77391 8.86246   3
 -14  -5   0 2.02243 9.84033   7
  14   5   0 3.79278 8.04509   6
  14   5   0 6.73910 7.72921   2
  14   5   0 3.48325 6.94532   4
  17  -6   0 9.49345 8.78570   2
  17  -6   0 0.13733 7.29216   5
 -17   6   0 -13.883 5.86987   4
 -17   6   0 7.13241 10.4856   9
  16  -6   0 6.04070 6.42386   5
  16  -6   0 9.68255 9.62489   9
  16  -6   0 23.1197 7.11656   2
 -16   6   0 -1.7620 8.28784   9
 -16   6   0 14.9786 8.61794   7
 -16   6   0 19.3757 6.05195   4
 -16   6   0 7.46650 6.30345   3
  15  -6   0 42.3778 6.69069   2
  15  -6   0 39.8694 6.56387   5
  15  -6   0 40.1626 9.09478   9
  15  -6   0 32.7426 4.76689   6
 -15   6   0 40.0277 9.14785   7
 -15   6   0 32.9908 5.98008   3
 -15   6   0 35.0720 5.59080   4
 -15   6   0 25.0186 10.2719   9
  14  -6   0 0.11998 3.69446   6
  14  -6   0 7.88198 5.39986   2
  14  -6   0 -1.7453 5.05217   5
  14  -6   0 4.90785 7.05774   9
  14  -6   0 -11.513 12.0948   9
 -14   6   0 4.15288 6.98615   7
 -14   6   0 -5.4909 4.75978   3
 -14   6   0 -4.4744 4.21092   4
 -14   6   0 6.23656 6.66230   9
  13  -6   0 14.2257 6.15992   9
  13  -6   0 6.52056 3.33881   6
  13  -6   0 -3.5756 4.24611   5
  13  -6   0 2.93521 5.24031   2
  13  -6   0 -2.6606 7.02631   9
  13  -6   0 -1.0729 3.68509   6
 -13   6   0 7.16452 4.23861   4
 -13   6   0 4.60245 4.27477   8
 -13   6   0 5.09006 4.47258   3
 -13   6   0 12.5201 6.80879   9
 -13   6   0 1.89918 6.51169   7
 -13   6   0 -10.566 5.07644   9
  12  -6   0 70.1301 5.13674   6
  12  -6   0 56.7805 5.44786   6
  12  -6   0 67.9323 7.02309   9
  12  -6   0 55.2756 7.37523   9
  12  -6   0 52.9688 5.80752   5
  12  -6   0 50.7007 5.71551   2
  12  -6   0 70.4369 7.48108   4
  12  -6   0 93.3048 12.7457   1
 -12   6   0 67.6734 7.00009   3
 -12   6   0 59.7502 5.85481   4
 -12   6   0 51.6695 4.96527   8
 -12   6   0 68.8358 6.88551   9
 -12   6   0 54.2001 6.95307   9
 -12   6   0 38.7770 10.3361   1
  11  -6   0 52.5030 6.07131   9
  11  -6   0 52.3056 7.83202   7
  11  -6   0 54.7002 5.37979   4
  11  -6   0 51.3791 4.47381   6
  11  -6   0 37.7102 6.49549   9
  11  -6   0 45.9108 5.25019   2
  11  -6   0 49.6350 5.23105   5
  11  -6   0 68.8484 10.4411   1
 -11   6   0 36.1222 5.72297   5
 -11   6   0 58.3956 5.78217   4
 -11   6   0 37.5193 9.47923   1
 -11   6   0 45.2346 5.78191   9
 -11   6   0 50.7130 6.90121   7
 -11   6   0 51.5371 4.64544   8
 -11   6   0 44.2066 4.55836   3
 -11   6   0 44.9973 4.76082   2
 -11   6   0 50.0065 6.39252   9
  10  -6   0 0.82681 2.68875   8
  10  -6   0 -2.9235 3.91688   2
  10  -6   0 5.50954 4.24920   9
  10  -6   0 3.35313 3.99977   5
  10  -6   0 0.22564 4.65348   7
  10  -6   0 -1.1278 3.65348   4
  10  -6   0 -1.3835 2.24118   6
  10  -6   0 2.51080 5.80872   9
 -10   6   0 0.26469 3.20492   8
 -10   6   0 -4.6513 4.88907   7
 -10   6   0 1.69616 3.12663   3
 -10   6   0 0.14019 3.19622   2
 -10   6   0 0.90267 3.01974   4
 -10   6   0 2.11236 4.17657   5
 -10   6   0 4.17600 4.10041   9
 -10   6   0 4.30216 6.40099   9
 -10   6   0 5.60935 6.80764   1
   9  -6   0 4.78131 4.07895   7
   9  -6   0 -0.5670 3.29029   9
   9  -6   0 0.79279 4.28565   9
   9  -6   0 2.76083 3.78888   5
   9  -6   0 1.93615 1.95869   6
   9  -6   0 0.66904 3.21062   4
   9  -6   0 2.25227 2.47372   8
   9  -6   0 2.04389 3.72827   2
   9  -6   0 2.03482 5.41262   1
  -9   6   0 1.62925 2.85146   2
  -9   6   0 -1.5441 4.63448   7
  -9   6   0 -1.2184 3.13484   8
  -9   6   0 2.38649 2.73341   4
  -9   6   0 0.03924 3.87307   9
  -9   6   0 2.07912 2.64956   3
  -9   6   0 6.39568 5.74563   1
  -9   6   0 0.60326 3.31556   9
  -9   6   0 4.79911 4.07338   5
   8  -6   0 -0.3512 3.27510   9
   8  -6   0 1.13829 3.37947   7
   8  -6   0 4.33952 3.56587   9
   8  -6   0 -1.3328 2.70055   5
   8  -6   0 0.00624 2.87393   4
   8  -6   0 1.79444 1.77242   6
   8  -6   0 3.83637 3.14280   2
   8  -6   0 1.42718 2.50971   8
   8  -6   0 0.37581 4.92193   1
  -8   6   0 5.43241 3.32412   9
  -8   6   0 0.25078 2.47590   4
  -8   6   0 2.36194 2.61720   2
  -8   6   0 -4.7056 3.12398   8
  -8   6   0 1.55033 2.17214   3
  -8   6   0 1.77070 3.17359   9
  -8   6   0 1.84710 3.46752   5
  -8   6   0 -1.5973 4.15279   7
  -8   6   0 -4.8253 4.32867   1
   7  -6   0 -1.9384 2.75184   9
   7  -6   0 4.08132 3.02430   7
   7  -6   0 2.16070 2.59483   4
   7  -6   0 0.38835 3.29670   5
   7  -6   0 -0.9318 2.23766   8
   7  -6   0 -0.9270 2.77791   2
   7  -6   0 3.82661 3.37525   9
   7  -6   0 0.15924 1.54237   6
   7  -6   0 0.18896 4.17607   1
  -7   6   0 -0.1787 2.83451   9
  -7   6   0 -1.8048 1.76723   3
  -7   6   0 -0.4728 3.10580   8
  -7   6   0 0.79111 3.94113   1
  -7   6   0 1.91912 2.15534   2
  -7   6   0 4.85022 3.19764   9
  -7   6   0 -0.9016 2.30154   4
  -7   6   0 1.92789 3.50549   7
  -7   6   0 1.03227 3.02227   5
   6  -6   0 4.64643 2.34760   8
   6  -6   0 5.16432 3.07683   5
   6  -6   0 1.71401 2.43659   2
   6  -6   0 3.68032 3.70421   1
   6  -6   0 4.03200 1.54777   6
   6  -6   0 6.48967 3.04279   9
   6  -6   0 5.27695 2.68311   7
   6  -6   0 9.62937 2.82145   9
   6  -6   0 3.75534 2.49768   4
  -6   6   0 8.72907 2.88211   9
  -6   6   0 -0.7250 2.91608   5
  -6   6   0 4.45672 2.68349   8
  -6   6   0 5.88791 1.71601   3
  -6   6   0 2.90477 1.32976   6
  -6   6   0 2.19663 2.94072   7
  -6   6   0 9.81551 4.20548   1
  -6   6   0 8.07738 1.90811   2
  -6   6   0 2.93847 2.32728   4
  -6   6   0 7.50046 2.71765   9
  -6   6   0 5.78568 1.76660   3
   5  -6   0 393.121 13.2065   4
   5  -6   0 419.265 13.3681   9
   5  -6   0 424.108 15.8460   1
   5  -6   0 421.731 12.9700   7
   5  -6   0 424.137 12.0537   6
   5  -6   0 413.334 12.2164   2
   5  -6   0 411.058 13.2143   9
   5  -6   0 432.439 13.1975   5
   5  -6   0 398.178 12.8506   8
  -5   6   0 417.444 13.2791   9
  -5   6   0 425.506 12.1926   3
  -5   6   0 416.288 13.0373   8
  -5   6   0 420.002 13.2209   7
  -5   6   0 403.216 11.9174   6
  -5   6   0 409.247 12.6856   4
  -5   6   0 427.632 15.9877   1
  -5   6   0 410.126 13.2221   9
  -5   6   0 386.374 13.6169   5
   4  -6   0 -1.4964 1.59690   2
   4  -6   0 0.61718 2.62480   9
   4  -6   0 -0.0235 2.93923   5
   4  -6   0 0.05599 2.81612   1
   4  -6   0 -2.7412 2.10264   7
   4  -6   0 -1.3023 2.05053   4
   4  -6   0 0.27804 2.44665   8
   4  -6   0 0.18558 1.53105   6
   4  -6   0 0.68057 2.42364   9
  -4   6   0 1.69983 2.76000   8
  -4   6   0 -0.0840 1.42486   6
  -4   6   0 -0.7660 2.31899   7
  -4   6   0 -0.8725 2.25386   4
  -4   6   0 -1.1334 2.78768   1
  -4   6   0 -0.9686 1.53203   3
  -4   6   0 -0.8206 2.38441   5
  -4   6   0 2.29570 2.50718   9
   3  -6   0 589.047 19.3567   1
   3  -6   0 554.796 15.8129   2
   3  -6   0 572.308 16.8446   8
   3  -6   0 583.169 16.8532   5
   3  -6   0 569.839 16.3089   6
   3  -6   0 563.105 16.3006   3
   3  -6   0 552.905 17.0340   9
   3  -6   0 568.571 16.6456   4
  -3   6   0 570.251 17.0433   9
  -3   6   0 544.406 17.0553   9
  -3   6   0 559.174 16.1945   6
  -3   6   0 551.606 16.6601   4
  -3   6   0 572.072 16.8521   7
  -3   6   0 580.165 16.6236   5
  -3   6   0 596.337 16.9339   8
  -3   6   0 582.338 16.3748   3
   2  -6   0 358.714 10.7475   3
   2  -6   0 349.084 9.92318   2
   2  -6   0 353.086 13.4991   1
   2  -6   0 356.663 11.4613   8
   2  -6   0 347.502 11.3711   9
   2  -6   0 355.415 11.0198   5
   2  -6   0 358.731 13.5008   1
   2  -6   0 357.066 10.9721   4
   2  -6   0 363.542 10.8014   6
   2  -6   0 357.639 9.91337   2
   2  -6   0 352.726 11.4066   9
  -2   6   0 367.729 10.7669   5
  -2   6   0 368.511 11.4104   9
  -2   6   0 363.874 11.2556   8
  -2   6   0 345.119 10.9916   7
  -2   6   0 333.596 10.9779   4
  -2   6   0 360.629 10.7426   3
  -2   6   0 350.437 11.4119   9
  -2   6   0 351.700 10.5958   6
   1  -6   0 227.651 7.64737   5
   1  -6   0 219.513 10.1807   1
   1  -6   0 225.985 7.72044   4
   1  -6   0 231.644 8.15012   9
   1  -6   0 224.522 7.51919   3
   1  -6   0 237.560 8.24217   9
   1  -6   0 243.134 7.88094   6
   1  -6   0 225.016 8.36337   8
   1  -6   0 230.410 6.61217   2
  -1   6   0 234.888 8.48977   8
  -1   6   0 230.217 7.62347   3
  -1   6   0 222.429 7.48504   6
  -1   6   0 220.522 7.79383   4
  -1   6   0 227.887 7.25204   5
  -1   6   0 239.029 8.24850   9
   0  -6   0 79.5697 6.44310   1
   0  -6   0 82.7335 4.81808   9
   0  -6   0 84.2315 4.97249   8
   0  -6   0 82.3457 3.30656   2
   0  -6   0 85.8303 4.26248   4
   0  -6   0 80.9965 3.88255   5
   0  -6   0 85.3883 4.55811   6
   0  -6   0 76.0475 4.14864   3
   0  -6   0 82.7698 4.81259   9
   0   6   0 84.6525 6.52268   1
   0   6   0 80.8326 4.42911   3
   0   6   0 81.5215 4.50977   6
   0   6   0 83.2610 4.51825   8
   0   6   0 79.1178 2.95716   2
   0   6   0 78.2884 4.33388   4
   0   6   0 79.6195 4.86053   9
   0   6   0 80.5164 4.82460   9
   0   6   0 90.9976 4.52183   7
   0   6   0 80.4355 3.32745   5
  -1  -6   0 160.355 6.88606   8
  -1  -6   0 165.258 6.87985   9
  -1  -6   0 165.343 6.83532   9
  -1  -6   0 167.334 6.56702   6
  -1  -6   0 161.489 9.02679   1
  -1  -6   0 178.998 6.41346   4
  -1  -6   0 154.756 5.51537   5
  -1  -6   0 171.780 5.75815   2
  -1  -6   0 166.003 6.36269   3
   1   6   0 180.738 6.62032   3
   1   6   0 168.109 6.29142   4
   1   6   0 168.840 9.00221   1
   1   6   0 162.705 6.34862   7
   1   6   0 170.934 5.36212   2
   1   6   0 165.519 6.91003   9
   1   6   0 175.368 6.92066   8
   1   6   0 169.172 6.95637   9
   1   6   0 164.451 6.45397   6
  -2  -6   0 294.858 8.65334   5
  -2  -6   0 295.342 10.2140   8
  -2  -6   0 293.957 13.0168   1
  -2  -6   0 305.387 10.0729   6
  -2  -6   0 304.934 9.47808   2
  -2  -6   0 304.069 9.97253   3
  -2  -6   0 295.756 10.3515   9
  -2  -6   0 299.185 10.3824   9
   2   6   0 306.297 9.07900   2
   2   6   0 287.307 10.3941   9
   2   6   0 308.195 10.4973   9
   2   6   0 306.859 13.1745   1
   2   6   0 303.825 9.76468   4
   2   6   0 314.416 10.1901   8
   2   6   0 288.204 9.96901   6
   2   6   0 307.479 10.0154   7
   2   6   0 314.918 10.1558   3
  -3  -6   0 103.020 5.45554   7
  -3  -6   0 115.021 8.55317   1
  -3  -6   0 89.4508 3.11743   5
  -3  -6   0 101.258 5.44973   8
  -3  -6   0 105.870 5.86246   9
  -3  -6   0 100.044 5.46172   3
  -3  -6   0 104.271 3.06920   5
  -3  -6   0 116.486 5.86825   6
  -3  -6   0 103.583 5.26386   2
  -3  -6   0 100.753 5.89180   9
   3   6   0 95.9957 5.51598   8
   3   6   0 102.276 5.23556   4
   3   6   0 105.757 8.49410   1
   3   6   0 102.123 4.42687   2
   3   6   0 105.883 5.82407   3
   3   6   0 111.106 6.07988   9
   3   6   0 100.191 5.46907   6
  -4  -6   0 319.211 11.4062   9
  -4  -6   0 323.549 10.9739   3
  -4  -6   0 306.384 10.8110   7
  -4  -6   0 308.835 14.6699   1
  -4  -6   0 310.118 10.5248   2
  -4  -6   0 306.427 11.3588   9
  -4  -6   0 320.561 10.8939   6
  -4  -6   0 306.293 10.6423   8
   4   6   0 319.266 11.1831   3
   4   6   0 323.362 10.9028   8
   4   6   0 311.375 10.0007   2
   4   6   0 310.155 10.8691   6
   4   6   0 334.837 11.5893   9
   4   6   0 297.924 11.4315   9
   4   6   0 317.506 11.0867   7
   4   6   0 313.681 10.3434   4
   4   6   0 316.423 14.7219   1
  -5  -6   0 186.081 7.86551   2
  -5  -6   0 175.623 7.88092   6
  -5  -6   0 174.601 7.94152   3
  -5  -6   0 178.398 8.52591   9
  -5  -6   0 185.128 8.15912   7
  -5  -6   0 177.198 8.50914   9
  -5  -6   0 178.510 7.57010   8
  -5  -6   0 178.722 11.9631   1
   5   6   0 177.844 7.44136   4
   5   6   0 145.917 11.4648   1
   5   6   0 173.839 8.36261   7
   5   6   0 173.614 6.75101   2
   5   6   0 171.591 8.70885   9
   5   6   0 164.351 8.45664   8
   5   6   0 168.107 8.65017   3
   5   6   0 171.938 7.81761   6
  -6  -6   0 61.0073 6.29433   2
  -6  -6   0 81.4869 10.9873   1
  -6  -6   0 70.0005 6.94099   9
  -6  -6   0 73.8842 5.61148   8
  -6  -6   0 72.0413 5.99762   6
  -6  -6   0 59.5340 6.06959   7
  -6  -6   0 81.9738 7.11362   9
  -6  -6   0 71.9953 6.37270   3
   6   6   0 74.7400 7.41109   9
   6   6   0 70.2139 5.34580   2
   6   6   0 64.8463 6.07294   6
   6   6   0 69.9167 7.51417   7
   6   6   0 57.7273 5.97958   3
   6   6   0 70.7099 5.32003   4
   6   6   0 58.0408 7.91107   1
   6   6   0 71.9567 7.14082   9
   6   6   0 78.9197 5.74689   4
  -7  -6   0 150.875 8.29958   6
  -7  -6   0 160.940 9.32977   9
  -7  -6   0 164.153 14.0115   1
  -7  -6   0 155.855 9.36487   9
  -7  -6   0 155.937 8.08806   2
  -7  -6   0 163.583 9.08357   7
  -7  -6   0 148.350 8.38347   3
  -7  -6   0 155.429 7.49703   8
   7   6   0 141.215 7.21783   8
   7   6   0 120.405 13.8775   1
   7   6   0 145.641 9.67998   9
   7   6   0 166.837 7.23602   4
   7   6   0 136.093 9.68960   3
   7   6   0 160.495 9.73511   7
   7   6   0 161.119 9.48756   9
   7   6   0 159.439 7.50385   2
   7   6   0 150.351 7.39360   4
   7   6   0 163.727 8.29422   6
  -8  -6   0 162.911 10.0056   9
  -8  -6   0 158.504 9.12170   3
  -8  -6   0 144.830 10.2138   9
  -8  -6   0 147.447 9.25942   2
  -8  -6   0 151.027 9.25111   7
  -8  -6   0 152.784 7.43335   8
   8   6   0 168.108 9.32801   6
   8   6   0 121.045 11.3753   7
   8   6   0 173.869 8.57026   4
   8   6   0 154.477 7.88305   4
   8   6   0 166.800 8.16033   2
   8   6   0 174.937 10.8492   9
   8   6   0 144.063 9.83313   9
   8   6   0 137.565 16.3319   1
   8   6   0 148.677 7.35943   8
  -9  -6   0 14.7619 6.07709   9
  -9  -6   0 17.6970 5.57350   3
  -9  -6   0 14.9881 3.51849   8
  -9  -6   0 10.6175 5.82618   9
  -9  -6   0 11.4031 7.92135   7
   9   6   0 16.7326 4.37097   4
   9   6   0 13.2897 5.06749   6
   9   6   0 13.4841 5.21954   4
   9   6   0 6.55684 5.71936   9
   9   6   0 15.8792 4.38732   2
 -10  -6   0 15.0048 8.19183   9
 -10  -6   0 29.7208 6.53202   7
 -10  -6   0 25.2740 6.03169   3
 -10  -6   0 19.8384 3.54968   8
  10   6   0 15.2415 4.69392   2
  10   6   0 25.3006 5.64835   6
  10   6   0 24.4286 6.89370   9
  10   6   0 18.6137 4.74603   4
 -11  -6   0 -3.5724 5.87139   3
 -11  -6   0 -0.0214 6.85249   9
 -11  -6   0 -4.6622 6.21495   7
  11   6   0 -7.8423 5.58455   6
  11   6   0 -0.3123 4.81276   4
  11   6   0 4.11198 7.36490   9
  11   6   0 -2.5598 4.90071   2
 -12  -6   0 -0.2831 8.00309   9
 -12  -6   0 4.22884 7.32150   7
 -12  -6   0 7.08757 7.01686   3
  12   6   0 -3.9804 5.52632   4
  12   6   0 12.1193 6.53426   6
  12   6   0 9.56147 5.96378   2
 -13  -6   0 2.41247 9.08615   9
 -13  -6   0 5.62913 9.07192   7
 -13  -6   0 5.41930 7.70337   3
  13   6   0 13.6170 6.94268   4
  13   6   0 15.8466 7.85630   6
  13   6   0 10.8940 6.61283   2
  17  -7   0 3.89568 7.74114   5
  17  -7   0 0.60617 7.91706   2
 -17   7   0 -6.1649 6.57075   4
 -17   7   0 43.9394 11.5286   9
  16  -7   0 2.66482 9.88886   9
  16  -7   0 7.00635 6.67304   2
  16  -7   0 -3.8234 6.34092   5
 -16   7   0 5.34595 8.17041   3
 -16   7   0 5.19382 5.88502   4
 -16   7   0 0.46532 9.04092   9
 -16   7   0 -5.5062 8.54989   7
  15  -7   0 14.6342 4.29544   6
  15  -7   0 17.3467 6.02719   5
  15  -7   0 16.7056 8.57970   9
  15  -7   0 12.8288 6.21515   2
 -15   7   0 14.2506 5.14969   4
 -15   7   0 14.1050 8.19010   7
 -15   7   0 5.95670 8.29245   9
 -15   7   0 10.2092 5.66486   3
  14  -7   0 6.74147 5.30937   5
  14  -7   0 -2.0857 3.42712   6
  14  -7   0 3.69167 5.60144   2
  14  -7   0 -7.9585 6.77463   9
 -14   7   0 5.89299 5.03477   3
 -14   7   0 11.5941 6.61719   9
 -14   7   0 7.21076 4.81670   4
 -14   7   0 -1.8070 7.26786   7
  13  -7   0 7.66245 5.97282   9
  13  -7   0 -1.6621 7.69493   9
  13  -7   0 2.54161 3.57624   6
  13  -7   0 2.95322 3.08654   6
  13  -7   0 -2.3589 4.89658   5
 -13   7   0 0.82651 6.61005   7
 -13   7   0 5.51565 4.14236   4
 -13   7   0 -1.0937 6.77266   9
 -13   7   0 5.54431 4.57196   3
 -13   7   0 0.29953 4.76522   8
 -13   7   0 5.06550 5.55421   9
  12  -7   0 4.27162 9.48977   1
  12  -7   0 17.5403 6.51488   4
  12  -7   0 18.1227 3.02485   6
  12  -7   0 10.2852 7.13503   9
  12  -7   0 21.9403 5.75922   9
  12  -7   0 19.1625 4.91939   2
  12  -7   0 14.5404 3.32721   6
 -12   7   0 20.6484 4.33157   4
 -12   7   0 21.0501 4.64926   8
 -12   7   0 12.4351 5.26512   9
 -12   7   0 1.51912 9.50334   1
 -12   7   0 11.6861 6.41333   9
 -12   7   0 12.5832 7.30757   7
 -12   7   0 20.6125 4.34296   3
  11  -7   0 173.519 6.84969   6
  11  -7   0 179.632 16.3636   1
  11  -7   0 177.098 9.27630   5
  11  -7   0 175.668 7.70268   8
  11  -7   0 176.134 8.65645   2
  11  -7   0 187.736 11.4403   9
  11  -7   0 170.486 8.53932   6
  11  -7   0 165.639 10.0028   9
  11  -7   0 160.397 9.00849   4
 -11   7   0 173.507 8.01310   4
 -11   7   0 175.364 7.96899   3
 -11   7   0 160.528 8.52527   2
 -11   7   0 165.706 11.4778   7
 -11   7   0 172.480 8.63364   8
 -11   7   0 176.187 10.8337   9
 -11   7   0 177.777 16.4506   1
 -11   7   0 183.839 10.0616   9
  10  -7   0 28.8956 4.63759   4
  10  -7   0 34.5068 4.66146   2
  10  -7   0 32.2113 3.79859   8
  10  -7   0 34.4403 5.20327   9
  10  -7   0 31.7366 2.94651   6
  10  -7   0 35.4535 4.92596   5
  10  -7   0 31.0820 7.77384   1
  10  -7   0 39.6013 5.62572   7
 -10   7   0 33.5406 3.84622   2
 -10   7   0 32.4046 4.42959   8
 -10   7   0 38.1660 5.20116   5
 -10   7   0 33.6153 3.66437   3
 -10   7   0 31.0513 3.92670   4
 -10   7   0 33.5837 5.42283   9
 -10   7   0 29.1090 5.01262   9
 -10   7   0 34.5405 6.22388   7
 -10   7   0 36.8353 8.04080   1
   9  -7   0 4.76896 8.42698   1
   9  -7   0 6.67947 3.61160   4
   9  -7   0 -0.7185 3.71921   9
   9  -7   0 2.15228 4.52903   9
   9  -7   0 3.43966 2.87754   8
   9  -7   0 4.66206 3.77037   5
   9  -7   0 4.41806 3.61052   2
   9  -7   0 8.29996 4.28193   7
   9  -7   0 4.89098 2.13891   6
  -9   7   0 0.65910 3.39918   8
  -9   7   0 9.51390 4.85234   7
  -9   7   0 0.77203 2.57377   3
  -9   7   0 4.96959 3.76772   9
  -9   7   0 1.97583 6.11873   1
  -9   7   0 2.68844 2.98072   4
  -9   7   0 0.50832 4.09654   9
  -9   7   0 -0.5211 2.86290   2
  -9   7   0 1.69441 4.25446   5
   8  -7   0 2.99860 3.70716   7
   8  -7   0 1.98219 2.68979   8
   8  -7   0 -0.8778 3.58591   9
   8  -7   0 2.28519 3.14496   4
   8  -7   0 0.48169 3.15457   9
   8  -7   0 1.31839 3.19478   2
   8  -7   0 5.10154 3.85239   5
   8  -7   0 3.75362 1.89797   6
   8  -7   0 -1.3656 4.82444   1
  -8   7   0 1.04926 3.13236   9
  -8   7   0 2.36803 2.44794   2
  -8   7   0 6.21411 3.30669   8
  -8   7   0 -0.2980 2.83456   4
  -8   7   0 3.11598 2.25028   3
  -8   7   0 7.79238 3.60074   9
  -8   7   0 9.01480 4.39948   7
  -8   7   0 1.44287 3.78314   5
  -8   7   0 0.67406 5.22927   1
  -8   7   0 3.54402 2.11657   3
   7  -7   0 86.9493 6.34064   5
   7  -7   0 98.6872 5.46921   4
   7  -7   0 86.0966 5.15949   8
   7  -7   0 83.4724 6.43973   9
   7  -7   0 84.8330 5.29218   2
   7  -7   0 90.0622 6.04478   9
   7  -7   0 94.7491 4.17848   6
   7  -7   0 94.6071 6.24500   7
   7  -7   0 82.3698 8.92384   1
  -7   7   0 86.4636 4.40666   3
  -7   7   0 87.6815 9.00105   1
  -7   7   0 89.3297 5.24649   4
  -7   7   0 85.9992 6.81894   7
  -7   7   0 87.6326 6.22707   5
  -7   7   0 97.2950 5.81741   8
  -7   7   0 83.0842 4.38219   2
  -7   7   0 92.4129 6.22953   9
  -7   7   0 86.3906 4.36653   3
  -7   7   0 88.2172 3.76449   6
  -7   7   0 94.1329 5.99695   9
   6  -7   0 139.649 6.44241   8
   6  -7   0 130.947 6.82050   5
   6  -7   0 135.905 7.04436   9
   6  -7   0 139.380 5.65289   2
   6  -7   0 135.738 5.12948   6
   6  -7   0 142.442 9.30409   1
   6  -7   0 137.184 6.43369   7
   6  -7   0 141.966 6.37880   4
   6  -7   0 130.074 6.65988   9
  -6   7   0 138.810 6.61184   5
  -6   7   0 142.350 10.0220   1
  -6   7   0 127.717 4.76490   6
  -6   7   0 136.143 5.99061   4
  -6   7   0 126.881 6.58099   9
  -6   7   0 138.934 6.86865   9
  -6   7   0 137.153 6.59962   8
  -6   7   0 134.469 6.68291   7
  -6   7   0 136.844 5.27067   3
   5  -7   0 42.8795 4.77393   5
   5  -7   0 49.2884 5.86920   1
   5  -7   0 44.0813 4.00632   4
   5  -7   0 40.9176 4.76222   9
   5  -7   0 42.8389 4.85994   7
   5  -7   0 48.3274 4.47757   9
   5  -7   0 49.8390 3.18025   6
   5  -7   0 42.8816 3.30497   2
   5  -7   0 39.0973 4.27688   8
  -5   7   0 45.6842 4.54766   5
  -5   7   0 48.2584 4.62684   9
  -5   7   0 38.2295 3.97186   4
  -5   7   0 44.3678 2.76979   6
  -5   7   0 41.8153 4.49173   9
  -5   7   0 42.0116 3.28067   3
  -5   7   0 46.7524 4.66009   7
  -5   7   0 44.2676 4.63125   8
  -5   7   0 51.5617 6.06147   1
   4  -7   0 42.1123 2.83433   2
   4  -7   0 51.8248 3.35204   6
   4  -7   0 50.4008 4.47417   9
   4  -7   0 46.4798 3.91326   4
   4  -7   0 48.1293 3.63821   8
   4  -7   0 49.7559 4.63565   5
   4  -7   0 54.1210 6.54283   1
  -4   7   0 49.6300 3.96569   4
  -4   7   0 49.6735 4.50301   9
  -4   7   0 52.2856 3.06729   6
  -4   7   0 61.3694 4.19521   7
  -4   7   0 41.5024 4.58685   9
  -4   7   0 53.0100 3.24052   3
  -4   7   0 54.7360 4.23215   5
  -4   7   0 50.1310 4.81665   8
   3  -7   0 10.0305 2.77897   5
   3  -7   0 16.3840 3.98819   1
   3  -7   0 13.5008 2.85752   9
   3  -7   0 14.2647 2.75187   9
   3  -7   0 9.65553 2.09449   6
   3  -7   0 7.63952 1.88168   3
   3  -7   0 13.0289 1.26039   2
   3  -7   0 12.4816 2.81139   8
   3  -7   0 13.9887 3.92488   1
   3  -7   0 14.7063 2.39945   4
   3  -7   0 11.3683 1.08361   2
  -3   7   0 10.7521 1.92444   6
  -3   7   0 12.7166 2.58106   7
  -3   7   0 13.7732 3.00030   9
  -3   7   0 12.9037 3.13610   8
  -3   7   0 14.9317 2.59349   5
  -3   7   0 15.1098 2.19282   3
  -3   7   0 8.70020 2.67133   9
  -3   7   0 7.98201 2.54465   4
   2  -7   0 22.6584 1.50604   2
   2  -7   0 20.9105 2.74138   5
   2  -7   0 24.0539 3.06081   9
   2  -7   0 30.5509 4.56238   1
   2  -7   0 22.9507 2.36432   3
   2  -7   0 21.5596 2.73148   8
   2  -7   0 25.3924 2.75934   4
   2  -7   0 20.7577 2.48724   6
   2  -7   0 23.3041 1.52357   2
   2  -7   0 26.0073 3.13528   9
   2  -7   0 25.8665 4.51871   1
  -2   7   0 23.2371 2.57260   3
  -2   7   0 22.6895 2.39362   5
  -2   7   0 22.4597 2.72966   4
  -2   7   0 22.9831 3.19581   9
  -2   7   0 23.1167 3.49843   8
  -2   7   0 24.8577 3.10638   9
  -2   7   0 26.5819 2.40982   6
  -2   7   0 25.0098 2.79372   7
   1  -7   0 31.2718 4.50429   1
   1  -7   0 31.9387 2.77923   5
   1  -7   0 32.6616 3.40614   4
   1  -7   0 32.7452 1.93756   2
   1  -7   0 34.9882 3.53639   8
   1  -7   0 28.1955 3.24509   9
   1  -7   0 36.5789 3.66026   6
   1  -7   0 27.5194 2.68999   3
   1  -7   0 36.7935 3.31929   9
  -1   7   0 34.0306 3.80855   8
  -1   7   0 32.9955 2.92878   3
  -1   7   0 37.2060 2.94963   5
  -1   7   0 33.6264 3.60735   4
  -1   7   0 41.3864 4.25229   9
  -1   7   0 31.7351 2.76570   6
   0  -7   0 927.153 27.5224   9
   0  -7   0 951.537 27.0103   4
   0  -7   0 966.708 27.5334   8
   0  -7   0 965.969 30.4473   1
   0  -7   0 948.311 26.2048   2
   0  -7   0 925.878 27.0039   3
   0  -7   0 953.271 26.5171   5
   0  -7   0 941.901 27.5429   9
   0   7   0 935.938 27.0678   4
   0   7   0 944.252 27.5526   9
   0   7   0 946.047 26.3098   5
   0   7   0 978.675 27.3839   8
   0   7   0 967.374 27.0646   6
   0   7   0 971.620 27.1792   7
   0   7   0 940.005 27.1932   3
   0   7   0 952.970 27.6110   9
   0   7   0 945.978 30.3232   1
  -1  -7   0 -1.2151 2.84774   8
  -1  -7   0 3.74215 2.33306   4
  -1  -7   0 2.58161 2.62809   9
  -1  -7   0 -0.7637 2.60332   9
  -1  -7   0 1.33297 2.29707   3
  -1  -7   0 0.68386 1.69946   5
  -1  -7   0 7.65040 3.69325   1
  -1  -7   0 -2.3585 1.80024   2
  -1  -7   0 -0.4764 2.54497   6
   1   7   0 -2.5675 2.72609   9
   1   7   0 1.62683 2.51261   7
   1   7   0 2.08479 2.67343   3
   1   7   0 2.20859 2.42054   6
   1   7   0 2.04174 2.41730   4
   1   7   0 1.40296 1.23358   2
   1   7   0 0.56276 3.48598   1
   1   7   0 3.10782 2.71492   9
   1   7   0 0.16314 3.05038   8
  -2  -7   0 30.6959 3.70915   9
  -2  -7   0 31.0314 3.73293   9
  -2  -7   0 30.3847 2.80319   2
  -2  -7   0 31.3035 3.30628   3
  -2  -7   0 30.8430 3.74848   8
  -2  -7   0 33.9808 3.39560   6
  -2  -7   0 29.5333 2.40254   5
  -2  -7   0 21.2964 4.86467   1
   2   7   0 33.2015 3.82174   9
   2   7   0 29.0006 3.76065   9
   2   7   0 34.6291 3.35195   4
   2   7   0 32.0306 3.79680   8
   2   7   0 38.7904 4.22826   6
   2   7   0 35.2436 2.71915   2
   2   7   0 33.0998 3.56837   3
   2   7   0 37.3830 5.70281   1
   2   7   0 34.5632 3.42951   7
  -3  -7   0 120.225 3.77442   5
  -3  -7   0 136.927 6.61561   6
  -3  -7   0 136.519 7.06631   9
  -3  -7   0 137.429 10.0184   1
  -3  -7   0 120.806 6.42962   3
  -3  -7   0 140.277 6.75357   8
  -3  -7   0 129.141 7.00486   9
  -3  -7   0 133.587 6.14836   2
   3   7   0 132.576 6.52372   6
   3   7   0 135.957 5.19492   2
   3   7   0 138.236 7.25105   9
   3   7   0 128.679 6.91184   3
   3   7   0 130.523 10.4395   1
   3   7   0 139.489 6.81046   8
   3   7   0 125.607 6.26831   4
   3   7   0 140.391 7.30720   9
   3   7   0 128.377 6.55788   7
  -4  -7   0 8.80924 3.31764   7
  -4  -7   0 15.9085 3.70625   3
  -4  -7   0 8.13509 3.69336   9
  -4  -7   0 18.4609 3.88487   9
  -4  -7   0 14.8253 3.60551   8
  -4  -7   0 15.8222 5.90637   1
  -4  -7   0 16.7684 3.61932   6
   4   7   0 16.0874 4.12119   9
   4   7   0 13.5436 3.54580   6
   4   7   0 7.10421 3.76354   7
   4   7   0 16.4380 5.80229   1
   4   7   0 14.2714 2.52823   2
   4   7   0 13.1715 3.12278   4
   4   7   0 14.1084 3.55454   8
   4   7   0 11.5705 3.99453   3
  -5  -7   0 48.4679 5.31664   9
  -5  -7   0 41.9832 4.74606   3
  -5  -7   0 49.0637 4.34222   2
  -5  -7   0 50.8809 5.45742   7
  -5  -7   0 56.6934 7.95598   1
  -5  -7   0 54.9632 5.66575   8
  -5  -7   0 52.0814 4.74803   6
  -5  -7   0 47.4300 5.18177   9
   5   7   0 42.4716 4.65700   6
   5   7   0 51.6876 5.58574   9
   5   7   0 45.9924 4.91418   4
   5   7   0 39.1466 5.16438   9
   5   7   0 57.5462 4.60539   2
   5   7   0 50.2350 4.65194   8
   5   7   0 50.3785 7.61814   1
   5   7   0 49.0845 5.31418   7
   5   7   0 51.5174 5.41492   3
  -6  -7   0 142.006 8.06196   3
  -6  -7   0 138.037 13.9279   1
  -6  -7   0 139.815 7.89798   6
  -6  -7   0 130.119 8.88830   9
  -6  -7   0 135.610 7.43741   8
  -6  -7   0 139.002 8.77485   9
  -6  -7   0 136.115 7.89891   7
  -6  -7   0 138.179 8.01705   2
   6   7   0 164.804 9.14487   9
   6   7   0 141.533 9.54579   9
   6   7   0 158.094 9.07129   7
   6   7   0 142.667 7.68663   8
   6   7   0 134.122 7.93077   6
   6   7   0 162.969 6.87446   2
   6   7   0 111.280 13.2308   1
   6   7   0 148.361 7.07432   4
   6   7   0 143.094 9.24823   3
  -7  -7   0 -1.0511 4.76188   9
  -7  -7   0 12.0426 4.83666   3
  -7  -7   0 4.42639 4.42238   7
  -7  -7   0 3.54986 4.25519   2
  -7  -7   0 11.1870 3.64808   8
  -7  -7   0 -3.3508 4.92573   9
   7   7   0 6.40782 8.31525   1
   7   7   0 5.80555 4.52365   6
   7   7   0 8.08719 3.97516   4
   7   7   0 9.69778 3.99596   4
   7   7   0 16.9964 6.21794   7
   7   7   0 5.53592 3.47815   2
   7   7   0 -2.9426 5.48931   9
   7   7   0 6.21506 3.88014   8
   7   7   0 12.1554 5.28436   9
  -8  -7   0 198.506 11.0956   7
  -8  -7   0 189.146 11.3227   9
  -8  -7   0 178.115 10.5032   3
  -8  -7   0 162.615 11.5201   9
  -8  -7   0 187.857 8.55981   8
  -8  -7   0 163.737 9.73182   2
   8   7   0 197.527 18.5106   9
   8   7   0 192.436 11.3993   9
   8   7   0 176.258 9.81014   6
   8   7   0 171.037 9.80280   4
   8   7   0 175.617 8.88296   4
   8   7   0 187.424 8.87008   2
   8   7   0 192.872 9.10411   8
  -9  -7   0 161.753 8.06221   8
  -9  -7   0 165.979 10.3284   3
  -9  -7   0 151.492 15.5205   9
  -9  -7   0 158.525 10.6466   7
   9   7   0 170.891 9.10442   4
   9   7   0 167.171 9.85854   6
   9   7   0 178.832 11.8994   9
 -10  -7   0 77.6118 8.15906   7
 -10  -7   0 77.7289 6.40551   8
 -10  -7   0 56.9084 7.56161   3
 -10  -7   0 65.7147 8.52602   9
  10   7   0 69.4293 6.49945   4
  10   7   0 76.4887 7.48031   2
  10   7   0 87.2343 8.95508   6
  10   7   0 63.6172 8.80030   9
 -11  -7   0 -3.8464 6.62240   3
 -11  -7   0 8.68738 7.02882   7
 -11  -7   0 8.77463 7.75012   9
  11   7   0 3.02976 5.40421   4
  11   7   0 -4.7459 5.33014   2
  11   7   0 -6.5038 6.03453   6
 -12  -7   0 0.56493 8.36026   7
 -12  -7   0 -5.7633 7.27409   3
 -12  -7   0 18.8816 8.95767   9
  12   7   0 8.99301 6.11127   2
  12   7   0 4.44121 6.38077   4
  12   7   0 4.56557 7.01600   6
  16  -8   0 10.9072 12.6148   9
  16  -8   0 3.56058 6.96829   5
  16  -8   0 12.8998 6.90742   2
 -16   8   0 9.71227 8.68984   9
 -16   8   0 6.04388 6.02856   4
 -16   8   0 3.44856 9.48835   7
  15  -8   0 27.4800 8.95768   9
  15  -8   0 33.0565 6.88828   5
  15  -8   0 34.3825 6.76543   2
 -15   8   0 27.1972 5.95985   3
 -15   8   0 37.3845 9.21603   9
 -15   8   0 33.8010 8.88993   7
 -15   8   0 38.5328 5.98072   4
  14  -8   0 3.70199 3.27648   6
  14  -8   0 9.64488 7.35070   9
  14  -8   0 -2.5976 5.32317   5
  14  -8   0 -5.9540 5.44454   2
 -14   8   0 -1.4000 4.88568   3
 -14   8   0 20.2599 7.18844   9
 -14   8   0 -5.7659 4.71807   4
 -14   8   0 9.58813 7.62941   7
  13  -8   0 3.01109 5.20528   5
  13  -8   0 -2.2224 6.00315   9
  13  -8   0 -4.6618 8.40456   9
  13  -8   0 6.21743 3.00879   6
 -13   8   0 2.79460 5.37060   8
 -13   8   0 15.9238 5.25664   4
 -13   8   0 -1.9358 7.51737   9
 -13   8   0 0.95160 5.76264   9
 -13   8   0 6.18304 4.47064   3
 -13   8   0 2.84196 6.76617   7
  12  -8   0 4.72826 5.07146   5
  12  -8   0 0.86098 2.58102   6
  12  -8   0 12.8603 3.97702   8
  12  -8   0 -0.0289 3.49945   6
  12  -8   0 -10.517 6.72988   9
  12  -8   0 -1.1299 5.19418   9
  12  -8   0 21.2276 9.84628   1
  12  -8   0 -2.8069 4.47680   2
 -12   8   0 0.95085 4.67614   2
 -12   8   0 -1.4056 6.34580   9
 -12   8   0 -14.248 10.4233   1
 -12   8   0 5.28941 6.31649   7
 -12   8   0 8.21053 5.20604   9
 -12   8   0 1.26198 4.71259   8
 -12   8   0 2.89148 3.86470   3
 -12   8   0 4.73004 4.05523   4
  11  -8   0 101.146 8.09610   5
  11  -8   0 111.030 8.31849   4
  11  -8   0 101.633 8.75254   9
  11  -8   0 95.8247 11.6794   1
  11  -8   0 88.6959 10.4119   9
  11  -8   0 109.789 7.17651   2
  11  -8   0 107.755 5.72218   6
  11  -8   0 100.833 6.68523   8
 -11   8   0 100.198 9.86446   9
 -11   8   0 102.241 8.62345   9
 -11   8   0 82.0773 8.09545   7
 -11   8   0 101.710 6.29038   3
 -11   8   0 99.2114 6.69057   2
 -11   8   0 103.605 8.28083   8
 -11   8   0 104.569 7.13329   4
 -11   8   0 95.2085 12.3860   1
  10  -8   0 188.005 8.30711   8
  10  -8   0 186.477 8.53293   5
  10  -8   0 189.548 15.1192   1
  10  -8   0 191.746 10.3013   7
  10  -8   0 184.461 8.69544   2
  10  -8   0 131.552 13.4416   9
  10  -8   0 188.783 9.86718   9
  10  -8   0 192.818 7.13298   6
  10  -8   0 169.971 9.02552   4
 -10   8   0 179.338 8.82317   8
 -10   8   0 174.146 10.4942   7
 -10   8   0 200.433 7.56514   3
 -10   8   0 170.041 9.69396   5
 -10   8   0 180.949 7.37977   3
 -10   8   0 185.862 8.10313   2
 -10   8   0 186.338 10.4051   9
 -10   8   0 172.153 9.68638   9
 -10   8   0 150.066 15.8089   1
 -10   8   0 182.478 8.18212   4
   9  -8   0 -0.5807 3.61119   2
   9  -8   0 5.77848 4.21677   5
   9  -8   0 1.31473 4.74042   9
   9  -8   0 0.82813 2.24603   6
   9  -8   0 -0.7585 3.71712   9
   9  -8   0 -3.2150 4.12112   7
   9  -8   0 -2.0760 3.14482   8
   9  -8   0 -7.3947 3.51737   4
   9  -8   0 -5.5446 5.91982   1
  -9   8   0 1.61119 4.28290   9
  -9   8   0 0.16038 4.80807   7
  -9   8   0 -2.0952 3.44816   9
  -9   8   0 -1.3990 3.15940   4
  -9   8   0 -0.0323 2.53661   3
  -9   8   0 -3.6655 2.38774   3
  -9   8   0 0.53371 2.83540   2
  -9   8   0 -8.8794 9.30623   1
  -9   8   0 5.57340 4.10296   8
  -9   8   0 -0.1432 4.32220   5
   8  -8   0 16.6236 3.88081   9
   8  -8   0 16.3182 3.33299   8
   8  -8   0 13.0399 4.06537   7
   8  -8   0 12.0152 2.34442   6
   8  -8   0 12.6675 5.92132   1
   8  -8   0 15.1481 4.36262   9
   8  -8   0 14.6578 4.33140   5
   8  -8   0 8.60477 3.65372   4
   8  -8   0 9.63821 3.33392   2
  -8   8   0 7.90912 3.75852   9
  -8   8   0 11.8281 3.31616   4
  -8   8   0 4.83877 5.55857   1
  -8   8   0 11.4985 4.02876   9
  -8   8   0 8.94093 4.32780   7
  -8   8   0 13.3031 3.25460   3
  -8   8   0 15.4409 4.27980   5
  -8   8   0 12.7869 2.49433   3
  -8   8   0 15.0546 3.92230   8
   7  -8   0 75.5680 5.93112   7
   7  -8   0 81.5480 5.56217   8
   7  -8   0 81.0852 6.21762   9
   7  -8   0 83.1497 12.0816   1
   7  -8   0 80.3583 6.68487   9
   7  -8   0 80.0569 4.33895   6
   7  -8   0 75.1120 5.08190   2
   7  -8   0 77.3758 6.60781   5
   7  -8   0 78.9651 5.56466   4
  -7   8   0 79.2901 6.27988   7
  -7   8   0 78.4945 3.73651   6
  -7   8   0 84.4808 6.13478   9
  -7   8   0 81.6288 5.39091   4
  -7   8   0 76.9194 4.51043   3
  -7   8   0 76.6387 6.21365   8
  -7   8   0 70.4145 6.60916   9
  -7   8   0 73.1968 6.08042   5
  -7   8   0 86.5920 9.70407   1
   6  -8   0 291.462 14.8094   1
   6  -8   0 297.421 10.3755   4
   6  -8   0 298.677 10.5389   8
   6  -8   0 317.299 10.8115   7
   6  -8   0 286.420 10.8678   5
   6  -8   0 310.845 11.2687   9
   6  -8   0 291.807 10.9000   9
   6  -8   0 303.865 9.49852   6
   6  -8   0 290.913 9.54590   2
  -6   8   0 298.768 10.6425   5
  -6   8   0 306.866 11.0729   7
  -6   8   0 299.290 14.3598   1
  -6   8   0 290.050 10.2512   4
  -6   8   0 301.963 10.8128   8
  -6   8   0 295.007 9.58015   3
  -6   8   0 291.107 9.17139   6
  -6   8   0 294.575 10.9133   9
   5  -8   0 66.9761 3.70554   2
   5  -8   0 60.3713 4.97993   8
   5  -8   0 65.7516 5.51705   5
   5  -8   0 60.7870 5.23952   9
   5  -8   0 68.3920 4.00694   6
   5  -8   0 59.7353 4.74794   4
   5  -8   0 66.5069 8.19138   1
  -5   8   0 63.0884 5.09261   5
  -5   8   0 59.1056 4.93667   7
  -5   8   0 78.1738 8.41085   1
  -5   8   0 61.2705 3.45881   6
  -5   8   0 66.2537 5.38341   9
  -5   8   0 71.2921 4.05248   3
  -5   8   0 61.6986 4.75347   4
  -5   8   0 65.0511 5.38498   9
  -5   8   0 63.7452 5.57589   8
   4  -8   0 1.41590 2.85074   9
   4  -8   0 1.46080 2.88216   8
   4  -8   0 6.06713 2.60417   4
   4  -8   0 4.56778 3.06136   5
   4  -8   0 0.73961 2.12606   6
   4  -8   0 5.47884 3.96062   1
   4  -8   0 1.17067 1.04178   2
   4  -8   0 1.00516 2.77490   9
   4  -8   0 2.57287 3.90943   1
  -4   8   0 0.69938 2.56887   8
  -4   8   0 1.56164 2.05004   3
  -4   8   0 2.18873 1.74867   6
  -4   8   0 -2.6102 2.65626   5
  -4   8   0 2.26877 2.62249   7
  -4   8   0 3.09735 2.91067   9
  -4   8   0 1.72082 2.61283   4
  -4   8   0 1.87460 2.91200   9
   3  -8   0 96.1818 5.60155   9
   3  -8   0 91.2544 3.02468   2
   3  -8   0 89.6614 4.78433   6
   3  -8   0 85.4820 4.85020   8
   3  -8   0 96.7219 8.15065   1
   3  -8   0 88.7530 5.22952   5
   3  -8   0 94.3019 4.94551   4
   3  -8   0 83.5046 7.97963   1
   3  -8   0 92.0028 5.57815   9
   3  -8   0 99.1680 4.36604   3
   3  -8   0 90.9791 3.19892   2
  -3   8   0 66.7018 6.55887   9
  -3   8   0 90.9429 5.55088   9
  -3   8   0 89.5863 4.14120   6
  -3   8   0 89.4382 5.05507   4
  -3   8   0 91.3258 5.02852   5
  -3   8   0 91.6930 5.31650   7
  -3   8   0 85.1641 6.01661   8
   2  -8   0 37.0401 3.32517   5
   2  -8   0 38.1659 4.52920   9
   2  -8   0 39.3551 4.52219   9
   2  -8   0 38.4350 1.80855   2
   2  -8   0 40.2121 5.29406   1
   2  -8   0 34.7141 5.34918   1
   2  -8   0 37.1401 1.86040   2
   2  -8   0 32.3500 3.36590   3
   2  -8   0 45.1189 3.88314   6
   2  -8   0 42.7572 3.91995   4
   2  -8   0 39.3609 3.90883   8
  -2   8   0 40.5105 3.61336   3
  -2   8   0 34.8835 3.40728   4
  -2   8   0 40.1800 3.66332   5
  -2   8   0 34.0447 3.92643   9
  -2   8   0 36.1114 3.54346   8
  -2   8   0 44.5421 4.61281   9
  -2   8   0 40.1923 3.59123   6
  -2   8   0 40.3531 3.88644   7
   1  -8   0 89.3754 5.61174   9
   1  -8   0 83.0166 7.78030   1
   1  -8   0 91.7148 3.29699   2
   1  -8   0 92.8070 5.05075   8
   1  -8   0 81.2198 4.57304   3
   1  -8   0 90.4005 5.36725   6
   1  -8   0 88.9406 4.74251   5
   1  -8   0 82.3287 5.49520   9
   1  -8   0 89.6758 4.89804   4
  -1   8   0 92.4880 4.05559   5
  -1   8   0 84.8515 5.85874   8
  -1   8   0 92.7850 4.94325   3
  -1   8   0 83.4520 4.78237   6
  -1   8   0 85.3891 4.99421   4
  -1   8   0 64.2276 7.70732   9
   0  -8   0 376.987 11.5170   5
   0  -8   0 365.724 12.7628   9
   0  -8   0 386.751 12.1410   4
   0  -8   0 363.823 12.7817   8
   0  -8   0 389.279 16.0729   1
   0  -8   0 373.412 12.1063   3
   0  -8   0 387.257 12.8452   9
   0  -8   0 388.131 12.3099   6
   0  -8   0 384.846 11.0946   2
   0   8   0 402.710 12.5512   8
   0   8   0 390.426 11.1831   5
   0   8   0 352.747 11.0083   2
   0   8   0 383.541 15.9965   1
   0   8   0 386.729 12.5064   7
   0   8   0 379.854 12.8901   9
   0   8   0 381.951 12.2709   3
   0   8   0 372.449 12.9201   9
   0   8   0 394.646 12.2817   4
   0   8   0 375.677 12.0950   6
  -1  -8   0 150.449 7.17757   8
  -1  -8   0 155.418 5.55760   5
  -1  -8   0 155.170 5.83177   2
  -1  -8   0 149.665 7.04600   6
  -1  -8   0 147.223 7.41724   9
  -1  -8   0 149.365 7.35023   9
  -1  -8   0 152.385 10.3113   1
  -1  -8   0 154.152 6.70068   3
   1   8   0 161.133 7.54097   9
   1   8   0 148.322 10.5407   1
   1   8   0 142.786 5.09536   2
   1   8   0 159.392 7.61941   9
   1   8   0 155.745 6.74895   6
   1   8   0 164.015 7.00518   3
   1   8   0 161.003 6.72904   4
   1   8   0 152.212 6.92473   7
   1   8   0 152.253 7.69014   8
  -2  -8   0 -0.8011 2.45303   2
  -2  -8   0 3.38625 3.30078   6
  -2  -8   0 -0.8218 3.25289   9
  -2  -8   0 9.01636 5.11157   1
  -2  -8   0 2.93981 3.32916   9
  -2  -8   0 2.54597 3.40736   8
  -2  -8   0 0.67948 2.96932   3
  -2  -8   0 1.13814 1.50054   5
   2   8   0 -0.6891 2.83579   4
   2   8   0 -0.8980 1.58357   2
   2   8   0 2.51216 3.08532   7
   2   8   0 -0.3342 3.03006   6
   2   8   0 6.37687 3.65331   9
   2   8   0 -0.3557 4.31321   1
   2   8   0 -2.6966 3.37218   3
   2   8   0 0.90162 3.50032   9
   2   8   0 -4.2083 3.58162   8
  -3  -8   0 10.6975 6.05088   1
  -3  -8   0 9.83988 3.32956   3
  -3  -8   0 10.4586 3.81967   9
  -3  -8   0 10.7187 3.83342   9
  -3  -8   0 10.7338 3.75871   6
  -3  -8   0 11.5298 3.92407   8
  -3  -8   0 9.84437 3.06364   2
   3   8   0 9.46979 3.39256   4
   3   8   0 10.2078 3.86400   8
   3   8   0 6.27320 3.55216   6
   3   8   0 -0.8329 3.79449   3
   3   8   0 11.7390 2.18371   2
   3   8   0 14.8701 5.92299   1
   3   8   0 5.80907 3.52465   7
   3   8   0 7.11139 4.01846   9
  -4  -8   0 16.8653 6.31238   1
  -4  -8   0 25.9131 4.49836   9
  -4  -8   0 21.5652 4.25103   6
  -4  -8   0 19.8956 3.56411   2
  -4  -8   0 29.4943 4.09309   3
  -4  -8   0 18.2325 4.27451   9
  -4  -8   0 23.5644 4.34658   8
   4   8   0 24.0570 4.31267   7
   4   8   0 19.4100 3.62721   4
   4   8   0 27.3900 4.70544   9
   4   8   0 16.1733 4.68118   9
   4   8   0 23.2281 2.84429   2
   4   8   0 21.5155 6.54697   1
   4   8   0 26.6094 4.32577   8
   4   8   0 14.0641 4.71962   3
   4   8   0 19.9675 4.12765   6
  -5  -8   0 18.1027 4.57959   6
  -5  -8   0 34.9531 5.06277   9
  -5  -8   0 29.6637 4.96816   9
  -5  -8   0 25.1417 4.72207   3
  -5  -8   0 33.6329 4.23747   2
  -5  -8   0 28.8514 4.53112   8
  -5  -8   0 36.0243 7.72025   1
   5   8   0 30.4396 4.53084   6
   5   8   0 14.5505 7.01444   1
   5   8   0 24.9190 5.39744   9
   5   8   0 35.3483 5.23810   9
   5   8   0 37.6046 4.75444   8
   5   8   0 25.1448 3.95859   4
   5   8   0 35.2597 5.17633   7
   5   8   0 31.4757 3.27015   2
   5   8   0 24.1103 5.35873   3
  -6  -8   0 46.4055 5.12606   2
  -6  -8   0 43.4823 6.17603   9
  -6  -8   0 50.5243 5.48771   3
  -6  -8   0 58.1182 5.81773   7
  -6  -8   0 39.0190 5.84554   9
  -6  -8   0 43.2353 4.80512   8
   6   8   0 28.7418 5.99202   7
   6   8   0 48.8843 4.88466   4
   6   8   0 42.7633 6.58895   9
   6   8   0 40.8676 5.16893   8
   6   8   0 39.7124 9.06807   1
   6   8   0 40.0316 4.00520   2
   6   8   0 42.8152 5.36728   6
   6   8   0 60.8838 6.46501   9
  -7  -8   0 17.4818 5.31264   3
  -7  -8   0 20.6924 4.24026   8
  -7  -8   0 14.5700 5.47258   7
  -7  -8   0 22.5358 5.00120   2
  -7  -8   0 20.4425 6.09891   9
  -7  -8   0 14.5414 5.45411   9
   7   8   0 14.9457 4.29924   4
   7   8   0 16.2007 5.13841   4
   7   8   0 17.4431 5.73347   9
   7   8   0 19.3124 4.67838   8
   7   8   0 16.6085 3.74886   2
   7   8   0 21.0229 5.02257   6
  -8  -8   0 5.04827 6.63318   9
  -8  -8   0 2.97889 5.35887   3
  -8  -8   0 -2.9897 5.07904   7
  -8  -8   0 -1.4132 3.98382   8
   8   8   0 0.10571 4.57054   4
   8   8   0 4.33257 5.97716   9
   8   8   0 5.89238 5.26901   6
   8   8   0 -5.2364 4.58223   8
   8   8   0 0.88808 3.88131   2
  -9  -8   0 21.2025 6.65391   7
  -9  -8   0 17.1679 6.27149   3
  -9  -8   0 20.2696 6.68092   9
  -9  -8   0 12.8947 4.32050   8
   9   8   0 18.4580 6.88715   9
   9   8   0 11.1193 5.26719   4
   9   8   0 21.7957 6.01766   6
   9   8   0 12.1325 4.71514   2
 -10  -8   0 26.7004 5.62380   8
 -10  -8   0 30.9650 7.38010   3
 -10  -8   0 21.6490 7.69798   7
 -10  -8   0 44.6638 8.33838   9
  10   8   0 30.0863 6.83100   6
  10   8   0 29.0323 5.44132   2
  10   8   0 35.0259 6.02686   4
 -11  -8   0 38.4643 8.32962   3
 -11  -8   0 48.8648 9.48047   9
 -11  -8   0 35.0352 8.98282   7
  11   8   0 37.6003 6.86348   4
  11   8   0 57.2895 7.15634   2
  11   8   0 44.0925 7.71575   6
 -12  -8   0 -21.126 9.20060   9
 -12  -8   0 3.91263 13.2146   3
 -12  -8   0 4.49066 9.64241   7
  12   8   0 7.33569 10.6720   6
  12   8   0 -7.8610 7.18943   4
  12   8   0 0.13574 6.57092   2
  16  -9   0 14.5057 7.68318   5
  16  -9   0 15.8015 10.9490   9
  16  -9   0 6.01377 6.91403   2
 -16   9   0 14.1582 6.57784   4
 -16   9   0 -1.0025 9.84817   9
 -16   9   0 -3.9097 9.69973   7
  15  -9   0 25.7947 9.79882   9
  15  -9   0 39.4179 6.71777   2
  15  -9   0 50.4829 7.23446   5
 -15   9   0 31.6359 9.52566   9
 -15   9   0 25.6518 9.33368   7
 -15   9   0 35.7482 6.28712   3
 -15   9   0 41.9727 6.29886   4
  14  -9   0 185.458 7.91980   6
  14  -9   0 173.501 10.9769   2
  14  -9   0 180.074 11.4260   5
  14  -9   0 189.740 14.1931   9
 -14   9   0 199.376 10.6937   4
 -14   9   0 195.475 14.0032   7
 -14   9   0 164.394 10.0619   3
 -14   9   0 189.664 13.5338   9
  13  -9   0 -2.9476 2.72884   6
  13  -9   0 8.02764 6.68932   9
  13  -9   0 -6.0652 5.36401   5
  13  -9   0 1.23749 4.36846   8
 -13   9   0 -4.8054 4.25573   4
 -13   9   0 -2.0747 6.94679   7
 -13   9   0 0.18584 5.92880   8
 -13   9   0 2.89147 4.49074   3
 -13   9   0 1.03317 8.38869   9
 -13   9   0 -8.8171 5.89582   9
  12  -9   0 48.9515 8.26217   9
  12  -9   0 36.4657 6.71184   9
  12  -9   0 33.8560 4.82026   8
  12  -9   0 30.8106 5.71166   5
  12  -9   0 26.0618 11.2735   1
  12  -9   0 36.1992 5.42789   2
  12  -9   0 37.6367 5.67225   6
 -12   9   0 15.1196 12.8042   1
 -12   9   0 36.0559 7.63987   9
 -12   9   0 18.7215 5.76431   8
 -12   9   0 32.8783 6.31464   9
 -12   9   0 29.7526 4.34048   3
 -12   9   0 21.0245 7.03023   7
 -12   9   0 35.2495 4.45792   3
  11  -9   0 85.8436 8.23853   6
  11  -9   0 89.8549 8.38128   9
  11  -9   0 79.0778 7.10029   8
  11  -9   0 100.883 7.45867   2
  11  -9   0 108.297 13.2873   1
  11  -9   0 92.2614 8.04536   5
  11  -9   0 92.6846 8.93422   9
 -11   9   0 86.9371 8.04233   9
 -11   9   0 83.9858 8.36053   7
 -11   9   0 98.6167 6.93934   4
 -11   9   0 89.4491 9.00035   8
 -11   9   0 89.7013 12.4076   1
 -11   9   0 98.7867 6.42823   3
 -11   9   0 95.5607 8.64585   9
 -11   9   0 91.9412 6.25188   3
  10  -9   0 2.98188 6.00550   9
  10  -9   0 1.99109 4.61598   4
  10  -9   0 7.67565 6.30224   7
  10  -9   0 8.69216 3.79296   2
  10  -9   0 3.79245 4.57317   5
  10  -9   0 3.69363 4.51636   9
  10  -9   0 -1.3708 8.26779   1
  10  -9   0 4.80244 3.72747   8
  10  -9   0 4.88345 2.76850   6
 -10   9   0 -0.2572 4.47856   8
 -10   9   0 6.13383 8.45809   1
 -10   9   0 2.73409 5.80332   7
 -10   9   0 0.33734 4.88962   9
 -10   9   0 6.01456 2.95991   3
 -10   9   0 0.89420 3.59437   4
 -10   9   0 5.65381 3.13311   3
 -10   9   0 2.09073 4.34398   9
   9  -9   0 22.7915 2.90208   6
   9  -9   0 23.3632 3.97638   8
   9  -9   0 23.8124 4.50505   4
   9  -9   0 8.14270 7.45622   1
   9  -9   0 15.0606 3.69811   2
   9  -9   0 15.9687 4.76133   5
   9  -9   0 22.0721 4.86502   9
   9  -9   0 17.3409 5.55426   9
   9  -9   0 16.0255 4.77564   7
  -9   9   0 17.0514 7.86105   1
  -9   9   0 21.5901 4.06864   4
  -9   9   0 21.4216 4.77547   9
  -9   9   0 18.4601 5.32047   7
  -9   9   0 19.3305 3.05387   3
  -9   9   0 21.8409 3.19154   3
  -9   9   0 24.0248 5.27441   9
  -9   9   0 23.7178 4.93149   5
  -9   9   0 20.1553 4.74619   8
   8  -9   0 3.07746 4.06904   7
   8  -9   0 2.15844 3.11147   2
   8  -9   0 -2.8647 5.66481   1
   8  -9   0 -1.4593 3.09340   8
   8  -9   0 2.99549 4.02569   9
   8  -9   0 -1.4122 3.44255   4
   8  -9   0 -0.1155 4.24547   5
   8  -9   0 -0.5097 2.36880   6
   8  -9   0 1.47818 4.14217   9
  -8   9   0 -0.4996 2.29926   3
  -8   9   0 -1.4962 3.73293   5
  -8   9   0 2.22624 5.90476   1
  -8   9   0 2.23057 3.75810   9
  -8   9   0 -0.5171 2.58072   3
  -8   9   0 0.85160 4.33425   7
  -8   9   0 -0.4231 3.84309   9
  -8   9   0 -1.8846 4.11687   8
  -8   9   0 -3.9326 3.18810   4
  -8   9   0 -2.7576 1.71816   6
   7  -9   0 0.71978 4.11858   5
   7  -9   0 7.05260 3.52474   8
   7  -9   0 6.34171 3.84005   9
   7  -9   0 5.03312 2.83259   2
   7  -9   0 0.85282 3.47760   4
   7  -9   0 -2.5503 3.68416   9
   7  -9   0 3.32287 2.45766   6
   7  -9   0 -1.1532 5.23118   1
   7  -9   0 0.85405 3.49258   7
  -7   9   0 5.80451 3.82230   8
  -7   9   0 3.04050 2.53950   3
  -7   9   0 3.11091 4.04148   7
  -7   9   0 5.63600 3.66476   9
  -7   9   0 2.98692 3.94314   5
  -7   9   0 4.67729 1.91863   6
  -7   9   0 7.04201 3.77396   9
  -7   9   0 8.62902 3.45185   4
   6  -9   0 507.402 16.9389   9
   6  -9   0 525.893 16.3235   4
   6  -9   0 512.583 16.7159   5
   6  -9   0 516.145 15.1835   2
   6  -9   0 508.871 16.6152   8
   6  -9   0 504.189 20.7601   1
   6  -9   0 537.935 15.5508   6
  -6   9   0 520.985 16.9448   9
  -6   9   0 508.326 16.9554   8
  -6   9   0 504.000 16.2217   4
  -6   9   0 515.418 15.1473   6
  -6   9   0 522.810 21.4533   1
  -6   9   0 532.320 15.6002   3
  -6   9   0 520.637 16.3600   5
  -6   9   0 516.559 16.6007   7
  -6   9   0 518.016 17.0252   9
   5  -9   0 136.861 11.0335   1
   5  -9   0 150.315 6.20679   6
   5  -9   0 141.337 7.49304   9
   5  -9   0 143.979 5.39788   2
   5  -9   0 142.985 4.82203   2
   5  -9   0 139.519 6.80637   4
   5  -9   0 147.076 7.40265   8
   5  -9   0 139.990 10.8316   1
   5  -9   0 151.654 7.42391   5
  -5   9   0 153.396 6.85207   4
  -5   9   0 137.873 7.98769   8
  -5   9   0 148.942 7.65767   9
  -5   9   0 142.568 5.66956   6
  -5   9   0 144.203 7.49667   9
  -5   9   0 145.722 5.98537   3
  -5   9   0 142.416 7.00046   7
  -5   9   0 147.593 6.91429   5
   4  -9   0 12.6270 3.10406   6
   4  -9   0 18.1158 3.59299   9
   4  -9   0 11.2769 3.46417   8
   4  -9   0 13.0425 2.00925   2
   4  -9   0 14.4365 3.58237   9
   4  -9   0 5.45919 5.09770   1
   4  -9   0 12.4186 1.22986   2
   4  -9   0 10.0928 3.13789   4
   4  -9   0 18.1773 5.43355   1
   4  -9   0 16.1671 3.77221   5
  -4   9   0 12.6338 3.03835   4
  -4   9   0 14.6651 3.60371   9
  -4   9   0 14.2531 2.29306   6
  -4   9   0 11.8572 2.78394   3
  -4   9   0 12.4918 4.12075   8
  -4   9   0 14.2602 3.25570   5
  -4   9   0 11.2190 3.49687   9
  -4   9   0 14.7833 3.23838   7
   3  -9   0 85.7619 6.00462   9
   3  -9   0 91.4980 5.51786   5
   3  -9   0 85.4830 4.57144   3
   3  -9   0 81.9058 5.96231   9
   3  -9   0 84.1664 2.95914   2
   3  -9   0 83.3259 2.84212   2
   3  -9   0 93.3875 9.14018   1
   3  -9   0 75.1378 6.03425   8
   3  -9   0 81.0150 5.29115   6
   3  -9   0 86.6508 8.99402   1
   3  -9   0 79.8323 5.08780   4
  -3   9   0 84.7828 5.08845   5
  -3   9   0 86.7228 6.53677   8
  -3   9   0 82.7584 6.02742   9
  -3   9   0 77.3484 5.47335   7
  -3   9   0 83.4300 4.63869   6
  -3   9   0 87.3433 5.20730   3
  -3   9   0 74.3792 5.93424   9
  -3   9   0 74.6449 5.36717   4
   2  -9   0 63.8132 4.82892   8
   2  -9   0 58.9882 4.89643   4
   2  -9   0 68.2863 8.80074   1
   2  -9   0 60.0342 5.18055   6
   2  -9   0 66.2645 8.52119   1
   2  -9   0 66.3949 2.34036   2
   2  -9   0 69.2329 5.64689   9
   2  -9   0 66.2216 2.57089   2
   2  -9   0 63.4917 5.52712   9
   2  -9   0 69.9482 5.27971   5
   2  -9   0 65.7784 4.62996   3
  -2   9   0 47.2588 5.57449   9
  -2   9   0 68.7726 5.14861   7
  -2   9   0 73.2143 4.27938   6
  -2   9   0 69.4950 4.80646   3
  -2   9   0 64.0602 4.30625   5
  -2   9   0 61.0274 6.31372   8
  -2   9   0 65.8975 5.09111   4
  -2   9   0 67.0765 5.67916   9
   1  -9   0 2.68537 3.43821   8
   1  -9   0 -0.5686 2.90825   9
   1  -9   0 -0.7666 2.76826   4
   1  -9   0 -0.0850 2.96606   6
   1  -9   0 3.07267 1.46275   2
   1  -9   0 -2.1435 2.60479   3
   1  -9   0 1.82748 2.66892   5
   1  -9   0 0.26697 3.19912   9
   1  -9   0 6.70958 4.56840   1
   1  -9   0 -2.3363 4.18150   1
  -1   9   0 0.34611 2.77382   7
  -1   9   0 2.27149 3.13971   9
  -1   9   0 1.49256 1.95032   5
  -1   9   0 2.54442 3.08181   8
  -1   9   0 0.33851 2.94912   3
  -1   9   0 3.14262 2.57208   6
  -1   9   0 2.74850 2.86922   4
  -1   9   0 0.77295 2.89818   7
   0  -9   0 16.8020 3.22529   4
   0  -9   0 11.6717 3.09913   3
   0  -9   0 15.0394 2.56349   5
   0  -9   0 13.9337 2.04166   2
   0  -9   0 15.8593 3.74100   9
   0  -9   0 17.7087 3.83583   8
   0  -9   0 20.0599 5.63279   1
   0  -9   0 18.3262 3.80459   9
   0  -9   0 16.6361 3.53024   6
   0   9   0 19.0238 4.02404   8
   0   9   0 10.6406 1.91093   5
   0   9   0 16.6674 3.52072   3
   0   9   0 15.8240 3.26513   4
   0   9   0 15.5502 3.06956   6
   0   9   0 4.97159 4.72567   1
   0   9   0 9.79836 3.75705   9
   0   9   0 12.6357 3.16698   7
  -1  -9   0 251.463 10.0939   9
  -1  -9   0 242.138 9.57690   6
  -1  -9   0 237.182 9.97936   8
  -1  -9   0 241.980 13.7991   1
  -1  -9   0 228.178 9.14788   3
  -1  -9   0 237.945 7.83291   5
  -1  -9   0 245.696 8.09816   2
  -1  -9   0 241.540 9.91836   9
   1   9   0 249.171 9.44832   4
   1   9   0 236.383 10.1720   9
   1   9   0 254.717 10.3014   8
   1   9   0 237.208 9.26045   7
   1   9   0 245.748 9.57260   3
   1   9   0 226.215 9.15020   6
   1   9   0 252.459 14.1536   1
   1   9   0 241.025 7.44093   2
  -2  -9   0 0.77490 3.62110   6
  -2  -9   0 1.37914 3.82432   8
  -2  -9   0 2.88255 3.29130   3
  -2  -9   0 3.52021 5.57883   1
  -2  -9   0 2.78204 2.66608   2
  -2  -9   0 12.7297 3.92343   9
  -2  -9   0 9.12653 3.92607   9
   2   9   0 0.16726 3.40691   6
   2   9   0 -4.3776 4.29992   9
   2   9   0 6.55103 4.30970   8
   2   9   0 4.45710 3.34831   4
   2   9   0 0.65203 4.06696   9
   2   9   0 8.51579 3.83876   3
   2   9   0 7.77098 3.64416   7
   2   9   0 7.69294 5.90569   1
   2   9   0 2.21190 1.74306   2
  -3  -9   0 0.79086 3.95686   8
  -3  -9   0 0.12098 2.93608   2
  -3  -9   0 -0.2651 3.73933   9
  -3  -9   0 -0.0187 3.59111   3
  -3  -9   0 5.78556 3.99318   9
  -3  -9   0 1.28813 6.19419   1
  -3  -9   0 -1.3504 3.65865   6
   3   9   0 1.90000 2.04631   2
   3   9   0 0.43472 4.28422   9
   3   9   0 -9.4083 3.75667   9
   3   9   0 1.63479 3.71014   6
   3   9   0 -2.8915 4.00638   8
   3   9   0 0.81084 3.34096   4
   3   9   0 -0.8974 3.70775   7
   3   9   0 -0.6828 4.27025   3
   3   9   0 11.7441 7.08993   1
  -4  -9   0 23.0016 4.95548   6
  -4  -9   0 26.3014 5.04475   9
  -4  -9   0 30.7014 5.10219   9
  -4  -9   0 28.1241 4.61150   8
  -4  -9   0 27.1522 4.67716   3
  -4  -9   0 20.2574 7.87129   1
  -4  -9   0 32.4290 3.99909   2
   4   9   0 27.5918 6.92027   3
   4   9   0 27.5716 5.23102   8
   4   9   0 19.8547 4.92998   7
   4   9   0 21.7592 7.50700   1
   4   9   0 27.7540 5.26125   9
   4   9   0 29.4679 5.56483   9
   4   9   0 26.0580 4.20961   4
   4   9   0 29.1816 3.02307   2
   4   9   0 27.8423 4.57789   6
  -5  -9   0 108.242 8.04951   8
  -5  -9   0 122.395 7.53544   2
  -5  -9   0 130.522 9.16119   9
  -5  -9   0 120.150 8.55767   3
  -5  -9   0 129.710 9.48892   9
   5   9   0 113.233 9.03578   7
   5   9   0 129.091 7.30480   4
   5   9   0 120.309 6.17996   2
   5   9   0 126.177 8.75443   8
   5   9   0 147.298 9.45392   9
   5   9   0 113.618 8.00966   6
   5   9   0 104.579 9.77467   9
   5   9   0 102.281 12.3484   1
  -6  -9   0 41.6365 6.82039   9
  -6  -9   0 46.5110 5.36727   2
  -6  -9   0 59.2350 5.68319   8
  -6  -9   0 39.7353 6.04458   3
  -6  -9   0 58.5425 6.69245   9
   6   9   0 58.1224 6.77938   9
   6   9   0 69.5558 7.47620   6
   6   9   0 62.5380 5.38725   2
   6   9   0 59.1002 6.26026   8
   6   9   0 54.9616 5.62886   4
  -7  -9   0 5.84055 5.42441   3
  -7  -9   0 6.24262 4.65184   8
  -7  -9   0 7.20639 6.91107   9
  -7  -9   0 15.1147 5.31750   2
   7   9   0 3.31149 5.29691   8
   7   9   0 14.7454 5.39918   4
   7   9   0 7.71299 5.91758   9
   7   9   0 -0.5452 3.62127   2
   7   9   0 2.42267 5.05602   6
  -8  -9   0 24.9240 6.43565   3
  -8  -9   0 22.7010 5.06043   8
  -8  -9   0 17.4285 6.96928   9
   8   9   0 18.0471 5.33914   4
   8   9   0 25.4483 4.97456   2
   8   9   0 21.3008 6.07203   6
   8   9   0 22.5927 7.27201   9
  -9  -9   0 2.75512 4.77987   8
  -9  -9   0 1.97162 7.02060   9
  -9  -9   0 3.04412 6.66382   3
  -9  -9   0 8.33200 6.54920   7
   9   9   0 -3.8562 4.51936   2
   9   9   0 0.53529 5.98244   6
   9   9   0 1.64687 5.31281   4
 -10  -9   0 22.1208 8.14354   7
 -10  -9   0 26.8190 7.89369   3
 -10  -9   0 31.7135 8.82842   9
  10   9   0 16.8584 6.36079   4
  10   9   0 32.0480 7.49538   6
  10   9   0 18.9193 5.80483   2
 -11  -9   0 -3.1123 9.18311   9
 -11  -9   0 6.94361 9.23558   3
 -11  -9   0 5.73721 8.98560   7
  11   9   0 -3.2422 7.14835   4
  11   9   0 -3.7585 7.83693   6
  11   9   0 2.62082 6.63736   2
  16 -10   0 11.6588 7.60191   5
  16 -10   0 10.1655 7.69632   2
  16 -10   0 27.8370 12.9213   9
 -16  10   0 -0.2092 6.69462   4
 -16  10   0 -7.5378 10.3919   7
  15 -10   0 -7.9097 8.92428   9
  15 -10   0 11.0293 6.86997   5
  15 -10   0 -1.9186 6.38756   2
 -15  10   0 4.42512 5.67963   4
 -15  10   0 -6.4670 8.98460   7
  14 -10   0 74.1158 8.12790   5
  14 -10   0 88.7288 9.21251   2
  14 -10   0 75.0499 10.0559   9
 -14  10   0 72.0013 9.47616   9
 -14  10   0 90.3161 10.3776   7
 -14  10   0 62.8356 6.35802   3
 -14  10   0 80.4331 7.20551   4
  13 -10   0 159.448 12.6706   9
  13 -10   0 141.994 9.71193   8
  13 -10   0 171.203 6.88951   6
  13 -10   0 156.935 10.9691   5
  13 -10   0 156.164 12.1838   2
 -13  10   0 167.321 12.3139   9
 -13  10   0 161.569 9.01045   3
 -13  10   0 175.767 12.9296   7
 -13  10   0 161.635 9.85921   4
  12 -10   0 41.6535 6.09699   5
  12 -10   0 34.9726 12.5900   1
  12 -10   0 31.1367 8.84336   9
  12 -10   0 36.6336 5.19062   2
  12 -10   0 49.3314 7.17122   9
  12 -10   0 35.0698 5.27274   8
 -12  10   0 43.7204 4.67075   3
 -12  10   0 39.6201 7.64432   7
 -12  10   0 35.8969 8.38414   9
 -12  10   0 42.8692 6.75088   9
 -12  10   0 33.6865 4.68032   3
 -12  10   0 43.8303 5.38902   4
  11 -10   0 40.0296 4.94066   2
  11 -10   0 55.4169 12.1494   1
  11 -10   0 43.8791 8.00995   9
  11 -10   0 62.1169 6.87091   9
  11 -10   0 52.1739 5.38689   8
  11 -10   0 46.8108 5.76708   5
 -11  10   0 64.5151 6.82547   9
 -11  10   0 55.2835 5.75742   3
 -11  10   0 59.8692 7.82777   9
 -11  10   0 41.0510 4.47879   3
 -11  10   0 53.3714 8.59118   7
 -11  10   0 30.9773 6.49797   8
 -11  10   0 21.0887 11.2562   1
  10 -10   0 305.805 14.3693   9
  10 -10   0 267.647 11.7241   8
  10 -10   0 289.956 12.9768   9
  10 -10   0 233.316 19.0116   1
  10 -10   0 298.937 10.9748   2
 -10  10   0 294.227 10.4341   3
 -10  10   0 290.886 19.7405   1
 -10  10   0 295.399 12.8826   9
 -10  10   0 286.075 11.3405   4
 -10  10   0 317.940 10.3111   3
 -10  10   0 285.819 13.7193   7
 -10  10   0 256.019 12.9798   8
 -10  10   0 281.342 13.7196   9
   9 -10   0 93.5287 7.92649   5
   9 -10   0 86.5299 8.59259   4
   9 -10   0 82.8729 8.45794   7
   9 -10   0 72.8895 6.35983   6
   9 -10   0 93.5029 8.18136   9
   9 -10   0 93.1814 9.38438   9
   9 -10   0 71.3708 6.72858   8
   9 -10   0 85.7689 6.25634   2
   9 -10   0 81.1488 10.3713   1
  -9  10   0 91.6252 8.93836   8
  -9  10   0 93.4140 5.43242   3
  -9  10   0 87.1076 6.69150   4
  -9  10   0 91.6390 8.33480   7
  -9  10   0 86.4435 7.91179   9
  -9  10   0 89.9697 8.98090   9
  -9  10   0 90.0836 5.94063   3
  -9  10   0 83.2684 10.6858   1
   8 -10   0 20.7210 8.07864   1
   8 -10   0 15.4141 3.25299   2
   8 -10   0 17.6692 3.63678   6
   8 -10   0 19.2631 4.28737   8
   8 -10   0 8.75686 4.42281   5
   8 -10   0 12.3895 5.32346   9
   8 -10   0 13.2130 4.23826   4
   8 -10   0 13.4301 4.53432   9
   8 -10   0 16.1198 4.68967   7
  -8  10   0 11.3125 4.85495   8
  -8  10   0 19.0805 2.37105   6
  -8  10   0 18.1772 3.19354   3
  -8  10   0 8.03399 4.25290   9
  -8  10   0 16.4934 7.72357   1
  -8  10   0 17.3866 4.77624   7
  -8  10   0 7.51886 4.73802   5
  -8  10   0 17.9572 5.08284   9
  -8  10   0 16.2624 3.89876   4
   7 -10   0 292.971 11.4685   5
   7 -10   0 276.309 11.1795   8
   7 -10   0 248.735 15.9700   1
   7 -10   0 291.760 11.0362   4
   7 -10   0 290.269 9.55549   2
   7 -10   0 292.112 11.6950   9
  -7  10   0 303.586 11.8128   7
  -7  10   0 292.806 11.5974   9
  -7  10   0 283.562 11.9700   9
  -7  10   0 279.372 9.86551   3
  -7  10   0 273.903 10.7764   4
  -7  10   0 292.074 11.5005   5
  -7  10   0 282.539 9.24809   6
  -7  10   0 292.582 12.0274   8
   6 -10   0 50.3869 5.17501   5
   6 -10   0 38.8019 4.82871   8
   6 -10   0 53.1648 4.92452   6
   6 -10   0 59.3520 5.75575   4
   6 -10   0 59.6621 6.39077   9
   6 -10   0 49.6056 3.99505   2
   6 -10   0 50.4076 3.00644   2
   6 -10   0 41.3641 7.63123   1
   6 -10   0 44.6332 7.29891   1
  -6  10   0 55.4602 5.07976   7
  -6  10   0 48.1978 3.76783   6
  -6  10   0 44.8544 4.51437   4
  -6  10   0 57.7849 4.83716   3
  -6  10   0 56.7751 6.01134   5
  -6  10   0 47.7047 5.34013   8
  -6  10   0 56.8257 6.75131   9
  -6  10   0 57.2620 6.25083   9
   5 -10   0 114.491 11.7641   1
   5 -10   0 111.258 6.55222   4
   5 -10   0 107.763 7.12587   8
   5 -10   0 101.953 10.6941   1
   5 -10   0 111.939 3.86894   2
   5 -10   0 106.976 7.19002   9
   5 -10   0 102.709 5.95404   6
   5 -10   0 102.692 7.32041   9
   5 -10   0 104.451 7.09460   5
  -5  10   0 108.147 7.13362   9
  -5  10   0 113.265 5.17266   6
  -5  10   0 113.070 6.61197   7
  -5  10   0 116.275 6.05996   3
  -5  10   0 104.670 6.47431   4
  -5  10   0 112.249 6.35711   5
  -5  10   0 116.031 7.50962   9
  -5  10   0 110.742 7.69390   8
   4 -10   0 5.01478 5.34990   1
   4 -10   0 20.2594 4.08868   8
   4 -10   0 26.3020 3.45682   6
   4 -10   0 22.9750 4.15880   9
   4 -10   0 27.9989 6.74492   1
   4 -10   0 20.6360 1.64934   2
   4 -10   0 23.8786 4.27665   5
   4 -10   0 20.0991 4.17781   9
   4 -10   0 23.3282 2.10458   2
   4 -10   0 21.2711 3.66061   4
  -4  10   0 26.7981 3.89574   7
  -4  10   0 17.6895 4.16417   9
  -4  10   0 16.2718 3.23141   3
  -4  10   0 18.9203 4.44012   8
  -4  10   0 25.7014 3.60777   5
  -4  10   0 17.2737 4.04925   9
  -4  10   0 15.0554 2.75704   6
  -4  10   0 18.3044 3.68021   4
   3 -10   0 223.239 8.25183   3
   3 -10   0 201.565 13.5716   1
   3 -10   0 236.675 13.7451   1
   3 -10   0 228.435 8.81866   5
   3 -10   0 213.742 8.87622   4
   3 -10   0 217.174 9.67512   9
   3 -10   0 228.154 9.74097   9
   3 -10   0 236.842 8.94341   6
   3 -10   0 210.436 9.69038   8
  -3  10   0 235.521 10.2054   8
  -3  10   0 223.041 8.98517   4
  -3  10   0 234.258 9.86163   9
  -3  10   0 231.971 8.39050   5
  -3  10   0 215.044 9.08295   7
  -3  10   0 229.458 8.58383   3
  -3  10   0 229.657 8.27722   6
  -3  10   0 228.166 9.72762   9
   2 -10   0 4.46370 3.99809   8
   2 -10   0 1.30966 4.87935   1
   2 -10   0 3.77521 3.19282   5
   2 -10   0 0.72990 3.39801   9
   2 -10   0 2.18521 2.72254   3
   2 -10   0 1.33043 4.94072   1
   2 -10   0 -0.6097 3.08379   4
   2 -10   0 2.37260 3.33493   6
   2 -10   0 2.38429 3.43747   9
  -2  10   0 0.37609 3.24727   4
  -2  10   0 8.98415 4.54684   8
  -2  10   0 1.79812 3.36471   9
  -2  10   0 0.14943 3.25338   3
  -2  10   0 0.12512 2.75423   6
  -2  10   0 1.24238 3.43718   9
  -2  10   0 3.82156 3.22399   7
   1 -10   0 65.5265 3.04511   2
   1 -10   0 66.9828 6.31299   9
   1 -10   0 79.0131 6.79164   8
   1 -10   0 61.6318 6.32977   9
   1 -10   0 72.0385 5.47736   4
   1 -10   0 61.0816 7.95188   1
   1 -10   0 66.5710 5.16301   5
   1 -10   0 61.4785 4.98289   3
   1 -10   0 58.6710 8.14831   1
   1 -10   0 59.7496 5.78616   6
  -1  10   0 69.7111 5.72749   7
  -1  10   0 67.1377 4.99099   6
  -1  10   0 68.1054 5.68292   3
  -1  10   0 66.3958 5.86805   8
  -1  10   0 62.6440 6.37306   9
  -1  10   0 59.1079 5.57803   4
  -1  10   0 64.3989 6.59791   9
  -1  10   0 64.3685 4.24338   5
  -1  10   0 65.5069 5.97154   7
   0 -10   0 149.669 7.28006   4
   0 -10   0 142.959 7.70253   6
   0 -10   0 130.962 12.3279   1
   0 -10   0 151.348 8.13366   8
   0 -10   0 142.133 6.16164   5
   0 -10   0 143.789 5.35220   2
   0 -10   0 147.782 8.03714   9
   0 -10   0 142.425 7.05218   3
   0 -10   0 151.628 8.31557   9
   0  10   0 148.036 8.43126   9
   0  10   0 155.514 7.70166   4
   0  10   0 147.022 6.98349   6
   0  10   0 137.131 7.59300   3
   0  10   0 150.322 8.54639   8
   0  10   0 151.968 7.56589   7
  -1 -10   0 3.06317 2.30894   2
  -1 -10   0 4.46722 3.83834   9
  -1 -10   0 -2.2643 3.74489   6
  -1 -10   0 4.99554 6.14072   1
  -1 -10   0 3.94752 4.17311   8
  -1 -10   0 3.65503 3.91062   9
  -1 -10   0 3.36491 2.05923   5
  -1 -10   0 5.92270 3.48929   3
   1  10   0 4.18062 4.22384   9
   1  10   0 0.18482 3.41241   6
   1  10   0 2.59961 3.67927   7
   1  10   0 3.36421 1.52850   2
   1  10   0 1.81887 5.84418   1
   1  10   0 2.63358 3.89319   9
   1  10   0 5.58930 4.07055   3
   1  10   0 4.24860 4.42040   8
   1  10   0 3.02551 3.58158   4
  -2 -10   0 21.4149 4.72068   9
  -2 -10   0 19.0017 6.76435   1
  -2 -10   0 26.1767 4.89214   8
  -2 -10   0 27.2771 4.25236   3
  -2 -10   0 21.3223 1.93169   5
  -2 -10   0 27.0591 4.73940   6
  -2 -10   0 28.6701 4.74772   9
  -2 -10   0 20.4143 3.07237   2
   2  10   0 22.1744 2.23999   2
   2  10   0 24.2832 7.60596   1
   2  10   0 23.2454 4.66514   7
   2  10   0 22.1819 4.88619   3
   2  10   0 12.8897 4.94611   9
   2  10   0 17.0988 4.00109   4
   2  10   0 19.1682 4.15342   6
   2  10   0 23.1804 5.11367   8
   2  10   0 24.2467 4.84706   9
  -3 -10   0 4.84105 7.43262   1
  -3 -10   0 27.2493 4.93192   9
  -3 -10   0 17.2803 4.24512   3
  -3 -10   0 11.6935 4.83189   8
  -3 -10   0 10.7596 4.94035   9
   3  10   0 15.7580 2.42198   2
   3  10   0 23.4847 5.07215   9
   3  10   0 14.7183 7.69035   1
   3  10   0 18.5824 4.29313   4
   3  10   0 12.8735 5.01696   8
   3  10   0 24.2651 5.22092   7
   3  10   0 19.4482 4.50714   6
   3  10   0 10.4371 5.26528   9
  -4 -10   0 -0.5361 4.90080   9
  -4 -10   0 -3.6705 3.53111   2
  -4 -10   0 -5.1014 4.63894   8
  -4 -10   0 -0.3100 4.86025   9
   4  10   0 -2.9716 2.48791   2
   4  10   0 -0.6178 5.17954   6
   4  10   0 -0.7410 5.55849   9
   4  10   0 -3.4303 4.89448   8
   4  10   0 5.65042 5.36179   7
   4  10   0 -3.8956 4.92228   9
   4  10   0 -3.7343 3.97684   4
  -5 -10   0 135.030 8.92828   3
  -5 -10   0 153.846 10.3289   9
  -5 -10   0 137.180 8.53804   8
  -5 -10   0 124.292 8.36597   2
  -5 -10   0 149.100 10.7572   9
   5  10   0 125.364 8.05973   4
   5  10   0 112.630 10.0257   8
   5  10   0 134.448 10.3658   9
   5  10   0 124.694 8.68023   6
   5  10   0 123.817 6.57748   2
  -6 -10   0 108.457 12.3694   9
  -6 -10   0 85.7187 8.82344   2
  -6 -10   0 109.558 8.85515   3
  -6 -10   0 85.5610 8.65156   8
   6  10   0 97.8185 10.4482   8
   6  10   0 93.1112 9.30997   4
   6  10   0 103.841 6.52974   2
   6  10   0 107.530 9.17006   6
   6  10   0 93.4520 8.43168   9
  -7 -10   0 2.87168 5.97580   3
  -7 -10   0 -2.4731 6.14709   9
  -7 -10   0 3.08797 5.12295   8
   7  10   0 5.63594 5.06848   4
   7  10   0 13.6641 7.93973   8
   7  10   0 6.85711 5.50545   6
   7  10   0 3.61767 3.98563   2
   7  10   0 5.40635 6.62407   9
  -8 -10   0 29.4598 7.86768   9
  -8 -10   0 26.4051 6.00811   8
  -8 -10   0 40.3063 7.25297   3
   8  10   0 35.5480 5.44861   2
   8  10   0 41.0540 6.91589   6
   8  10   0 25.7189 5.98486   4
  -9 -10   0 23.1415 8.65036   9
  -9 -10   0 33.3116 7.96171   3
   9  10   0 32.2230 6.75814   4
   9  10   0 29.2259 5.80701   2
   9  10   0 26.1075 6.92398   6
 -10 -10   0 15.7068 8.36864   3
 -10 -10   0 28.7572 9.74804   9
  10  10   0 18.4202 7.96923   6
  10  10   0 7.27201 7.05240   4
  10  10   0 24.0789 6.65190   2
  16 -11   0 4.75019 7.48231   2
 -16  11   0 -2.0960 7.03480   4
  15 -11   0 6.91380 6.58261   2
  15 -11   0 9.32665 9.64420   9
  15 -11   0 1.16580 6.91146   5
 -15  11   0 4.91727 6.30833   4
 -15  11   0 15.3653 9.74613   7
  14 -11   0 1.39511 5.77263   2
  14 -11   0 7.82880 8.92895   9
  14 -11   0 5.88070 5.50748   8
  14 -11   0 6.22395 6.64492   5
 -14  11   0 -0.6230 5.62614   4
 -14  11   0 4.94047 5.33769   3
 -14  11   0 -11.255 8.18377   7
 -14  11   0 5.71445 8.06204   9
  13 -11   0 24.6759 5.78312   2
  13 -11   0 23.1244 5.49748   8
  13 -11   0 16.1829 6.46579   5
  13 -11   0 27.2230 7.94167   9
 -13  11   0 18.7290 7.15452   9
 -13  11   0 28.6346 8.21370   7
 -13  11   0 28.6823 5.04919   3
 -13  11   0 28.9124 5.70779   4
  12 -11   0 0.50075 5.99531   9
  12 -11   0 6.06586 5.66956   5
  12 -11   0 2.30229 4.52845   2
 -12  11   0 0.38734 5.70004   9
 -12  11   0 9.10817 7.01978   7
 -12  11   0 9.59479 4.98745   4
 -12  11   0 0.83549 3.91007   3
 -12  11   0 -9.0088 8.56987   9
  11 -11   0 3.75222 4.61903   8
  11 -11   0 -0.3432 5.62917   9
  11 -11   0 3.55191 4.02028   2
  11 -11   0 -0.8386 11.6712   1
  11 -11   0 1.98856 3.82502   6
  11 -11   0 8.23900 7.67468   9
  11 -11   0 9.88345 5.45208   5
 -11  11   0 14.1561 6.80257   7
 -11  11   0 -18.000 6.88238   9
 -11  11   0 -0.0256 5.44308   9
 -11  11   0 -0.3167 3.44406   3
 -11  11   0 6.30988 4.13168   3
 -11  11   0 -8.2844 12.0551   1
 -11  11   0 -2.2849 4.37627   4
  10 -11   0 -0.8950 3.60803   2
  10 -11   0 3.18132 5.00595   5
  10 -11   0 2.59393 6.26958   9
  10 -11   0 1.72345 4.24289   8
  10 -11   0 -4.9192 9.82596   1
  10 -11   0 4.06981 3.51248   6
  10 -11   0 -1.1112 5.23345   9
 -10  11   0 -1.1953 5.14337   9
 -10  11   0 -5.3272 4.02878   4
 -10  11   0 -11.839 9.46871   1
 -10  11   0 10.5511 3.85637   3
 -10  11   0 -0.0642 3.16612   3
 -10  11   0 0.06927 6.10225   9
 -10  11   0 3.32011 7.91208   7
   9 -11   0 207.960 8.68921   6
   9 -11   0 209.402 10.5067   8
   9 -11   0 208.437 8.44956   2
   9 -11   0 187.661 10.5512   5
   9 -11   0 206.715 18.1247   1
   9 -11   0 223.645 11.1686   9
   9 -11   0 203.495 13.1209   9
  -9  11   0 212.611 8.79424   3
  -9  11   0 215.654 9.68516   4
  -9  11   0 191.463 11.9455   9
  -9  11   0 203.625 7.44925   6
  -9  11   0 215.573 11.0593   7
  -9  11   0 197.673 18.1458   1
  -9  11   0 226.701 8.44078   3
  -9  11   0 216.396 11.1172   9
   8 -11   0 67.2944 6.61222   8
   8 -11   0 65.9488 10.5981   1
   8 -11   0 57.5224 5.62600   6
   8 -11   0 72.8759 7.62112   9
   8 -11   0 61.4680 5.03387   2
   8 -11   0 60.1851 6.12109   5
  -8  11   0 58.7478 6.57457   9
  -8  11   0 61.1423 6.32473   7
  -8  11   0 52.0993 5.80262   3
  -8  11   0 68.2848 4.25913   6
  -8  11   0 49.4193 7.60212   8
  -8  11   0 57.8896 5.40613   4
  -8  11   0 69.6636 7.39734   9
   7 -11   0 7.50264 4.64349   5
   7 -11   0 1.88789 4.10751   8
   7 -11   0 -2.9182 7.05002   1
   7 -11   0 5.96700 1.88629   2
   7 -11   0 12.2132 3.43250   6
   7 -11   0 8.00913 7.20623   1
   7 -11   0 5.78079 2.47698   2
   7 -11   0 4.95152 4.41893   9
  -7  11   0 5.83519 4.96337   8
  -7  11   0 6.38926 2.38227   6
  -7  11   0 9.38035 4.87415   9
  -7  11   0 0.50492 3.77016   4
  -7  11   0 2.85231 4.40271   5
  -7  11   0 5.90081 4.50566   7
  -7  11   0 3.19450 3.30441   3
  -7  11   0 4.98420 4.35636   9
   6 -11   0 287.537 17.2569   1
   6 -11   0 294.151 12.0808   9
   6 -11   0 295.672 10.5826   6
   6 -11   0 290.731 8.52960   2
   6 -11   0 293.375 8.90894   2
   6 -11   0 266.684 11.6484   8
   6 -11   0 290.119 12.1689   9
   6 -11   0 301.212 17.6405   1
   6 -11   0 292.648 11.9963   5
   6 -11   0 251.674 11.1599   4
  -6  11   0 292.078 12.2935   9
  -6  11   0 291.846 12.0081   9
  -6  11   0 284.526 11.0959   4
  -6  11   0 280.258 11.0027   5
  -6  11   0 298.622 11.6434   7
  -6  11   0 254.866 12.4879   8
  -6  11   0 295.291 9.62859   6
  -6  11   0 292.977 10.4313   3
   5 -11   0 22.2315 3.97540   8
   5 -11   0 23.9865 2.14880   2
   5 -11   0 18.7493 4.44489   5
   5 -11   0 22.2183 1.75995   2
   5 -11   0 21.5195 6.90795   1
   5 -11   0 17.4870 4.28933   9
   5 -11   0 18.1449 6.83190   1
   5 -11   0 17.7482 4.02013   4
   5 -11   0 24.9010 3.85736   6
   5 -11   0 24.1876 4.68285   9
  -5  11   0 22.8557 2.95219   6
  -5  11   0 24.7182 4.10815   5
  -5  11   0 13.1089 5.30966   8
  -5  11   0 22.8732 4.04476   4
  -5  11   0 29.4745 4.54544   9
  -5  11   0 13.9508 3.59248   3
  -5  11   0 15.6517 4.55259   9
  -5  11   0 20.5374 4.18918   7
   4 -11   0 37.2852 7.56041   1
   4 -11   0 47.2858 4.99080   5
   4 -11   0 34.2803 7.22658   1
   4 -11   0 39.0570 5.20215   9
   4 -11   0 41.3490 5.05445   9
   4 -11   0 40.7210 5.29574   8
   4 -11   0 39.5062 4.33483   6
   4 -11   0 49.2074 4.68197   4
   4 -11   0 40.3385 4.37329   3
  -4  11   0 49.1674 4.50018   6
  -4  11   0 41.8689 4.51502   4
  -4  11   0 51.1325 5.16461   9
  -4  11   0 45.7851 4.86002   7
  -4  11   0 42.3882 4.19332   5
  -4  11   0 33.9765 5.65282   8
  -4  11   0 52.8258 5.21911   3
  -4  11   0 45.4213 5.42184   9
   3 -11   0 43.5436 4.60705   5
   3 -11   0 41.8760 5.15036   9
   3 -11   0 42.9485 8.06091   1
   3 -11   0 36.9685 7.36282   1
   3 -11   0 36.6546 4.36081   6
   3 -11   0 35.8195 3.78946   3
   3 -11   0 33.8367 4.46555   4
   3 -11   0 35.0296 5.22514   8
   3 -11   0 46.7642 5.32264   9
  -3  11   0 43.8747 5.36159   9
  -3  11   0 36.2523 3.61079   5
  -3  11   0 44.9673 4.69267   7
  -3  11   0 45.8595 4.72602   4
  -3  11   0 42.1105 4.38072   3
  -3  11   0 35.5168 3.59226   6
  -3  11   0 42.0580 5.07799   9
  -3  11   0 42.6084 5.88221   8
   2 -11   0 416.193 19.5201   1
   2 -11   0 416.876 19.8601   1
   2 -11   0 419.727 15.2104   8
   2 -11   0 407.632 14.3333   6
   2 -11   0 422.142 13.9080   3
   2 -11   0 417.868 15.0496   9
   2 -11   0 420.519 14.2332   4
   2 -11   0 436.654 15.1789   9
   2 -11   0 417.892 13.7331   5
  -2  11   0 419.067 14.3369   7
  -2  11   0 412.349 14.1229   3
  -2  11   0 434.747 14.4579   7
  -2  11   0 430.655 13.6352   6
  -2  11   0 413.322 14.9829   9
  -2  11   0 419.210 14.2883   4
  -2  11   0 413.621 15.2507   9
  -2  11   0 424.602 13.1037   5
  -2  11   0 413.904 15.4448   8
   1 -11   0 1.30644 4.56146   8
   1 -11   0 -2.7793 2.95892   5
   1 -11   0 -1.2530 3.24127   3
   1 -11   0 3.05264 6.32215   1
   1 -11   0 4.52360 4.36304   9
   1 -11   0 2.59629 6.73161   1
   1 -11   0 1.76808 1.90123   2
   1 -11   0 1.11525 3.82902   9
   1 -11   0 1.52042 4.10936   6
   1 -11   0 -1.0944 3.54898   4
  -1  11   0 1.62571 4.59238   9
  -1  11   0 0.26392 2.39314   5
  -1  11   0 0.26448 3.54752   7
  -1  11   0 2.94293 3.20279   6
  -1  11   0 5.33087 4.07937   9
  -1  11   0 -1.1093 5.11094   8
  -1  11   0 -3.5046 3.85963   3
  -1  11   0 2.65636 3.74423   4
  -1  11   0 0.59134 3.77695   7
   0 -11   0 76.1567 7.22153   9
   0 -11   0 76.2953 3.73311   2
   0 -11   0 75.0683 7.08003   6
   0 -11   0 81.3190 6.34741   8
   0 -11   0 82.3326 6.15884   3
   0 -11   0 86.4252 7.84647   9
   0 -11   0 88.0043 4.95622   5
   0 -11   0 71.5961 6.64675   4
   0 -11   0 59.2773 10.1265   1
   0  11   0 70.2868 6.00050   6
   0  11   0 96.0847 7.49900   7
   0  11   0 74.3346 8.04583   9
   0  11   0 80.7642 8.41262   8
   0  11   0 79.4125 6.93230   4
   0  11   0 75.5398 7.13727   3
  -1 -11   0 178.339 9.92596   9
  -1 -11   0 177.149 9.76364   8
  -1 -11   0 182.964 9.60697   9
  -1 -11   0 161.989 16.8379   1
  -1 -11   0 161.076 9.13453   6
  -1 -11   0 167.544 8.77429   3
  -1 -11   0 172.300 6.43368   2
  -1 -11   0 181.665 6.16584   5
   1  11   0 168.063 9.32887   7
   1  11   0 168.568 8.61201   4
   1  11   0 161.739 15.7320   1
   1  11   0 178.029 10.4339   9
   1  11   0 175.874 10.7511   8
   1  11   0 181.898 8.71393   6
  -2 -11   0 38.9701 1.85995   5
  -2 -11   0 36.7657 3.37812   2
  -2 -11   0 30.9501 1.68991   5
  -2 -11   0 32.2149 5.51805   8
  -2 -11   0 33.5423 5.11669   3
  -2 -11   0 36.6141 5.56518   9
  -2 -11   0 46.9172 6.10907   9
   2  11   0 42.3582 5.53478   7
   2  11   0 36.1196 6.08269   8
   2  11   0 36.7222 3.22236   2
   2  11   0 36.6332 5.86912   9
   2  11   0 35.1470 4.87994   6
   2  11   0 21.0497 13.8778   1
   2  11   0 40.3045 5.15376   4
   2  11   0 32.7963 6.39151   9
  -3 -11   0 4.81703 4.80940   8
  -3 -11   0 8.26517 5.12277   9
  -3 -11   0 -1.3194 5.36376   9
  -3 -11   0 -7.8967 4.31044   3
   3  11   0 -0.9432 4.43501   4
   3  11   0 -2.7872 5.08353   9
   3  11   0 0.31174 4.98784   6
   3  11   0 4.29902 2.34592   2
   3  11   0 -3.5491 5.09628   7
  -4 -11   0 20.7531 5.45023   3
  -4 -11   0 33.4485 6.70085   9
  -4 -11   0 32.0886 6.72987   9
  -4 -11   0 20.4118 5.51935   8
  -4 -11   0 18.3816 4.26710   2
   4  11   0 21.1408 7.86248   4
   4  11   0 12.9811 5.91522   9
   4  11   0 25.0764 5.16484   6
   4  11   0 30.9003 3.29183   2
  -5 -11   0 35.3367 6.61675   9
  -5 -11   0 30.1928 6.11140   8
  -5 -11   0 34.7535 6.14496   3
   5  11   0 30.5641 5.83114   6
   5  11   0 19.6125 6.54926   9
   5  11   0 33.4623 5.60728   4
   5  11   0 34.3615 3.90933   2
  -6 -11   0 49.5627 7.13511   3
  -6 -11   0 64.4339 7.93842   9
  -6 -11   0 46.4131 6.81929   8
   6  11   0 43.1438 4.78163   2
   6  11   0 53.1923 7.05436   6
   6  11   0 47.8133 7.56410   9
   6  11   0 46.3629 6.31447   4
  -7 -11   0 15.3682 7.47303   9
  -7 -11   0 0.05958 6.40416   3
   7  11   0 10.8507 5.83681   4
   7  11   0 20.6186 4.79657   2
   7  11   0 13.3429 6.31116   6
  -8 -11   0 -7.5322 7.62286   9
  -8 -11   0 -5.2737 6.67269   3
  -8 -11   0 -5.6495 6.26690   8
   8  11   0 -2.8122 4.93460   2
   8  11   0 -4.3390 6.08627   4
   8  11   0 -6.2176 6.24911   6
  -9 -11   0 14.1449 8.74639   3
  -9 -11   0 14.6192 9.71633   9
   9  11   0 2.55792 7.77055   6
   9  11   0 11.8116 6.19012   2
   9  11   0 17.1295 7.51282   4
  15 -12   0 23.7204 8.35698   5
  15 -12   0 35.1153 7.41291   2
  15 -12   0 42.4940 11.3714   9
 -15  12   0 49.3394 11.1809   7
 -15  12   0 35.8768 7.80283   4
  14 -12   0 26.3902 6.36115   2
  14 -12   0 17.3427 7.38814   5
  14 -12   0 29.2811 9.47566   9
  14 -12   0 24.0736 6.81446   8
 -14  12   0 39.4409 9.77299   7
 -14  12   0 60.6039 9.58457   9
 -14  12   0 18.3382 6.40973   4
  13 -12   0 17.9379 5.57149   2
  13 -12   0 16.1729 8.49510   9
  13 -12   0 26.5906 5.99261   8
  13 -12   0 16.2890 6.71611   5
 -13  12   0 22.9021 8.50937   7
 -13  12   0 15.6155 7.50011   9
 -13  12   0 28.2181 5.89214   4
 -13  12   0 14.9571 4.95771   3
  12 -12   0 13.2146 7.29172   9
  12 -12   0 7.80536 4.56303   2
  12 -12   0 1.66345 5.45141   8
  12 -12   0 4.21778 6.35869   5
 -12  12   0 6.05461 7.24357   7
 -12  12   0 -0.7521 4.07584   3
 -12  12   0 0.85172 5.16534   4
 -12  12   0 0.37084 6.18300   9
  11 -12   0 2.13887 4.99955   8
  11 -12   0 24.1013 19.2720   1
  11 -12   0 3.48522 6.39669   9
  11 -12   0 -0.0537 5.79341   5
  11 -12   0 4.77644 4.04875   2
 -11  12   0 8.36593 6.14379   9
 -11  12   0 2.36421 4.80970   4
 -11  12   0 3.18788 3.69004   3
 -11  12   0 4.15761 6.62225   7
  10 -12   0 61.1425 7.48853   9
  10 -12   0 53.4952 6.24598   8
  10 -12   0 62.4121 5.92864   2
  10 -12   0 44.1033 4.90085   6
  10 -12   0 72.7294 13.5008   1
  10 -12   0 45.4696 6.66531   5
 -10  12   0 55.9880 8.49608   9
 -10  12   0 72.3732 7.84930   7
 -10  12   0 54.0965 13.6892   1
 -10  12   0 68.1934 7.30511   4
 -10  12   0 47.6306 6.98860   9
 -10  12   0 49.8852 4.53216   3
 -10  12   0 56.0579 5.31532   3
   9 -12   0 3.03622 10.3489   1
   9 -12   0 3.08076 5.36131   5
   9 -12   0 8.35145 5.84858   8
   9 -12   0 6.35388 2.98764   2
   9 -12   0 7.36418 3.94814   6
   9 -12   0 2.75811 5.07587   9
  -9  12   0 10.3956 5.16966   9
  -9  12   0 7.56840 4.79026   4
  -9  12   0 3.13512 6.50176   7
  -9  12   0 3.64313 4.14773   3
  -9  12   0 7.24534 2.62436   6
  -9  12   0 4.08273 6.50013   9
   8 -12   0 108.975 9.15657   5
   8 -12   0 90.3505 9.44627   8
   8 -12   0 88.2283 9.81977   9
   8 -12   0 93.9386 5.12349   2
   8 -12   0 97.2741 6.93255   6
   8 -12   0 99.3127 8.66417   9
   8 -12   0 78.7267 11.5789   1
   8 -12   0 95.0349 4.66094   2
  -8  12   0 98.7860 7.27014   3
  -8  12   0 92.5590 5.24905   6
  -8  12   0 101.436 8.94975   7
  -8  12   0 103.502 10.0625   9
  -8  12   0 101.860 8.56530   9
  -8  12   0 84.9281 7.40096   4
   7 -12   0 0.76367 3.75310   6
   7 -12   0 -2.5064 4.27892   9
   7 -12   0 5.77658 7.89287   1
   7 -12   0 -8.7711 5.10484   9
   7 -12   0 0.81679 1.96948   2
   7 -12   0 4.47050 4.79723   5
   7 -12   0 -1.5489 1.64251   2
   7 -12   0 -2.5329 4.43852   8
  -7  12   0 3.23781 5.72029   9
  -7  12   0 -4.1104 3.89433   3
  -7  12   0 3.80492 4.48697   7
  -7  12   0 1.70462 4.36974   9
  -7  12   0 4.43928 2.55807   6
   6 -12   0 44.7203 2.11974   2
   6 -12   0 43.4215 6.16787   9
   6 -12   0 48.3813 9.04443   1
   6 -12   0 37.1278 5.71826   9
   6 -12   0 26.5801 5.43624   8
   6 -12   0 43.2454 5.55297   5
   6 -12   0 40.7167 4.62811   6
   6 -12   0 40.2345 3.36923   2
   6 -12   0 20.2569 11.8580   1
  -6  12   0 43.8439 5.20151   4
  -6  12   0 51.0332 6.35292   9
  -6  12   0 37.7269 5.62138   9
  -6  12   0 42.1052 4.41895   6
  -6  12   0 48.5969 4.80386   3
  -6  12   0 44.6433 5.07930   5
  -6  12   0 51.1377 5.68600   7
   5 -12   0 24.8999 8.74314   1
   5 -12   0 11.9547 7.54413   1
   5 -12   0 31.8050 5.18801   9
   5 -12   0 28.2638 4.50613   6
   5 -12   0 17.9134 4.57861   5
   5 -12   0 24.7387 5.31430   9
   5 -12   0 25.1596 5.25761   8
  -5  12   0 30.1528 4.76498   4
  -5  12   0 31.1737 4.62004   5
  -5  12   0 27.2783 3.35327   6
  -5  12   0 20.3510 4.72712   7
  -5  12   0 27.9378 5.30804   9
  -5  12   0 21.9547 4.26479   3
  -5  12   0 18.4716 4.92809   9
   4 -12   0 2.15250 7.54198   1
   4 -12   0 9.94380 4.54827   9
   4 -12   0 9.94197 4.64420   8
   4 -12   0 6.50525 4.10918   5
   4 -12   0 14.7252 5.13941   9
   4 -12   0 12.9760 7.63729   1
   4 -12   0 5.85391 4.10202   6
  -4  12   0 7.53546 4.09593   3
  -4  12   0 4.33846 5.17613   9
  -4  12   0 11.5799 4.22809   7
  -4  12   0 10.3155 3.87743   5
  -4  12   0 9.18098 4.24570   4
  -4  12   0 6.48456 3.19736   6
  -4  12   0 10.2270 4.42172   9
   3 -12   0 22.7699 4.94034   8
   3 -12   0 23.1046 7.87455   1
   3 -12   0 29.1862 4.29304   5
   3 -12   0 28.7661 4.10463   3
   3 -12   0 34.3409 4.89640   6
   3 -12   0 27.2667 5.13605   9
   3 -12   0 13.9300 5.20492   9
   3 -12   0 30.6550 9.14228   1
  -3  12   0 30.6614 4.78227   4
  -3  12   0 25.2228 3.80337   6
  -3  12   0 30.9370 5.20657   9
  -3  12   0 24.5987 4.61594   3
  -3  12   0 33.0646 5.79853   9
  -3  12   0 23.0702 3.60571   5
  -3  12   0 26.1390 4.48230   7
   2 -12   0 56.6453 6.20851   8
   2 -12   0 47.5824 5.26803   6
   2 -12   0 45.5039 8.83034   1
   2 -12   0 53.9125 5.64783   5
   2 -12   0 55.3776 6.13453   9
   2 -12   0 50.9809 5.54860   3
   2 -12   0 57.9694 5.94740   9
  -2  12   0 58.3144 5.72953   3
  -2  12   0 54.4502 6.35353   9
  -2  12   0 44.4021 4.98359   7
  -2  12   0 54.7181 5.47037   7
  -2  12   0 45.8572 4.93137   5
  -2  12   0 46.5000 5.22840   4
  -2  12   0 51.1274 5.82904   9
  -2  12   0 41.4981 4.37783   6
   1 -12   0 95.1593 8.66898   9
   1 -12   0 91.5630 8.18209   9
   1 -12   0 90.6715 6.54977   3
   1 -12   0 81.7000 5.71416   5
   1 -12   0 92.4721 11.6303   1
   1 -12   0 75.8104 6.55837   6
   1 -12   0 71.5517 7.07316   8
  -1  12   0 96.6153 7.17146   7
  -1  12   0 95.1973 7.21132   4
  -1  12   0 77.2024 8.94448   9
  -1  12   0 98.8496 8.23579   7
  -1  12   0 91.3304 6.34164   6
  -1  12   0 79.1754 7.96078   9
   0 -12   0 -1.1908 1.30617   2
   0 -12   0 1.75868 4.65017   9
   0 -12   0 2.00182 2.38234   5
   0 -12   0 3.22328 5.11611   9
   0 -12   0 -2.0990 8.27463   1
   0 -12   0 3.86829 4.02560   3
   0 -12   0 0.01869 4.61171   8
   0  12   0 -2.2389 4.63345   9
   0  12   0 2.22767 4.46983   4
   0  12   0 -5.5077 5.39538   9
   0  12   0 -3.3517 3.99769   7
   0  12   0 -0.3043 3.78117   6
   0  12   0 1.25541 4.75586   7
  -1 -12   0 18.6125 5.76334   9
  -1 -12   0 20.2650 2.08323   5
  -1 -12   0 24.5817 5.54073   3
  -1 -12   0 15.5279 5.70319   8
  -1 -12   0 13.5202 2.38626   2
  -1 -12   0 23.0958 5.50580   9
   1  12   0 18.1068 7.15386   6
   1  12   0 17.4886 5.50264   7
  -2 -12   0 159.378 6.83388   2
  -2 -12   0 158.785 9.15362   3
  -2 -12   0 145.372 10.9199   9
  -2 -12   0 168.055 10.8341   9
   2  12   0 167.777 9.52848   6
   2  12   0 162.173 5.83451   2
   2  12   0 160.452 9.20270   4
  -3 -12   0 66.9497 8.20600   8
  -3 -12   0 62.5152 6.47786   3
  -3 -12   0 63.0884 7.49343   9
   3  12   0 70.4991 7.57121   4
   3  12   0 71.6961 7.68614   6
   3  12   0 51.0246 7.35716   9
   3  12   0 73.8195 4.42552   2
  -4 -12   0 6.67559 5.33860   3
  -4 -12   0 0.35952 5.81409   9
  -4 -12   0 -0.6541 5.90419   8
   4  12   0 1.20063 5.23589   6
   4  12   0 3.83670 2.94897   2
   4  12   0 -1.8191 6.01472   9
   4  12   0 3.31125 4.95522   4
  -5 -12   0 79.8183 8.10675   8
  -5 -12   0 68.4958 8.40566   9
  -5 -12   0 92.5576 9.79097   3
   5  12   0 88.0541 6.33683   2
   5  12   0 83.1995 7.80970   6
   5  12   0 101.534 9.40662   4
  -6 -12   0 66.4019 8.19369   3
  -6 -12   0 71.1533 8.21497   8
  -6 -12   0 60.7588 8.80215   9
   6  12   0 66.7831 7.01127   2
   6  12   0 75.6382 7.73786   6
   6  12   0 86.7480 9.17408   4
  -7 -12   0 8.78032 8.11385   9
  -7 -12   0 5.61166 7.11366   3
  -7 -12   0 5.11122 7.14229   8
   7  12   0 7.06800 6.49379   6
   7  12   0 7.73107 6.38594   4
   7  12   0 0.93088 8.99657   2
  -8 -12   0 -10.967 9.07477   9
   8  12   0 5.18664 11.2517   6
   8  12   0 -1.0641 7.23961   4
  14 -13   0 79.1895 8.73843   8
  14 -13   0 69.4158 11.2308   9
  14 -13   0 55.7396 8.62201   5
 -14  13   0 61.8058 11.1416   7
 -14  13   0 65.8392 7.98943   4
  13 -13   0 14.7591 6.45949   8
  13 -13   0 9.82781 8.63470   9
  13 -13   0 17.7425 7.36096   5
  13 -13   0 12.9459 5.92385   2
 -13  13   0 13.1453 5.98594   3
 -13  13   0 10.6104 5.94361   4
 -13  13   0 2.66926 8.80134   7
 -13  13   0 8.73358 8.42132   9
  12 -13   0 14.2065 7.72974   9
  12 -13   0 13.3803 6.10837   8
  12 -13   0 5.58118 6.55410   5
  12 -13   0 9.29354 4.56265   2
 -12  13   0 14.6082 8.35208   7
 -12  13   0 7.57427 5.72820   4
 -12  13   0 1.28350 4.38098   3
 -12  13   0 13.2418 7.69571   9
  11 -13   0 7.91117 9.31094   9
  11 -13   0 4.62634 6.09697   5
  11 -13   0 4.96136 5.52397   8
  11 -13   0 5.19408 3.83191   2
 -11  13   0 8.70527 6.44648   9
 -11  13   0 3.02176 5.27550   4
 -11  13   0 -0.0811 4.11594   3
 -11  13   0 -1.0118 7.22512   7
  10 -13   0 37.8216 6.29921   8
  10 -13   0 32.5212 3.74674   2
  10 -13   0 25.9757 6.14102   5
  10 -13   0 26.1978 7.20566   9
 -10  13   0 38.3350 4.58683   3
 -10  13   0 35.5084 5.90815   4
 -10  13   0 36.9211 7.11716   7
 -10  13   0 43.9929 7.32182   9
   9 -13   0 69.3091 7.82437   9
   9 -13   0 71.8570 7.11123   5
   9 -13   0 72.7425 4.82521   2
   9 -13   0 67.7861 7.03087   8
  -9  13   0 53.1277 5.80380   3
  -9  13   0 80.7490 7.94952   4
  -9  13   0 85.3112 9.46972   9
  -9  13   0 76.7733 7.68386   7
  -9  13   0 70.7266 5.29318   6
   8 -13   0 21.8060 5.59404   8
   8 -13   0 29.6116 8.51345   9
   8 -13   0 18.7911 4.86068   6
   8 -13   0 22.3346 2.20054   2
   8 -13   0 19.4842 12.0780   1
   8 -13   0 30.0395 3.08345   2
   8 -13   0 18.5214 5.70962   5
   8 -13   0 32.4023 6.17669   9
  -8  13   0 15.3199 4.86744   3
  -8  13   0 30.6365 5.34555   4
  -8  13   0 24.1828 5.87660   9
  -8  13   0 23.0101 3.24827   6
   7 -13   0 8.83261 10.0326   1
   7 -13   0 20.7109 5.70305   8
   7 -13   0 11.6255 6.65668   9
   7 -13   0 20.1525 5.90166   9
   7 -13   0 13.3751 4.76392   6
   7 -13   0 17.5960 5.34401   5
  -7  13   0 9.76898 4.83337   3
  -7  13   0 13.1747 4.89731   4
  -7  13   0 18.2974 3.25489   6
  -7  13   0 24.0508 5.80600   9
  -7  13   0 -11.142 6.64487   9
  -7  13   0 16.9256 5.29690   7
   6 -13   0 8.99675 5.81101   9
   6 -13   0 3.69236 5.07424   5
   6 -13   0 -0.5325 5.12179   9
   6 -13   0 -6.1085 9.68062   1
   6 -13   0 4.89068 4.79958   6
   6 -13   0 2.39356 4.63493   8
  -6  13   0 5.49725 3.10751   6
  -6  13   0 -4.5803 4.35823   3
  -6  13   0 4.74312 4.77936   7
  -6  13   0 2.21281 5.61188   5
  -6  13   0 -6.8234 4.69235   9
  -6  13   0 7.13994 4.53247   4
  -6  13   0 3.81229 6.33481   9
   5 -13   0 39.7199 5.52432   6
   5 -13   0 36.2892 5.84611   9
   5 -13   0 37.2251 5.28329   5
   5 -13   0 36.1321 6.31508   9
   5 -13   0 37.0183 10.8653   1
   5 -13   0 22.0881 5.72484   8
  -5  13   0 30.0717 5.73250   9
  -5  13   0 26.0517 5.19265   7
  -5  13   0 34.8164 6.77048   9
  -5  13   0 32.6590 5.20780   4
  -5  13   0 25.0149 4.99557   5
  -5  13   0 28.7629 3.75952   6
  -5  13   0 33.5968 5.20328   3
   4 -13   0 75.2700 7.07938   8
   4 -13   0 56.5191 6.94607   9
   4 -13   0 70.1883 7.16707   5
   4 -13   0 72.2137 11.5009   1
   4 -13   0 60.9976 5.97236   6
   4 -13   0 58.6810 6.69463   9
  -4  13   0 62.0491 5.26045   5
  -4  13   0 65.0074 6.90141   7
  -4  13   0 64.0995 5.89233   6
  -4  13   0 66.3225 6.10225   4
  -4  13   0 67.9524 7.94308   9
  -4  13   0 56.7814 7.59413   9
  -4  13   0 80.4597 9.68321   3
   3 -13   0 155.275 10.1677   8
   3 -13   0 145.130 8.28619   5
   3 -13   0 152.553 7.85951   3
   3 -13   0 148.076 9.92212   6
   3 -13   0 169.422 10.1908   9
   3 -13   0 146.531 10.5753   9
   3 -13   0 104.630 13.0165   1
  -3  13   0 157.655 7.50949   6
  -3  13   0 156.363 7.74461   5
  -3  13   0 152.180 9.89191   7
  -3  13   0 149.955 14.6459   9
  -3  13   0 155.601 9.92418   9
  -3  13   0 155.482 8.97758   4
  -3  13   0 150.061 9.07928   7
   2 -13   0 118.179 9.44348   9
   2 -13   0 109.789 9.22246   8
   2 -13   0 105.091 7.21614   3
   2 -13   0 105.076 9.83280   9
   2 -13   0 107.455 6.98170   5
  -2  13   0 103.780 8.55345   4
  -2  13   0 110.948 6.51347   5
  -2  13   0 122.885 8.31626   7
  -2  13   0 100.297 9.29954   7
  -2  13   0 103.272 9.10060   9
  -2  13   0 113.077 7.40802   6
   1 -13   0 2.89009 5.79761   8
   1 -13   0 3.22973 4.97915   3
   1 -13   0 -3.7329 2.95534   5
   1 -13   0 1.72033 5.71601   9
   1 -13   0 1.70719 5.22687   9
  -1  13   0 1.44364 3.85301   6
  -1  13   0 -0.5653 4.72868   4
  -1  13   0 -7.0722 6.20199   7
  -1  13   0 -2.8340 5.00075   9
  -1  13   0 -1.4797 4.52392   7
   0 -13   0 4.76272 6.40196   9
   0 -13   0 8.85168 5.39073   8
   0 -13   0 1.14726 5.66517   9
   0 -13   0 -0.0154 2.40807   5
   0 -13   0 -0.6550 4.31264   3
   0  13   0 1.38951 4.28105   6
   0  13   0 -3.8027 4.43370   7
   0  13   0 2.08136 4.86719   4
   0  13   0 -11.006 5.00397   9
  -1 -13   0 13.3620 4.90744   3
  -1 -13   0 13.4232 6.09415   8
  -1 -13   0 6.51063 5.60327   9
  -1 -13   0 5.35917 2.10369   5
   1  13   0 4.95037 5.03588   4
   1  13   0 10.8984 4.74671   6
  -2 -13   0 24.1745 6.55533   9
  -2 -13   0 -3.6257 5.87279   8
  -2 -13   0 12.5060 5.30945   3
   2  13   0 18.9103 5.53705   4
   2  13   0 5.03377 4.94698   6
  -3 -13   0 37.6051 7.20914   9
  -3 -13   0 32.2535 6.33962   3
  -3 -13   0 15.6778 6.92613   8
   3  13   0 27.0756 6.04142   6
   3  13   0 31.1240 6.35545   4
   3  13   0 29.9923 2.88541   2
  -4 -13   0 14.4122 7.07392   9
  -4 -13   0 11.7356 7.03201   8
  -4 -13   0 5.04893 6.45456   3
   4  13   0 5.61170 5.86521   4
   4  13   0 17.2629 6.27018   6
   4  13   0 10.6363 3.44314   2
  -5 -13   0 4.52296 7.33767   9
  -5 -13   0 1.69611 6.67705   3
  -5 -13   0 -13.651 7.01338   8
   5  13   0 3.27850 6.35756   4
   5  13   0 -0.4999 6.21495   6
  -6 -13   0 29.3966 8.80956   9
  -6 -13   0 20.0793 8.08078   8
  -6 -13   0 23.8676 7.70132   3
   6  13   0 16.4669 7.04843   6
   6  13   0 26.9340 7.40379   4
  -7 -13   0 26.8505 10.3832   9
  -7 -13   0 31.7263 9.29638   8
   7  13   0 23.8989 8.32359   4
  14 -14   0 0.11601 7.95547   8
  14 -14   0 -1.6307 10.7404   9
 -14  14   0 -3.1736 7.30229   4
 -14  14   0 13.2616 11.2992   7
  13 -14   0 -6.1667 7.13192   8
  13 -14   0 -3.9910 9.26797   9
  13 -14   0 7.28782 7.41981   5
 -13  14   0 -0.3382 9.15302   7
 -13  14   0 -0.4487 6.39301   4
  12 -14   0 38.3132 7.78100   5
  12 -14   0 20.8969 7.31908   8
  12 -14   0 15.5523 8.71950   9
 -12  14   0 23.6692 5.56486   3
 -12  14   0 31.5928 6.70072   4
 -12  14   0 16.1625 8.61752   7
  11 -14   0 13.9793 8.04603   9
  11 -14   0 23.5013 7.21473   5
  11 -14   0 16.9080 6.78032   8
 -11  14   0 16.0202 8.00951   7
 -11  14   0 27.0297 8.44670   9
 -11  14   0 16.4667 4.96954   3
 -11  14   0 16.2048 6.08117   4
  10 -14   0 13.4766 6.44166   5
  10 -14   0 7.51689 7.08484   9
  10 -14   0 8.62393 6.07444   8
 -10  14   0 12.6051 7.26792   7
 -10  14   0 13.6203 5.71172   4
 -10  14   0 14.7830 7.32016   9
 -10  14   0 6.51053 4.50674   3
   9 -14   0 42.9240 7.10124   8
   9 -14   0 51.0031 6.82716   5
   9 -14   0 48.8229 7.41734   9
  -9  14   0 35.5548 7.10527   9
  -9  14   0 49.5996 6.39059   4
  -9  14   0 43.7222 7.60775   7
  -9  14   0 44.9086 4.11026   6
   8 -14   0 14.8112 5.75285   8
   8 -14   0 -4.9061 9.06699   9
   8 -14   0 0.68187 5.66969   5
  -8  14   0 13.1102 6.08593   7
  -8  14   0 6.12792 6.09073   9
  -8  14   0 5.28481 3.29748   6
  -8  14   0 5.79943 5.06800   4
   7 -14   0 16.3778 5.66520   5
   7 -14   0 18.0522 6.28109   8
   7 -14   0 30.1109 6.95636   6
  -7  14   0 24.4993 6.07990   7
  -7  14   0 18.9445 3.63848   6
  -7  14   0 22.0772 5.44741   4
  -7  14   0 27.6792 6.64614   9
   6 -14   0 9.34425 6.06141   8
   6 -14   0 2.46133 5.48889   5
   6 -14   0 4.85782 8.62738   9
   6 -14   0 -6.2969 5.49513   6
  -6  14   0 6.26857 5.07434   4
  -6  14   0 7.12905 3.56945   6
  -6  14   0 2.01629 5.66598   9
   5 -14   0 18.1214 6.41548   6
   5 -14   0 23.4816 6.37623   8
   5 -14   0 26.6225 8.39926   9
   5 -14   0 34.0666 5.72906   5
  -5  14   0 27.7304 4.15402   6
  -5  14   0 17.9139 5.50712   7
  -5  14   0 28.1899 5.64049   4
  -5  14   0 32.1076 6.77055   5
  -5  14   0 41.3431 6.53339   9
   4 -14   0 7.21692 5.98271   8
   4 -14   0 0.24970 4.51685   5
  -4  14   0 0.86504 5.47560   9
  -4  14   0 -9.6355 4.58327   4
  -4  14   0 5.26760 4.41510   5
  -4  14   0 4.98709 5.28358   7
  -4  14   0 4.14730 3.90079   6
   3 -14   0 133.829 8.43261   3
   3 -14   0 127.977 10.5669   8
   3 -14   0 127.163 7.88402   5
  -3  14   0 105.661 7.82050   5
  -3  14   0 135.624 10.1246   9
  -3  14   0 125.011 8.05991   6
  -3  14   0 126.117 9.04116   7
  -3  14   0 118.685 8.87247   4
   2 -14   0 103.261 10.0283   9
   2 -14   0 105.208 6.94279   5
   2 -14   0 79.5814 7.89555   8
   2 -14   0 117.692 8.22953   3
  -2  14   0 78.9156 9.47312   9
  -2  14   0 96.6002 7.94445   6
  -2  14   0 104.020 8.54779   4
  -2  14   0 94.6617 9.04457   7
   1 -14   0 4.61692 5.90494   9
   1 -14   0 1.72708 3.07552   5
   1 -14   0 10.4174 6.61310   8
   1 -14   0 12.1607 4.79964   3
  -1  14   0 9.94136 6.05949   9
  -1  14   0 3.17820 5.30727   4
  -1  14   0 0.21800 4.43981   6
   0 -14   0 -1.9458 5.82969   9
   0 -14   0 2.45282 2.17420   5
   0 -14   0 3.40773 4.75945   3
   0 -14   0 4.46920 6.11018   8
   0  14   0 4.72204 6.21828   9
   0  14   0 2.60523 4.73829   6
   0  14   0 5.10928 5.32309   4
   0  14   0 -3.4321 5.20872   7
  -1 -14   0 3.44568 6.22136   9
  -1 -14   0 1.99550 6.77905   8
  -1 -14   0 -0.8023 5.28142   3
   1  14   0 3.02422 5.72966   7
   1  14   0 11.9708 6.49622   9
   1  14   0 -1.3453 5.65283   4
   1  14   0 -0.1376 5.07536   6
  -2 -14   0 52.6110 8.06175   9
  -2 -14   0 41.9461 8.12275   8
  -2 -14   0 51.8744 6.99596   3
   2  14   0 63.9966 7.35934   4
   2  14   0 49.8576 6.61401   6
  -3 -14   0 12.3442 7.61935   9
  -3 -14   0 27.1310 8.02280   8
  -3 -14   0 9.34337 6.57574   3
   3  14   0 9.54966 6.19696   6
   3  14   0 11.6466 6.45834   4
  -4 -14   0 8.67630 7.93263   9
  -4 -14   0 -5.6102 7.75518   8
  -4 -14   0 -5.4643 6.93390   3
   4  14   0 -2.6837 6.75967   4
   4  14   0 -3.1762 6.37661   6
  -5 -14   0 5.57644 7.61533   3
  -5 -14   0 -5.3971 8.59518   9
  -5 -14   0 -4.1422 8.65064   8
   5  14   0 -0.6689 7.04559   4
   5  14   0 2.57399 7.50873   6
  13 -15   0 13.7972 10.3156   9
  13 -15   0 15.8267 8.47437   8
 -13  15   0 11.4350 11.4277   7
 -13  15   0 19.8554 11.7677   4
  12 -15   0 9.63775 7.59120   8
  12 -15   0 8.28902 9.18748   9
  12 -15   0 -8.0769 7.55063   5
 -12  15   0 8.43051 7.21923   4
 -12  15   0 -9.2579 9.40591   7
  11 -15   0 90.9268 10.6731   9
  11 -15   0 83.7660 9.08011   5
  11 -15   0 82.6397 9.30200   8
 -11  15   0 76.1318 8.50925   4
 -11  15   0 113.144 11.1856   7
 -11  15   0 96.4453 8.93609   3
  10 -15   0 50.3769 8.12920   5
  10 -15   0 36.3804 7.79494   8
  10 -15   0 54.0234 9.01543   9
 -10  15   0 67.4853 7.92883   4
 -10  15   0 64.9650 9.57275   7
 -10  15   0 63.4088 6.26699   6
 -10  15   0 47.4557 5.93045   3
   9 -15   0 -9.0551 6.99107   9
   9 -15   0 -7.1839 6.63039   5
   9 -15   0 -5.0047 6.34280   8
  -9  15   0 4.58714 7.44469   9
  -9  15   0 9.38879 6.19756   4
  -9  15   0 -4.1367 3.58815   6
  -9  15   0 3.57103 7.32176   7
   8 -15   0 23.1234 7.32530   9
   8 -15   0 25.6873 7.24493   8
   8 -15   0 5.23269 6.14764   5
  -8  15   0 1.73119 6.46235   7
  -8  15   0 20.0930 6.00878   4
  -8  15   0 24.0895 7.53883   9
  -8  15   0 17.5817 4.00384   6
   7 -15   0 77.8695 8.70930   9
   7 -15   0 74.5890 8.23390   8
   7 -15   0 91.1231 9.43415   5
  -7  15   0 95.2326 11.0539   9
  -7  15   0 92.4406 7.06714   6
  -7  15   0 68.5862 7.71935   7
  -7  15   0 96.8238 9.19116   4
   6 -15   0 9.93095 6.20518   8
   6 -15   0 17.2576 6.98203   9
   6 -15   0 16.9708 5.77718   5
  -6  15   0 19.0063 6.44190   7
  -6  15   0 18.5965 4.48791   6
  -6  15   0 18.2490 6.09315   4
  -6  15   0 12.1002 6.89915   9
   5 -15   0 5.10824 5.40064   5
   5 -15   0 -2.2679 5.83506   8
   5 -15   0 -0.4806 6.36462   9
  -5  15   0 -5.0497 5.40972   4
  -5  15   0 -2.8975 6.17722   9
  -5  15   0 3.73158 5.95164   7
   4 -15   0 51.6606 7.76553   8
   4 -15   0 41.3988 7.23479   9
   4 -15   0 64.1579 6.39210   5
  -4  15   0 44.6747 6.64222   4
  -4  15   0 50.5312 6.71880   7
  -4  15   0 52.8700 7.67330   9
  -4  15   0 45.9004 5.40774   6
   3 -15   0 0.99092 4.57436   5
   3 -15   0 13.0569 7.31893   8
   3 -15   0 0.47186 4.82012   3
   3 -15   0 5.67333 6.52286   9
  -3  15   0 7.87363 5.61486   7
  -3  15   0 2.36734 6.18579   9
  -3  15   0 9.61328 5.99296   4
  -3  15   0 5.06710 4.79427   6
   2 -15   0 60.8897 6.45292   5
   2 -15   0 39.3644 7.58418   8
   2 -15   0 56.5929 6.54458   3
   2 -15   0 43.7179 7.53143   9
  -2  15   0 41.5290 9.11682   9
  -2  15   0 52.6686 5.99512   6
  -2  15   0 42.1265 6.83368   7
  -2  15   0 54.8333 7.06170   4
   1 -15   0 14.3746 7.05494   9
   1 -15   0 14.7771 5.53898   3
   1 -15   0 12.1743 7.61298   8
  -1  15   0 10.6340 6.23356   4
  -1  15   0 15.6245 6.26789   7
  -1  15   0 15.4879 5.37155   6
   0 -15   0 21.5138 7.69692   8
   0 -15   0 11.0169 7.04329   9
   0 -15   0 18.1562 6.23500   3
   0  15   0 15.5404 6.42593   4
   0  15   0 17.2295 6.14155   6
   0  15   0 14.9365 6.48828   7
  -1 -15   0 -4.5319 7.26862   8
  -1 -15   0 5.36527 7.27728   9
  -1 -15   0 12.7241 6.16117   3
   1  15   0 -4.2269 6.14192   7
   1  15   0 6.02985 6.14970   6
   1  15   0 3.79238 6.25898   4
  -2 -15   0 53.3840 8.96164   9
  -2 -15   0 49.8226 7.69405   3
  -2 -15   0 53.2641 9.21074   8
   2  15   0 41.5169 8.16427   7
   2  15   0 38.5295 7.65322   4
   2  15   0 53.3070 7.78729   6
  -3 -15   0 44.4013 9.46163   9
  -3 -15   0 53.9327 8.96711   3
  -3 -15   0 37.6134 9.54754   8
   3  15   0 52.6312 8.09459   6
   3  15   0 43.6690 8.12820   4
  -4 -15   0 4.19789 9.68087   9
  -4 -15   0 -23.308 9.44500   8
   4  15   0 6.89886 8.46593   4
  11 -16   0 18.9560 9.26776   5
  11 -16   0 14.0612 9.96103   9
  11 -16   0 8.46883 8.82520   8
 -11  16   0 4.48846 7.39375   4
 -11  16   0 8.91233 9.95698   7
  10 -16   0 27.6457 8.78536   8
  10 -16   0 45.0026 9.99232   9
  10 -16   0 40.0070 8.68986   5
 -10  16   0 45.4725 10.0777   7
 -10  16   0 42.2339 7.69733   4
 -10  16   0 39.4115 6.32753   3
   9 -16   0 13.2457 8.59400   9
   9 -16   0 10.9005 7.40608   8
   9 -16   0 -0.4517 7.81176   5
  -9  16   0 5.90437 6.71108   4
  -9  16   0 12.4599 8.37691   7
   8 -16   0 9.43956 7.37008   8
   8 -16   0 -3.3284 7.72807   9
   8 -16   0 -1.1163 7.19427   5
  -8  16   0 -3.3022 4.31851   6
  -8  16   0 9.20369 7.74534   7
  -8  16   0 -0.0818 6.01417   4
   7 -16   0 19.2230 7.92715   9
   7 -16   0 3.85632 6.77216   5
   7 -16   0 2.45110 7.05355   8
  -7  16   0 3.62454 7.00055   7
  -7  16   0 9.81592 6.32860   4
  -7  16   0 11.1596 4.63007   6
   6 -16   0 145.882 12.7597   8
   6 -16   0 187.928 12.3352   5
   6 -16   0 194.409 13.7886   9
  -6  16   0 184.978 12.4660   7
  -6  16   0 167.882 9.64384   6
  -6  16   0 173.136 11.9549   4
   5 -16   0 77.2249 9.12102   9
   5 -16   0 72.7750 7.68325   5
   5 -16   0 73.4300 8.90432   8
  -5  16   0 74.1234 7.87769   4
  -5  16   0 68.4052 7.85521   7
  -5  16   0 78.9453 8.24996   6
   4 -16   0 -6.0107 5.55302   5
   4 -16   0 11.0422 7.18370   9
   4 -16   0 -2.7684 6.63166   8
  -4  16   0 -3.2778 6.25602   7
  -4  16   0 9.25645 5.21907   6
  -4  16   0 -3.9511 6.12600   4
   3 -16   0 46.6370 7.73744   5
   3 -16   0 49.0029 9.10465   8
   3 -16   0 52.1154 8.44086   9
  -3  16   0 25.5664 7.11736   7
  -3  16   0 46.3392 7.36113   4
  -3  16   0 62.4532 6.58730   6
   2 -16   0 14.9865 8.31581   8
   2 -16   0 23.6772 6.51262   3
   2 -16   0 8.81180 7.67169   9
  -2  16   0 12.2099 6.74454   4
  -2  16   0 14.2182 5.95354   6
  -2  16   0 5.71730 6.77988   7
   1 -16   0 -12.798 7.51295   9
   1 -16   0 4.81181 6.01818   3
   1 -16   0 0.02590 8.20950   8
  -1  16   0 -4.8641 6.59807   4
  -1  16   0 9.95308 6.86952   7
  -1  16   0 -1.2187 5.67124   6
   0 -16   0 4.71501 6.74195   3
   0 -16   0 12.0473 8.01088   9
   0 -16   0 20.6364 9.11159   8
   0  16   0 6.49732 7.20561   4
   0  16   0 9.85797 6.53173   6
   0  16   0 16.4691 7.49084   7
  -1 -16   0 25.5568 8.18634   3
  -1 -16   0 8.57057 8.83697   9
  -1 -16   0 -1.2463 9.17154   8
   1  16   0 18.7113 8.56693   7
   1  16   0 14.1156 7.94378   4
   1  16   0 27.1022 7.39897   6
  -2 -16   0 12.0215 9.83828   9
  -2 -16   0 0.99643 10.1106   8
   2  16   0 18.9264 8.25182   6
   2  16   0 25.3119 9.45979   4
   2  16   0 12.3990 8.25346   7
   9 -17   0 -10.649 8.45997   5
   9 -17   0 5.28747 9.62788   9
  -9  17   0 -11.623 9.01785   7
   8 -17   0 6.51336 8.81389   8
   8 -17   0 6.04837 8.53452   5
   8 -17   0 -8.7898 8.87956   9
  -8  17   0 8.41045 8.78535   7
  -8  17   0 6.54183 7.58555   4
   7 -17   0 28.5897 9.30628   9
   7 -17   0 34.2877 8.54655   5
   7 -17   0 19.3738 8.64577   8
  -7  17   0 30.0371 5.71004   6
  -7  17   0 24.3711 7.69839   4
  -7  17   0 29.9752 8.89350   7
   6 -17   0 -1.7070 7.01417   5
   6 -17   0 10.2435 8.41572   9
   6 -17   0 -9.2415 8.02621   8
  -6  17   0 -2.1462 6.98612   4
  -6  17   0 -2.4325 8.08232   7
  -6  17   0 2.40004 5.41629   6
   5 -17   0 22.9500 8.92559   9
   5 -17   0 26.9390 10.7407   5
   5 -17   0 9.18134 8.75694   8
  -5  17   0 28.3167 7.64221   4
  -5  17   0 25.4447 6.02735   6
  -5  17   0 9.39943 7.93495   7
   4 -17   0 14.9486 8.38096   8
   4 -17   0 15.5272 8.85518   9
  -4  17   0 12.5725 6.22241   6
  -4  17   0 14.5906 7.95343   7
  -4  17   0 -0.9385 7.14356   4
   3 -17   0 -6.9700 7.96631   9
   3 -17   0 20.0316 9.94908   8
  -3  17   0 1.74942 7.60189   4
  -3  17   0 -3.8023 6.22526   6
  -3  17   0 -3.0307 7.61991   7
   2 -17   0 32.1646 10.9311   8
   2 -17   0 42.1646 8.04749   3
   2 -17   0 35.9968 9.78606   9
  -2  17   0 28.1505 7.04877   6
  -2  17   0 19.0150 8.04937   7
  -2  17   0 32.2340 8.59020   4
   1 -17   0 57.6868 10.6253   9
   1 -17   0 40.8926 8.27798   3
   1 -17   0 25.3513 11.7266   8
  -1  17   0 42.7160 7.87192   6
  -1  17   0 29.2330 8.80208   7
  -1  17  -1 -3.7117 7.99182   7
  -1  17  -1 8.36791 8.59638   4
  -1  17  -1 3.22943 6.96129   6
   1 -17   1 7.29420 7.24122   3
   1 -17   1 -6.0564 11.9389   8
   1 -17   1 -14.643 8.95828   9
  -2  17  -1 0.72932 6.59598   6
  -2  17  -1 7.75626 7.68486   7
  -2  17  -1 1.46674 7.79969   4
   2 -17   1 -5.2165 6.46383   3
   2 -17   1 4.68493 10.0545   8
   2 -17   1 9.24433 9.10862   9
  -3  17  -1 67.8844 8.78673   7
  -3  17  -1 80.9332 9.25302   4
  -3  17  -1 79.2246 7.88057   6
   3 -17   1 85.2172 10.5455   9
   3 -17   1 90.2028 11.1784   8
  -4  17  -1 16.4244 6.28721   6
  -4  17  -1 9.90033 7.52079   7
  -4  17  -1 15.4440 7.36312   4
   4 -17   1 21.6722 8.65327   9
   4 -17   1 18.0176 8.96279   8
  -5  17  -1 -3.2333 7.41793   7
  -5  17  -1 7.71232 5.93827   6
  -5  17  -1 -1.7878 6.87252   4
   5 -17   1 11.4585 7.16031   5
   5 -17   1 10.1476 8.61620   9
   5 -17   1 -3.6897 7.97982   8
  -6  17  -1 24.7144 8.10048   7
  -6  17  -1 4.48471 6.93553   4
  -6  17  -1 17.3814 5.57458   6
   6 -17   1 19.9286 9.08680   9
   6 -17   1 6.90221 7.82379   8
   6 -17   1 25.7745 7.84443   5
  -7  17  -1 -7.5514 6.86329   4
  -7  17  -1 -3.4463 5.10022   6
  -7  17  -1 10.2919 8.10630   7
   7 -17   1 7.08949 8.17902   5
   7 -17   1 -4.6225 7.35640   8
   7 -17   1 -3.9332 8.73145   9
  -8  17  -1 -4.1125 8.19568   7
  -8  17  -1 3.86476 8.56369   6
  -8  17  -1 17.2427 7.68178   4
   8 -17   1 3.92468 8.23483   5
   8 -17   1 11.1590 8.62181   8
   8 -17   1 -5.2729 9.17053   9
  -9  17  -1 3.51975 8.97425   7
   9 -17   1 4.33905 8.68588   5
   9 -17   1 31.6514 10.3916   9
   2  16  -1 11.3570 8.05817   6
   2  16  -1 14.5150 8.24980   7
   2  16  -1 36.3361 9.24314   4
  -2 -16   1 20.5379 9.92343   9
  -2 -16   1 29.4971 10.1703   3
  -2 -16   1 29.1896 11.1378   8
   1  16  -1 8.29467 7.34119   4
   1  16  -1 9.00405 7.13351   6
   1  16  -1 0.49903 7.65244   7
  -1 -16   1 -2.4133 8.55204   9
  -1 -16   1 -5.2427 9.08097   8
  -1 -16   1 5.36956 7.24057   3
   0  16  -1 7.89496 6.98143   4
   0  16  -1 11.1179 6.99814   7
   0  16  -1 0.26982 6.34741   6
   0 -16   1 -11.016 8.38759   8
   0 -16   1 -6.6587 7.99799   9
   0 -16   1 -5.7218 6.00907   3
  -1  16  -1 6.13082 6.60868   7
  -1  16  -1 1.80349 6.57370   4
  -1  16  -1 -4.3069 5.50737   6
   1 -16   1 3.04195 7.80318   9
   1 -16   1 9.69122 5.90457   3
   1 -16   1 3.95905 7.86350   8
  -2  16  -1 24.3823 6.91163   4
  -2  16  -1 10.3687 6.49666   7
  -2  16  -1 23.7220 6.00357   6
   2 -16   1 26.5272 6.11468   3
   2 -16   1 24.1835 8.63089   8
   2 -16   1 20.3698 7.88718   9
  -3  16  -1 7.06110 6.25526   7
  -3  16  -1 -0.5806 5.46744   6
  -3  16  -1 5.34721 6.30523   4
   3 -16   1 6.77011 5.45243   5
   3 -16   1 -7.8059 7.24701   9
   3 -16   1 3.99855 5.58340   3
   3 -16   1 0.05997 7.48649   8
  -4  16  -1 93.7551 8.79059   6
  -4  16  -1 112.471 10.8852   7
  -4  16  -1 86.9369 8.25938   4
   4 -16   1 63.1184 9.09203   8
   4 -16   1 83.5567 9.49560   9
   4 -16   1 81.7760 12.4664   5
  -5  16  -1 19.0508 6.82690   7
  -5  16  -1 14.0800 6.42102   4
  -5  16  -1 31.6164 5.32596   6
   5 -16   1 26.7753 7.97979   9
   5 -16   1 16.8393 7.67405   8
   5 -16   1 21.4830 6.69436   5
  -6  16  -1 3.50362 6.12900   4
  -6  16  -1 1.75653 6.76939   7
  -6  16  -1 8.94089 4.88691   6
   6 -16   1 -5.1961 7.16238   9
   6 -16   1 9.36971 6.64848   5
   6 -16   1 9.71451 7.34308   8
  -7  16  -1 43.0638 5.29525   6
  -7  16  -1 25.5346 7.63108   7
  -7  16  -1 26.9176 6.74856   4
   7 -16   1 11.4701 7.45569   8
   7 -16   1 27.3423 7.44400   5
   7 -16   1 25.7925 8.14022   9
  -8  16  -1 28.2647 5.08137   6
  -8  16  -1 44.2530 8.23125   7
  -8  16  -1 43.0201 7.14202   4
   8 -16   1 38.3095 8.35729   5
   8 -16   1 57.5030 9.12399   9
   8 -16   1 52.9028 8.64106   8
  -9  16  -1 42.9646 8.79399   7
  -9  16  -1 34.3377 8.93196   6
  -9  16  -1 44.3501 7.57383   4
   9 -16   1 50.4803 9.53302   9
   9 -16   1 25.8486 7.91680   8
   9 -16   1 49.8433 8.25147   5
 -10  16  -1 -12.710 8.40575   7
 -10  16  -1 -9.6655 6.28400   4
  10 -16   1 -1.1826 7.76340   5
  10 -16   1 -5.8827 7.84050   8
  10 -16   1 3.99294 9.20588   9
 -11  16  -1 15.8213 7.79489   4
 -11  16  -1 -9.7966 9.28797   7
  11 -16   1 2.14658 8.45009   8
  11 -16   1 0.21035 9.79320   9
  11 -16   1 -2.0587 8.51229   5
   4  15  -1 1.54035 7.67775   4
  -4 -15   1 11.2993 9.91351   8
  -4 -15   1 -2.8432 9.69149   9
   3  15  -1 11.6254 7.85380   7
   3  15  -1 2.58514 6.90796   6
   3  15  -1 8.84460 7.54701   4
  -3 -15   1 -4.6448 7.48579   3
  -3 -15   1 15.3705 8.93528   8
  -3 -15   1 15.7423 8.55140   9
   2  15  -1 8.42786 6.65753   4
   2  15  -1 23.8896 6.97418   6
   2  15  -1 20.0973 6.94755   7
  -2 -15   1 18.4374 8.72393   8
  -2 -15   1 20.4815 8.27686   9
  -2 -15   1 27.1640 6.97628   3
   1  15  -1 -9.4685 6.08511   4
   1  15  -1 2.63035 6.37107   7
   1  15  -1 0.68286 5.94643   6
  -1 -15   1 2.51605 6.05073   3
  -1 -15   1 10.8382 8.06113   8
  -1 -15   1 16.6129 7.51186   9
   0  15  -1 6.82680 6.15745   4
   0  15  -1 11.0576 6.29722   7
   0  15  -1 13.9989 5.86072   6
   0 -15   1 10.0937 7.25903   9
   0 -15   1 11.1248 7.77112   8
   0 -15   1 11.1912 5.82477   3
  -1  15  -1 9.45404 6.07681   7
  -1  15  -1 9.29334 6.02180   4
  -1  15  -1 8.57119 7.24842   9
  -1  15  -1 18.6398 5.33308   6
   1 -15   1 -1.1810 6.37945   9
   1 -15   1 6.86950 5.27128   3
   1 -15   1 29.5660 7.90777   8
   1 -15   1 15.1851 4.13648   5
  -2  15  -1 9.56537 5.80998   7
  -2  15  -1 8.23586 4.93085   6
  -2  15  -1 13.3077 6.99873   9
  -2  15  -1 13.7392 5.88874   4
   2 -15   1 8.04903 5.01409   3
   2 -15   1 7.48627 6.40458   9
   2 -15   1 4.16419 4.41308   5
   2 -15   1 -4.1721 7.04431   8
  -3  15  -1 6.86700 6.82665   9
  -3  15  -1 12.9792 4.85446   6
  -3  15  -1 11.7656 5.98278   4
  -3  15  -1 19.1421 6.93313   7
   3 -15   1 8.40305 4.90245   3
   3 -15   1 8.43283 6.58775   9
   3 -15   1 13.9072 6.44038   8
   3 -15   1 21.1872 5.17450   5
  -4  15  -1 46.1565 5.33132   6
  -4  15  -1 35.7702 6.46180   4
  -4  15  -1 40.8810 7.64157   9
  -4  15  -1 44.1266 7.58140   7
   4 -15   1 42.2821 6.25680   5
   4 -15   1 39.6779 7.29464   9
   4 -15   1 23.0342 7.30063   8
  -5  15  -1 -1.2801 6.41806   9
  -5  15  -1 8.43184 5.77114   7
  -5  15  -1 5.58311 5.47128   4
  -5  15  -1 3.86680 4.53482   6
   5 -15   1 -2.5536 10.4545   5
   5 -15   1 10.6919 6.83659   8
   5 -15   1 -3.4521 6.14843   9
  -6  15  -1 5.83153 6.51981   9
  -6  15  -1 -2.1311 6.43973   6
  -6  15  -1 6.07881 5.73701   7
  -6  15  -1 7.30625 5.63897   4
   6 -15   1 -3.6487 6.46505   8
   6 -15   1 -6.0902 6.05504   9
   6 -15   1 -3.1287 5.97054   5
  -7  15  -1 11.4325 4.20469   6
  -7  15  -1 6.21413 5.75367   4
  -7  15  -1 3.81838 6.22373   7
  -7  15  -1 -3.1192 6.32299   9
   7 -15   1 2.00776 5.99269   5
   7 -15   1 19.9550 6.90266   8
   7 -15   1 -1.0304 6.37885   9
  -8  15  -1 38.2730 4.71546   6
  -8  15  -1 57.5135 7.75799   7
  -8  15  -1 40.0059 8.01848   9
  -8  15  -1 44.1212 6.81389   4
   8 -15   1 42.6826 7.15856   8
   8 -15   1 34.2535 7.08107   5
   8 -15   1 59.7045 8.19706   9
  -9  15  -1 69.7782 9.25222   9
  -9  15  -1 84.6790 8.81675   7
  -9  15  -1 96.5828 7.09911   6
  -9  15  -1 76.2052 7.83451   4
   9 -15   1 85.2819 8.43388   5
   9 -15   1 80.6156 9.42920   9
   9 -15   1 63.0167 8.39429   8
 -10  15  -1 57.4972 8.95013   7
 -10  15  -1 61.9982 5.97951   3
 -10  15  -1 54.8550 9.76670   9
 -10  15  -1 72.3555 6.79139   6
 -10  15  -1 72.1350 7.96058   4
  10 -15   1 53.4681 7.96398   8
  10 -15   1 69.4723 8.76161   5
  10 -15   1 78.9282 9.83030   9
 -11  15  -1 -7.2381 8.10610   7
 -11  15  -1 0.28441 6.51770   4
  11 -15   1 -2.9462 6.71559   8
  11 -15   1 -6.5535 7.33776   5
  11 -15   1 0.39288 8.71747   9
 -12  15  -1 -15.792 8.86737   7
 -12  15  -1 10.3681 7.24369   4
  12 -15   1 6.48504 9.79815   9
  12 -15   1 15.3413 7.64023   8
  12 -15   1 -9.5275 7.78877   5
 -13  15  -1 28.8951 11.1620   7
  13 -15   1 38.6596 9.02706   8
  13 -15   1 47.4702 11.9259   9
   5  14  -1 3.74092 6.97404   4
   5  14  -1 -10.952 7.07946   6
  -5 -14   1 -4.6489 8.39524   9
  -5 -14   1 2.24834 8.65928   8
  -5 -14   1 -5.6849 7.34132   3
   4  14  -1 17.9106 7.37543   4
   4  14  -1 27.3016 7.14003   6
  -4 -14   1 28.7270 7.66221   3
  -4 -14   1 18.7909 8.09146   8
  -4 -14   1 28.8430 8.52036   9
   3  14  -1 28.2521 6.87548   6
   3  14  -1 29.4579 6.58532   4
  -3 -14   1 31.7694 8.13858   8
  -3 -14   1 26.4260 7.87325   9
  -3 -14   1 29.2273 6.90672   3
   2  14  -1 18.1106 6.07715   6
   2  14  -1 8.99259 5.81656   4
   2  14  -1 11.3890 5.87266   7
  -2 -14   1 14.8127 6.02887   3
  -2 -14   1 26.1454 7.34379   9
  -2 -14   1 21.4297 7.16236   8
   1  14  -1 11.3917 5.41002   6
   1  14  -1 7.43926 5.59836   4
   1  14  -1 10.8286 7.16797   7
   1  14  -1 17.1930 7.06330   9
  -1 -14   1 11.3799 5.43821   3
  -1 -14   1 13.2375 6.90088   8
  -1 -14   1 -0.1978 6.14889   9
   0  14  -1 85.7426 8.52418   7
   0  14  -1 78.2556 8.63141   4
   0  14  -1 93.1756 10.3333   9
   0  14  -1 97.5637 8.61571   6
   0 -14   1 106.704 10.3880   9
   0 -14   1 91.7632 5.80017   5
   0 -14   1 85.5038 8.81737   8
   0 -14   1 89.6492 8.48312   3
  -1  14  -1 25.8030 6.51262   9
  -1  14  -1 34.3012 5.23066   6
  -1  14  -1 27.1433 5.68093   7
  -1  14  -1 29.6502 5.80542   4
   1 -14   1 26.1507 4.18663   5
   1 -14   1 33.9958 7.12655   8
   1 -14   1 23.1939 5.06877   3
   1 -14   1 31.6504 7.13094   9
  -2  14  -1 5.21563 5.66419   9
  -2  14  -1 4.97218 4.24143   6
  -2  14  -1 3.48585 5.13669   4
  -2  14  -1 -3.5538 4.63917   7
   2 -14   1 4.80039 6.18067   8
   2 -14   1 -0.4756 4.22856   5
   2 -14   1 1.44407 4.34514   3
  -3  14  -1 10.9570 5.73419   9
  -3  14  -1 25.4824 5.37389   7
  -3  14  -1 21.7291 5.53991   4
  -3  14  -1 6.70056 4.21965   5
   3 -14   1 17.6911 5.93991   9
   3 -14   1 12.2593 4.93047   5
   3 -14   1 14.4605 5.76739   8
  -4  14  -1 24.8220 5.36481   7
  -4  14  -1 35.8515 6.49507   9
  -4  14  -1 35.0938 5.56109   4
  -4  14  -1 30.6725 4.74602   6
  -4  14  -1 15.4651 4.99048   5
   4 -14   1 36.9667 6.58409   8
   4 -14   1 30.0270 6.46195   9
   4 -14   1 24.6390 5.31754   5
  -5  14  -1 7.84107 3.86047   6
  -5  14  -1 17.0308 6.24347   9
  -5  14  -1 -0.6587 4.73507   4
  -5  14  -1 7.41962 5.22584   7
   5 -14   1 9.89719 5.29053   5
   5 -14   1 10.1741 5.98999   9
   5 -14   1 8.74326 5.73209   8
  -6  14  -1 14.6897 6.31914   9
  -6  14  -1 11.0508 5.20145   4
  -6  14  -1 12.0702 5.34403   7
  -6  14  -1 14.5190 3.85578   6
   6 -14   1 4.95843 5.95165   9
   6 -14   1 21.6328 6.81354   5
   6 -14   1 17.5000 5.51631   8
   6 -14   1 14.6806 5.97720   6
  -7  14  -1 6.64701 5.24588   4
  -7  14  -1 15.6272 3.67683   6
  -7  14  -1 0.84779 5.77332   3
  -7  14  -1 8.14319 5.82951   9
   7 -14   1 -1.0339 5.65801   6
   7 -14   1 10.1565 5.88467   5
   7 -14   1 11.0672 5.89125   8
   7 -14   1 5.09871 5.80577   9
  -8  14  -1 -1.2497 5.03267   4
  -8  14  -1 0.54507 5.88586   7
  -8  14  -1 2.19457 3.43211   6
  -8  14  -1 -1.0192 6.06938   9
   8 -14   1 0.60947 5.78690   8
   8 -14   1 0.60402 5.70994   5
   8 -14   1 -3.6873 6.10940   9
  -9  14  -1 108.312 10.5489   7
  -9  14  -1 97.5769 10.9374   9
  -9  14  -1 106.767 9.00439   4
  -9  14  -1 90.5542 6.46121   6
   9 -14   1 107.268 9.70529   8
   9 -14   1 77.7784 7.98198   5
   9 -14   1 90.5635 8.73696   2
 -10  14  -1 42.2023 7.91424   9
 -10  14  -1 48.1647 4.93619   3
 -10  14  -1 59.3187 5.77082   6
 -10  14  -1 46.9697 6.57691   4
 -10  14  -1 33.3435 7.71121   7
  10 -14   1 42.5525 7.14692   8
  10 -14   1 46.5208 9.18096   9
  10 -14   1 42.9234 7.44084   5
 -11  14  -1 7.07891 7.52364   9
 -11  14  -1 6.88860 5.84800   4
 -11  14  -1 0.87486 7.74755   7
 -11  14  -1 -0.5059 4.27661   3
  11 -14   1 1.60989 6.63537   5
  11 -14   1 -3.6471 6.33615   8
  11 -14   1 3.61029 7.29585   9
 -12  14  -1 5.55151 8.56984   7
 -12  14  -1 1.88272 6.01439   4
 -12  14  -1 17.5991 8.61302   9
  12 -14   1 -5.7002 7.22389   5
  12 -14   1 7.97315 6.95991   8
  12 -14   1 12.0158 8.40557   9
 -13  14  -1 3.64129 9.38232   7
 -13  14  -1 14.3141 6.90119   4
  13 -14   1 2.40478 7.15158   8
  13 -14   1 2.57287 9.34729   9
  13 -14   1 -1.0817 7.83817   5
 -14  14  -1 49.4071 9.08574   4
 -14  14  -1 58.1948 12.0849   7
  14 -14   1 79.3179 8.98021   8
  14 -14   1 82.8652 12.5821   9
   7  13  -1 4.91251 7.33248   4
  -7 -13   1 9.41970 8.83133   8
  -7 -13   1 -9.3416 9.19994   9
   6  13  -1 58.4832 7.88775   6
   6  13  -1 29.6013 7.38515   4
  -6 -13   1 33.7566 9.28074   9
  -6 -13   1 48.1883 8.67509   8
  -6 -13   1 31.1456 7.88833   3
   5  13  -1 65.2859 7.60728   4
   5  13  -1 39.4106 5.12744   2
   5  13  -1 31.0272 7.03101   6
  -5 -13   1 41.8880 7.72212   3
  -5 -13   1 41.2911 8.09922   8
  -5 -13   1 54.5928 8.80855   9
   4  13  -1 8.71655 6.02195   6
   4  13  -1 11.6361 3.45511   2
   4  13  -1 18.1569 5.94495   4
  -4 -13   1 5.63931 6.92239   8
  -4 -13   1 13.8105 7.19549   9
  -4 -13   1 10.2687 6.38552   3
   3  13  -1 5.26405 5.39246   6
   3  13  -1 17.0857 5.56382   4
   3  13  -1 16.8251 7.19414   9
   3  13  -1 9.03289 2.86843   2
  -3 -13   1 8.92385 6.70660   9
  -3 -13   1 19.0089 6.95564   8
  -3 -13   1 3.91995 5.66859   3
   2  13  -1 13.4045 5.33319   4
   2  13  -1 16.9247 5.37302   6
  -2 -13   1 22.2946 6.48954   9
  -2 -13   1 16.5105 5.54874   3
  -2 -13   1 22.1834 6.39129   8
   1  13  -1 2.26577 4.48912   6
   1  13  -1 0.96414 4.69120   4
   1  13  -1 0.14891 4.68763   7
  -1 -13   1 3.59313 2.20554   5
  -1 -13   1 0.03371 5.84891   8
  -1 -13   1 11.6404 9.51443   9
  -1 -13   1 2.17266 4.43468   3
   0  13  -1 5.01427 4.60998   6
   0  13  -1 9.27551 4.93129   4
   0  13  -1 7.84385 5.43109   9
   0  13  -1 0.80618 5.54133   7
   0  13  -1 6.67992 4.44875   7
   0 -13   1 7.45824 3.20441   5
   0 -13   1 4.79977 5.83730   8
   0 -13   1 9.42731 6.49250   9
   0 -13   1 0.56829 4.30015   3
   0 -13   1 9.91201 5.65657   9
   0 -13   1 4.21520 2.10891   2
  -1  13  -1 239.125 12.1735   9
  -1  13  -1 252.703 18.6296   9
  -1  13  -1 243.827 11.7247   6
  -1  13  -1 222.598 11.6578   7
  -1  13  -1 243.833 11.0190   4
  -1  13  -1 240.023 10.7947   7
   1 -13   1 235.794 12.4368   8
   1 -13   1 248.992 13.0760   9
   1 -13   1 264.832 12.4317   9
   1 -13   1 230.989 21.2964   1
   1 -13   1 242.110 9.80962   5
  -2  13  -1 32.1318 4.40932   6
  -2  13  -1 25.0752 5.07410   4
  -2  13  -1 28.7725 5.44175   7
  -2  13  -1 29.1938 7.05311   9
  -2  13  -1 24.0411 5.69666   9
  -2  13  -1 23.6159 3.90276   5
  -2  13  -1 22.8164 4.62033   7
   2 -13   1 13.4317 9.74622   1
   2 -13   1 27.3912 4.41725   3
   2 -13   1 23.8545 6.43747   9
   2 -13   1 16.1089 5.64503   9
   2 -13   1 27.8808 6.33985   8
   2 -13   1 22.6279 4.50971   5
  -3  13  -1 -0.4380 4.60574   7
  -3  13  -1 1.51326 3.67646   5
  -3  13  -1 0.21290 5.95301   9
  -3  13  -1 -0.3688 3.70730   6
  -3  13  -1 3.77254 5.77268   3
  -3  13  -1 -3.2222 4.11192   7
  -3  13  -1 7.23264 5.15482   9
  -3  13  -1 3.51924 4.62442   4
   3 -13   1 0.08745 5.49781   9
   3 -13   1 3.93256 5.04711   8
   3 -13   1 2.81538 5.09697   9
   3 -13   1 -7.3232 5.07179   6
   3 -13   1 4.96336 4.52331   5
   3 -13   1 5.15351 3.58503   3
   3 -13   1 -1.2182 8.81482   1
  -4  13  -1 136.283 8.69303   7
  -4  13  -1 145.969 8.22620   5
  -4  13  -1 135.846 10.9274   9
  -4  13  -1 142.349 8.62238   4
  -4  13  -1 152.076 9.88402   9
  -4  13  -1 142.026 7.17962   6
  -4  13  -1 136.220 9.11622   3
   4 -13   1 153.067 7.55192   3
   4 -13   1 125.505 16.6515   1
   4 -13   1 165.590 9.27564   5
   4 -13   1 140.632 10.5970   9
   4 -13   1 140.034 9.61959   6
   4 -13   1 134.592 9.52877   8
   4 -13   1 138.560 9.99379   9
  -5  13  -1 166.578 10.1583   9
  -5  13  -1 153.907 9.73018   7
  -5  13  -1 132.301 11.1306   9
  -5  13  -1 146.358 8.86460   4
  -5  13  -1 144.427 8.36925   5
  -5  13  -1 164.296 7.54312   6
  -5  13  -1 158.432 9.09830   3
   5 -13   1 160.341 10.0387   8
   5 -13   1 141.196 11.3892   5
   5 -13   1 148.047 10.9996   9
   5 -13   1 148.084 18.0351   1
   5 -13   1 170.429 10.1318   9
   5 -13   1 172.273 9.41823   6
  -6  13  -1 25.6941 5.15665   7
  -6  13  -1 21.6193 4.78247   3
  -6  13  -1 17.0015 5.60558   9
  -6  13  -1 22.7463 3.61912   6
  -6  13  -1 19.0030 5.03588   4
  -6  13  -1 12.1603 6.46837   9
   6 -13   1 24.7342 5.56426   5
   6 -13   1 18.3754 10.8125   1
   6 -13   1 13.5342 4.95112   6
   6 -13   1 22.5017 6.50994   9
   6 -13   1 23.0691 5.66994   9
   6 -13   1 17.4561 1.69615   2
   6 -13   1 15.1630 5.51847   8
  -7  13  -1 -2.4076 4.39681   3
  -7  13  -1 -2.2239 2.90872   6
  -7  13  -1 -9.0307 6.20329   9
  -7  13  -1 -0.9283 5.09704   7
  -7  13  -1 5.07731 5.18975   9
  -7  13  -1 -1.7753 4.59897   4
   7 -13   1 -0.6225 5.10619   9
   7 -13   1 5.34613 4.82884   6
   7 -13   1 -1.5195 2.19825   2
   7 -13   1 7.53008 6.59522   9
   7 -13   1 3.11673 4.98488   8
   7 -13   1 2.33378 5.54097   5
   7 -13   1 2.43340 1.84710   2
   7 -13   1 -13.255 9.81066   1
  -8  13  -1 113.962 6.24560   6
  -8  13  -1 106.538 9.60649   9
  -8  13  -1 109.722 7.81839   3
  -8  13  -1 95.5644 9.08333   9
  -8  13  -1 104.743 8.32360   4
  -8  13  -1 111.996 9.39645   7
   8 -13   1 88.0872 8.58438   6
   8 -13   1 100.740 9.18746   5
   8 -13   1 101.320 9.12895   8
   8 -13   1 108.917 11.5152   9
   8 -13   1 106.209 5.58048   2
   8 -13   1 102.433 5.10485   2
   8 -13   1 114.371 9.74474   9
   8 -13   1 84.6709 13.8688   1
  -9  13  -1 6.54911 4.97076   4
  -9  13  -1 1.52091 4.58347   3
  -9  13  -1 1.43606 2.98181   6
  -9  13  -1 0.43942 5.26653   9
  -9  13  -1 -0.7362 5.97540   7
  -9  13  -1 -3.5522 7.58768   9
   9 -13   1 -1.8343 5.70051   5
   9 -13   1 12.4817 5.76890   6
   9 -13   1 1.29716 3.21699   2
   9 -13   1 -0.9176 5.57022   9
   9 -13   1 6.51123 12.5016   1
   9 -13   1 -1.3154 4.93197   8
 -10  13  -1 7.34791 5.20529   4
 -10  13  -1 8.36152 3.65553   3
 -10  13  -1 3.75368 6.30264   9
 -10  13  -1 9.60160 6.87504   7
  10 -13   1 3.38906 3.87194   2
  10 -13   1 5.65418 5.58972   8
  10 -13   1 1.09744 6.03545   5
  10 -13   1 -0.1918 6.36280   9
 -11  13  -1 12.8991 3.99701   3
 -11  13  -1 8.16184 7.26924   7
 -11  13  -1 10.8886 7.09581   9
 -11  13  -1 13.0732 5.69919   4
  11 -13   1 13.9715 4.43035   2
  11 -13   1 17.9034 5.95760   8
  11 -13   1 13.9211 6.50588   5
  11 -13   1 11.2279 7.54764   9
 -12  13  -1 0.07932 5.71204   4
 -12  13  -1 -13.056 7.18078   9
 -12  13  -1 3.85926 4.18833   3
 -12  13  -1 -5.1987 7.73748   7
  12 -13   1 -2.8683 10.2296   9
  12 -13   1 0.16701 4.82453   2
  12 -13   1 -3.2771 6.44823   5
  12 -13   1 -1.6224 5.60001   8
 -13  13  -1 6.17668 8.22815   9
 -13  13  -1 4.01270 6.10842   4
 -13  13  -1 -0.2829 8.60101   7
  13 -13   1 -1.1674 6.91588   5
  13 -13   1 -7.8798 8.26256   9
  13 -13   1 0.23566 6.12163   8
 -14  13  -1 15.8808 10.5149   7
 -14  13  -1 17.8672 6.99535   4
  14 -13   1 24.7306 7.53802   8
  14 -13   1 9.45657 7.67329   5
  14 -13   1 29.4358 10.7043   2
  14 -13   1 35.3518 10.2912   9
   8  12  -1 5.53242 6.65854   2
   8  12  -1 7.88254 10.6637   6
   8  12  -1 13.7000 7.07508   4
  -8 -12   1 8.39442 8.12949   3
  -8 -12   1 16.0254 12.5280   8
  -8 -12   1 -3.1562 9.24283   9
   7  12  -1 34.2481 7.05815   4
   7  12  -1 37.8089 5.58980   2
   7  12  -1 40.9032 7.39233   6
  -7 -12   1 28.7610 7.42505   8
  -7 -12   1 17.5889 8.52630   9
  -7 -12   1 33.8162 7.67146   3
   6  12  -1 57.1844 5.26368   2
   6  12  -1 47.1367 7.33370   6
   6  12  -1 44.6136 7.06910   4
  -6 -12   1 60.8849 8.73140   9
  -6 -12   1 56.3655 7.99873   3
  -6 -12   1 51.3276 7.68124   8
   5  12  -1 2.36737 3.69478   2
   5  12  -1 14.9742 7.35847   9
   5  12  -1 7.88715 5.77894   6
   5  12  -1 4.25363 5.28302   4
  -5 -12   1 2.48100 6.58818   8
  -5 -12   1 15.2738 6.36455   3
  -5 -12   1 -3.6798 6.30584   9
   4  12  -1 35.2211 3.71353   2
   4  12  -1 26.7468 7.19759   9
   4  12  -1 38.5679 5.88139   6
   4  12  -1 43.1708 6.02138   4
  -4 -12   1 38.4333 6.39514   3
  -4 -12   1 40.6071 6.80223   8
  -4 -12   1 47.3224 7.26869   9
   3  12  -1 52.3511 7.09356   9
   3  12  -1 53.3619 4.54816   2
   3  12  -1 63.6503 6.26511   4
   3  12  -1 44.3625 5.92712   6
  -3 -12   1 35.5025 8.55376   9
  -3 -12   1 53.1494 6.21570   3
  -3 -12   1 65.6719 8.17057   9
  -3 -12   1 60.0218 5.53300   2
  -3 -12   1 53.9883 7.11817   8
   2  12  -1 19.3939 5.00726   6
   2  12  -1 20.8752 6.05981   9
   2  12  -1 8.70554 7.43310   4
   2  12  -1 21.7573 2.55167   2
   2  12  -1 18.9791 5.79738   7
  -2 -12   1 18.2353 2.42922   5
  -2 -12   1 20.8576 2.01567   5
  -2 -12   1 27.3121 6.11486   9
  -2 -12   1 20.2051 6.31475   9
  -2 -12   1 19.6404 3.82519   2
  -2 -12   1 15.5796 4.97740   3
   1  12  -1 31.1228 5.56891   7
   1  12  -1 24.6424 6.80306   9
   1  12  -1 20.8749 5.74914   4
  -1 -12   1 27.1890 5.74680   9
  -1 -12   1 17.3593 5.83757   9
  -1 -12   1 19.0019 3.12959   2
  -1 -12   1 20.7352 2.87440   5
  -1 -12   1 23.7248 6.17414   8
   0  12  -1 128.568 8.01771   6
   0  12  -1 118.121 7.84748   4
   0  12  -1 126.768 7.84598   7
   0  12  -1 117.483 8.64794   7
   0  12  -1 108.360 9.91580   9
   0 -12   1 121.978 5.44682   2
   0 -12   1 129.119 16.0464   1
   0 -12   1 114.219 9.55094   9
   0 -12   1 130.165 9.21196   9
   0 -12   1 128.318 6.49599   5
   0 -12   1 132.603 7.52793   3
   0 -12   1 130.346 9.20163   8
  -1  12  -1 3.06688 4.22376   7
  -1  12  -1 2.75527 4.32699   4
  -1  12  -1 5.86956 3.77148   6
  -1  12  -1 6.33443 3.80748   7
  -1  12  -1 2.82195 5.24662   9
  -1  12  -1 5.02728 4.66255   9
  -1  12  -1 5.36075 4.82817   3
   1 -12   1 -0.1070 3.48143   5
   1 -12   1 1.67215 4.67873   9
   1 -12   1 2.86733 2.04513   2
   1 -12   1 -8.6396 7.43320   1
   1 -12   1 2.33040 5.14115   8
   1 -12   1 3.40184 3.55626   3
   1 -12   1 1.80980 4.97400   6
   1 -12   1 0.64649 5.02813   9
  -2  12  -1 62.4425 5.20672   5
  -2  12  -1 56.8746 5.38806   3
  -2  12  -1 54.7340 5.93336   6
  -2  12  -1 48.3526 4.86537   7
  -2  12  -1 58.4487 6.10012   9
  -2  12  -1 53.2662 5.33367   4
  -2  12  -1 58.8702 6.46113   9
  -2  12  -1 49.2781 5.39456   7
   2 -12   1 42.4343 5.33187   6
   2 -12   1 49.4615 6.23192   8
   2 -12   1 50.8555 9.58803   1
   2 -12   1 52.9409 4.89125   5
   2 -12   1 65.5918 10.0033   1
   2 -12   1 56.5193 2.93941   2
   2 -12   1 66.7980 6.35448   9
   2 -12   1 51.9179 2.80034   2
   2 -12   1 58.7483 5.43132   3
   2 -12   1 54.8232 6.08730   9
  -3  12  -1 0.55012 3.56490   7
  -3  12  -1 -0.1026 4.87143   9
  -3  12  -1 0.91334 3.07722   5
  -3  12  -1 4.76332 3.15173   6
  -3  12  -1 6.55976 4.31279   9
  -3  12  -1 4.68684 4.16286   4
  -3  12  -1 5.76765 4.35053   3
   3 -12   1 2.00226 0.97672   2
   3 -12   1 3.46349 4.19376   5
   3 -12   1 -5.0896 4.53328   8
   3 -12   1 -8.9448 4.00881   6
   3 -12   1 -9.9693 6.81708   1
   3 -12   1 2.67951 3.28764   3
   3 -12   1 -0.2230 4.74982   9
   3 -12   1 -1.4969 4.19505   9
   3 -12   1 -2.5102 7.91246   1
   3 -12   1 1.97807 1.36918   2
  -4  12  -1 21.3419 5.07052   9
  -4  12  -1 26.8699 4.40165   3
  -4  12  -1 31.5455 4.27205   5
  -4  12  -1 18.6390 4.20287   7
  -4  12  -1 18.6324 4.57761   4
  -4  12  -1 19.2176 5.58564   9
  -4  12  -1 20.9971 3.49791   6
   4 -12   1 26.2601 3.75562   3
   4 -12   1 26.8786 4.71414   6
   4 -12   1 27.3875 8.30036   1
   4 -12   1 21.1514 2.12855   2
   4 -12   1 18.9639 5.03793   9
   4 -12   1 10.2008 5.00712   8
   4 -12   1 0.27015 7.83840   1
   4 -12   1 20.3788 2.11317   2
   4 -12   1 19.5194 5.48479   9
   4 -12   1 16.9037 4.57480   5
  -5  12  -1 250.940 10.2058   3
  -5  12  -1 255.528 10.7704   7
  -5  12  -1 248.131 10.7112   4
  -5  12  -1 252.856 10.6306   5
  -5  12  -1 258.183 9.47800   6
  -5  12  -1 242.597 12.0559   9
  -5  12  -1 268.941 11.7302   9
   5 -12   1 269.185 11.7205   9
   5 -12   1 256.510 17.9491   1
   5 -12   1 262.993 7.66872   2
   5 -12   1 244.967 11.6187   8
   5 -12   1 253.764 12.0586   9
   5 -12   1 264.995 11.5065   5
   5 -12   1 259.563 10.5076   6
   5 -12   1 224.744 17.3116   1
  -6  12  -1 331.399 13.2491   9
  -6  12  -1 324.770 10.6571   6
  -6  12  -1 309.338 11.3769   3
  -6  12  -1 313.350 12.0586   7
  -6  12  -1 293.308 12.0527   4
  -6  12  -1 298.514 11.8738   5
  -6  12  -1 307.386 13.5668   9
   6 -12   1 278.699 19.7108   1
   6 -12   1 310.045 9.28323   2
   6 -12   1 300.712 9.67647   2
   6 -12   1 301.562 12.5685   5
   6 -12   1 326.900 13.2585   9
   6 -12   1 327.222 19.3198   1
   6 -12   1 301.315 13.6005   9
   6 -12   1 295.218 11.9534   8
   6 -12   1 310.083 11.8397   6
  -7  12  -1 38.7850 6.65818   9
  -7  12  -1 46.1203 4.72974   3
  -7  12  -1 42.8162 5.91422   9
  -7  12  -1 38.3760 3.55673   6
  -7  12  -1 50.9554 5.73034   7
   7 -12   1 36.9032 4.69894   6
   7 -12   1 29.3024 8.81921   1
   7 -12   1 38.3596 5.71842   8
   7 -12   1 53.5285 5.95757   5
   7 -12   1 39.9937 3.34084   2
   7 -12   1 30.8298 10.9017   1
   7 -12   1 41.5387 3.60120   2
   7 -12   1 44.9477 6.86212   9
   7 -12   1 39.7371 6.02689   9
  -8  12  -1 97.8030 5.60875   6
  -8  12  -1 100.671 8.18829   4
  -8  12  -1 109.606 10.2978   9
  -8  12  -1 84.1895 6.93684   3
  -8  12  -1 84.6955 8.87357   7
  -8  12  -1 111.218 8.93188   9
   8 -12   1 102.225 8.84884   9
   8 -12   1 81.7642 7.48661   5
   8 -12   1 92.2513 7.18968   6
   8 -12   1 92.0045 5.87529   2
   8 -12   1 67.7863 11.3784   1
   8 -12   1 96.5349 10.2002   9
   8 -12   1 93.1464 5.36102   2
   8 -12   1 93.5480 8.19044   8
  -9  12  -1 253.441 11.3605   4
  -9  12  -1 258.070 9.34910   6
  -9  12  -1 270.208 9.80577   3
  -9  12  -1 266.525 12.7239   9
  -9  12  -1 269.892 12.9966   7
  -9  12  -1 260.451 14.1276   9
   9 -12   1 267.343 9.90189   2
   9 -12   1 262.483 12.8373   9
   9 -12   1 252.677 10.8357   6
   9 -12   1 276.305 12.5477   5
   9 -12   1 258.028 21.1007   1
 -10  12  -1 9.07540 4.92995   4
 -10  12  -1 -0.0326 5.37468   9
 -10  12  -1 4.17994 6.11381   7
 -10  12  -1 -4.8341 7.12595   9
 -10  12  -1 8.16692 4.12588   3
 -10  12  -1 5.22296 3.36940   3
  10 -12   1 5.70487 5.51807   9
  10 -12   1 19.9445 11.9054   1
  10 -12   1 3.16687 5.63051   5
  10 -12   1 8.97767 4.05482   2
  10 -12   1 6.72678 4.41789   6
  10 -12   1 4.18615 4.95232   8
 -11  12  -1 2.96681 4.87891   4
 -11  12  -1 12.2392 6.65967   9
 -11  12  -1 12.8885 9.09026   9
 -11  12  -1 4.14481 6.89858   7
 -11  12  -1 18.5293 3.81893   3
  11 -12   1 18.4519 6.80778   9
  11 -12   1 6.22709 4.54955   2
  11 -12   1 13.6780 5.20860   8
  11 -12   1 13.8130 6.12380   5
 -12  12  -1 17.7066 4.13084   3
 -12  12  -1 19.7554 5.71697   4
 -12  12  -1 2.84201 7.62913   7
 -12  12  -1 12.8892 7.02841   9
  12 -12   1 12.2741 6.33994   5
  12 -12   1 3.77969 5.59147   8
  12 -12   1 14.4611 7.60935   9
  12 -12   1 18.4742 5.30285   2
 -13  12  -1 19.2407 8.68873   7
 -13  12  -1 7.88447 4.69048   3
 -13  12  -1 15.3787 7.79834   9
 -13  12  -1 12.2333 5.88082   4
  13 -12   1 20.1180 10.1768   9
  13 -12   1 21.0609 5.80264   8
  13 -12   1 11.8371 10.3806   2
  13 -12   1 10.2818 6.70722   5
 -14  12  -1 -0.7422 9.01591   7
 -14  12  -1 -2.2832 5.85365   4
  14 -12   1 9.63797 6.17378   8
  14 -12   1 -3.8965 8.62465   9
  14 -12   1 2.54881 6.24861   2
  14 -12   1 -0.8591 6.43144   5
 -15  12  -1 12.3302 7.06869   4
 -15  12  -1 -5.5465 9.75869   7
  15 -12   1 20.6673 8.37428   5
  15 -12   1 10.6734 7.19958   2
  15 -12   1 16.8428 12.2286   9
  15 -12   1 5.19151 7.09818   8
   9  11  -1 5.64154 6.95405   4
   9  11  -1 -3.3396 7.00483   6
   9  11  -1 6.53333 5.97446   2
  -9 -11   1 8.16733 9.48905   9
  -9 -11   1 4.46397 7.81650   3
   8  11  -1 5.18990 6.42207   6
   8  11  -1 9.76853 6.28567   4
   8  11  -1 1.69429 5.08088   2
  -8 -11   1 0.15922 8.13871   9
  -8 -11   1 -5.6041 6.23369   3
  -8 -11   1 -3.1260 6.52435   8
   7  11  -1 8.09923 4.87220   2
   7  11  -1 0.63285 5.62633   4
   7  11  -1 0.87643 5.87098   6
  -7 -11   1 3.06351 6.13589   3
  -7 -11   1 1.74549 7.00577   9
  -7 -11   1 -1.9701 6.25051   8
   6  11  -1 25.7843 6.10908   6
   6  11  -1 38.3758 4.51670   2
   6  11  -1 23.4184 7.39360   9
   6  11  -1 36.4945 5.80687   4
  -6 -11   1 37.5622 6.81665   3
  -6 -11   1 31.9317 7.21548   9
   5  11  -1 7.25445 4.86262   4
   5  11  -1 8.72595 5.22460   6
   5  11  -1 10.1833 6.31413   9
   5  11  -1 8.80890 3.35152   2
  -5 -11   1 8.13953 5.66088   8
  -5 -11   1 2.45216 4.95854   2
  -5 -11   1 10.3302 5.37347   3
   4  11  -1 29.1999 5.19587   4
   4  11  -1 23.8286 3.28538   2
   4  11  -1 24.0182 5.24602   6
   4  11  -1 36.9504 6.28623   9
   4  11  -1 14.3672 6.44041   7
  -4 -11   1 23.0821 6.54533   9
  -4 -11   1 22.7203 5.95481   8
  -4 -11   1 30.2855 4.73922   2
  -4 -11   1 31.3442 5.63325   3
  -4 -11   1 32.3713 6.05327   9
   3  11  -1 24.4781 4.71602   4
   3  11  -1 23.2355 2.90842   2
   3  11  -1 24.3161 5.76074   9
   3  11  -1 22.5924 5.45768   7
   3  11  -1 8.60145 6.14168   9
   3  11  -1 15.2270 4.78566   6
  -3 -11   1 17.9274 3.98115   2
  -3 -11   1 28.9663 6.04033   9
  -3 -11   1 23.7966 5.80983   3
  -3 -11   1 20.5670 5.70949   8
  -3 -11   1 19.9889 5.55815   9
   2  11  -1 241.441 12.7172   8
   2  11  -1 266.157 12.3258   9
   2  11  -1 265.228 11.0089   6
   2  11  -1 281.264 10.9175   4
   2  11  -1 258.582 19.1906   1
   2  11  -1 264.684 12.9511   9
   2  11  -1 283.581 11.6527   7
   2  11  -1 269.939 8.81806   2
  -2 -11   1 280.734 12.3190   9
  -2 -11   1 280.290 11.1622   3
  -2 -11   1 277.593 9.86491   2
  -2 -11   1 277.623 8.27727   5
  -2 -11   1 267.308 12.0700   8
  -2 -11   1 271.033 8.60095   5
  -2 -11   1 274.394 12.5538   9
   1  11  -1 108.244 7.80037   7
   1  11  -1 90.3831 8.02443   3
   1  11  -1 85.6560 9.07323   8
   1  11  -1 97.8292 4.22509   2
   1  11  -1 93.6615 7.27012   4
   1  11  -1 71.5287 10.2104   1
   1  11  -1 100.458 6.91161   6
   1  11  -1 75.7681 8.69201   9
  -1 -11   1 84.0711 6.68631   3
  -1 -11   1 98.3254 8.32782   9
  -1 -11   1 104.133 13.9677   1
  -1 -11   1 92.8378 5.54481   2
  -1 -11   1 91.8664 8.06966   9
  -1 -11   1 88.3551 8.38379   6
  -1 -11   1 104.233 5.28186   5
  -1 -11   1 107.505 8.38037   8
   0  11  -1 97.9221 8.61246   9
   0  11  -1 93.6758 8.74801   8
   0  11  -1 108.345 6.71535   7
   0  11  -1 111.469 7.15441   7
   0  11  -1 105.362 7.53174   3
   0  11  -1 92.4158 6.77080   4
   0  11  -1 92.6972 6.88641   6
   0 -11   1 103.186 5.17585   2
   0 -11   1 96.7026 5.83339   5
   0 -11   1 100.300 7.41442   6
   0 -11   1 97.2577 8.04481   8
   0 -11   1 97.5672 8.24327   9
   0 -11   1 104.206 13.4993   1
   0 -11   1 100.477 7.87300   9
   0 -11   1 103.192 6.90760   4
   0 -11   1 103.335 6.42895   3
  -1  11  -1 408.923 15.4837   8
  -1  11  -1 424.887 14.2866   3
  -1  11  -1 392.852 15.2809   9
  -1  11  -1 423.985 15.0234   9
  -1  11  -1 413.454 14.0434   7
  -1  11  -1 418.801 12.9643   5
  -1  11  -1 421.115 14.1750   4
  -1  11  -1 430.047 14.0035   6
  -1  11  -1 429.436 14.2220   7
   1 -11   1 424.824 15.2338   9
   1 -11   1 393.347 13.9898   4
   1 -11   1 426.614 12.2202   2
   1 -11   1 412.388 20.1404   1
   1 -11   1 410.315 15.2712   8
   1 -11   1 396.289 13.5396   5
   1 -11   1 412.770 14.3345   6
   1 -11   1 426.393 13.7751   3
   1 -11   1 408.071 19.7744   1
   1 -11   1 414.327 15.1154   9
  -2  11  -1 181.836 7.75146   6
  -2  11  -1 196.550 8.56400   7
  -2  11  -1 183.667 8.49658   4
  -2  11  -1 183.839 10.2184   8
  -2  11  -1 181.568 7.42596   5
  -2  11  -1 181.752 8.38184   3
  -2  11  -1 190.359 9.84708   9
  -2  11  -1 179.229 9.32705   9
  -2  11  -1 193.105 8.49996   7
   2 -11   1 171.645 13.7258   1
   2 -11   1 165.971 13.7914   1
   2 -11   1 193.625 6.01481   2
   2 -11   1 175.777 8.25134   5
   2 -11   1 181.091 8.39106   4
   2 -11   1 181.178 7.68160   3
   2 -11   1 181.710 8.55643   6
   2 -11   1 192.680 9.62423   9
   2 -11   1 181.271 9.57839   8
   2 -11   1 193.491 9.62768   9
  -3  11  -1 6.66011 5.14157   8
  -3  11  -1 7.61684 3.79351   4
  -3  11  -1 12.3071 3.13237   5
  -3  11  -1 18.6440 3.67498   7
  -3  11  -1 17.1199 3.26671   6
  -3  11  -1 21.3119 4.37605   9
  -3  11  -1 12.0703 4.64504   9
  -3  11  -1 13.9136 3.64150   3
   3 -11   1 10.0940 3.02142   3
   3 -11   1 13.9341 4.55817   9
   3 -11   1 14.9976 4.63440   8
   3 -11   1 10.8825 6.61008   1
   3 -11   1 10.6293 3.80215   4
   3 -11   1 -3.3046 5.99479   1
   3 -11   1 13.1872 3.93947   6
   3 -11   1 12.8126 1.54071   2
   3 -11   1 15.5785 4.28467   9
   3 -11   1 14.4331 3.94649   5
  -4  11  -1 -0.6733 3.37209   7
  -4  11  -1 2.30073 2.72111   6
  -4  11  -1 -6.0984 4.16099   9
  -4  11  -1 5.69951 3.53584   5
  -4  11  -1 1.12224 4.92032   8
  -4  11  -1 -0.0032 3.65723   4
  -4  11  -1 -0.9083 3.15950   3
  -4  11  -1 3.45774 4.04481   9
   4 -11   1 -3.1013 3.91340   9
   4 -11   1 1.00591 2.74446   3
   4 -11   1 4.13911 4.28198   9
   4 -11   1 -1.8309 3.58101   4
   4 -11   1 -1.6116 3.61042   6
   4 -11   1 2.68608 4.28336   8
   4 -11   1 1.71985 1.37019   2
   4 -11   1 4.98071 4.24760   5
   4 -11   1 -3.7188 6.32453   1
   4 -11   1 -4.0951 5.69825   1
  -5  11  -1 206.018 9.21966   5
  -5  11  -1 224.742 8.36563   3
  -5  11  -1 191.603 10.7082   8
  -5  11  -1 217.722 10.3644   9
  -5  11  -1 219.020 9.27614   4
  -5  11  -1 217.346 10.0871   9
  -5  11  -1 219.916 9.53943   7
  -5  11  -1 217.425 8.19116   6
   5 -11   1 197.904 9.31769   4
   5 -11   1 211.652 7.06831   2
   5 -11   1 219.695 10.4144   9
   5 -11   1 224.356 6.73431   2
   5 -11   1 219.278 9.01571   6
   5 -11   1 210.743 14.5979   1
   5 -11   1 216.575 10.0870   9
   5 -11   1 212.835 9.80567   8
   5 -11   1 201.252 14.7308   1
   5 -11   1 201.668 9.59269   5
  -6  11  -1 69.0347 4.74702   6
  -6  11  -1 56.3792 6.30323   5
  -6  11  -1 53.8064 6.42968   8
  -6  11  -1 76.9285 5.54934   3
  -6  11  -1 65.2235 6.95645   7
  -6  11  -1 60.3566 6.24131   9
  -6  11  -1 71.6745 7.07267   9
  -6  11  -1 65.3673 6.18175   4
   6 -11   1 69.1418 7.21645   9
   6 -11   1 47.0542 8.93813   1
   6 -11   1 69.3956 7.71177   9
   6 -11   1 64.9589 9.58270   1
   6 -11   1 76.4905 5.98264   6
   6 -11   1 71.8657 4.39178   2
   6 -11   1 62.0800 5.93227   5
   6 -11   1 70.7055 3.63133   2
   6 -11   1 71.2625 7.03944   8
   6 -11   1 72.3447 6.71565   4
  -7  11  -1 37.6123 3.83993   3
  -7  11  -1 34.0117 5.00536   5
  -7  11  -1 44.9554 5.84682   8
  -7  11  -1 43.1586 6.00448   9
  -7  11  -1 38.0173 4.75254   4
  -7  11  -1 36.9254 5.21729   9
  -7  11  -1 48.0577 4.25967   6
  -7  11  -1 39.7842 5.27564   7
   7 -11   1 35.5332 5.82985   9
   7 -11   1 39.7092 8.94268   1
   7 -11   1 42.9494 5.61051   5
   7 -11   1 36.2821 3.38728   2
   7 -11   1 41.3770 3.71420   2
   7 -11   1 36.1240 4.07814   6
   7 -11   1 31.9375 5.02809   8
   7 -11   1 38.7974 5.25233   9
   7 -11   1 40.6719 8.31908   1
  -8  11  -1 37.9473 3.29771   6
  -8  11  -1 38.1376 5.43269   9
  -8  11  -1 29.0072 6.24887   8
  -8  11  -1 39.0558 3.91665   3
  -8  11  -1 36.3160 5.48034   7
  -8  11  -1 34.1651 6.28083   9
  -8  11  -1 32.6345 4.81799   4
   8 -11   1 37.6765 9.73325   1
   8 -11   1 43.0400 5.22915   8
   8 -11   1 35.0792 3.82894   2
   8 -11   1 46.4129 5.71230   9
   8 -11   1 35.4607 4.19213   6
   8 -11   1 35.3602 5.71908   5
  -9  11  -1 40.1046 10.7557   1
  -9  11  -1 44.4567 4.49215   3
  -9  11  -1 38.5420 6.85281   9
  -9  11  -1 35.7617 6.39756   7
  -9  11  -1 41.9388 3.98213   6
  -9  11  -1 30.6656 3.99188   3
  -9  11  -1 33.4630 7.74818   4
  -9  11  -1 43.0774 6.06057   9
   9 -11   1 33.6305 9.52747   7
   9 -11   1 35.7617 5.17703   8
   9 -11   1 36.1476 4.33300   6
   9 -11   1 30.0796 9.69092   1
   9 -11   1 43.2200 4.34350   2
   9 -11   1 38.3307 6.02083   9
   9 -11   1 33.0814 6.91110   9
   9 -11   1 35.5221 6.91275   5
 -10  11  -1 94.6614 9.16335   9
 -10  11  -1 82.7050 7.45825   4
 -10  11  -1 75.5196 8.27557   9
 -10  11  -1 76.9594 6.33246   3
 -10  11  -1 86.8582 5.68807   3
 -10  11  -1 79.5002 7.85184   7
 -10  11  -1 62.7989 13.3872   1
  10 -11   1 80.7862 7.38912   8
  10 -11   1 75.3874 7.15858   5
  10 -11   1 88.2486 7.06004   2
  10 -11   1 99.6832 11.2241   9
  10 -11   1 80.9373 6.82648   6
  10 -11   1 104.835 9.24692   9
  10 -11   1 75.3497 12.0141   1
 -11  11  -1 120.090 10.4033   9
 -11  11  -1 120.188 7.35540   3
 -11  11  -1 121.313 6.82372   3
 -11  11  -1 142.702 12.5081   9
 -11  11  -1 115.238 8.39096   4
 -11  11  -1 128.561 10.7900   7
  11 -11   1 131.062 10.5869   9
  11 -11   1 115.907 15.7810   1
  11 -11   1 121.320 7.77906   6
  11 -11   1 115.815 8.12081   8
  11 -11   1 122.773 8.29020   2
  11 -11   1 123.757 9.83094   5
  11 -11   1 119.790 13.0193   9
 -12  11  -1 33.7860 7.66474   7
 -12  11  -1 49.2052 6.19165   4
 -12  11  -1 50.4005 4.64417   3
 -12  11  -1 50.1550 7.40937   9
  12 -11   1 43.3915 6.89501   5
  12 -11   1 41.1810 5.65616   2
  12 -11   1 49.4293 7.87389   9
  12 -11   1 55.4162 6.87623   8
 -13  11  -1 47.9360 8.18119   9
 -13  11  -1 48.8890 5.09568   3
 -13  11  -1 50.2382 6.38475   4
 -13  11  -1 45.0059 8.56670   7
  13 -11   1 51.9528 8.68257   9
  13 -11   1 58.6236 7.48162   5
  13 -11   1 44.8773 7.43916   8
  13 -11   1 46.9964 9.59880   2
 -14  11  -1 -2.6607 8.26844   7
 -14  11  -1 6.62239 8.63059   9
 -14  11  -1 7.47060 5.72059   4
  14 -11   1 3.21365 6.23152   5
  14 -11   1 -6.8008 9.58269   9
  14 -11   1 9.07080 6.04046   2
  14 -11   1 2.53076 5.36418   8
 -15  11  -1 -14.397 8.39987   9
 -15  11  -1 3.95625 6.26590   4
 -15  11  -1 -5.5445 8.86912   7
  15 -11   1 9.52720 6.85632   2
  15 -11   1 -7.5422 6.78646   5
  15 -11   1 -2.3002 9.60113   9
 -16  11  -1 10.0240 7.92322   4
  16 -11   1 5.60061 7.68404   2
  10  10  -1 -0.9232 7.30585   6
  10  10  -1 -5.6345 6.15087   2
  10  10  -1 -0.0460 7.02564   4
 -10 -10   1 5.14546 9.06537   9
 -10 -10   1 -4.2849 7.84409   3
   9  10  -1 -1.3664 6.00844   4
   9  10  -1 -0.2074 6.58531   6
   9  10  -1 -7.2018 5.17504   2
  -9 -10   1 -5.9021 7.73082   9
  -9 -10   1 5.14220 6.95582   3
  -9 -10   1 3.60162 6.38144   8
   8  10  -1 19.7475 13.6668   9
   8  10  -1 34.8666 6.93738   6
   8  10  -1 53.5184 6.46401   4
   8  10  -1 57.4512 5.75761   2
  -8 -10   1 55.8154 6.97802   8
  -8 -10   1 34.1078 7.36704   3
  -8 -10   1 40.1064 8.29705   9
   7  10  -1 4.97216 4.15484   2
   7  10  -1 0.66637 5.12865   4
   7  10  -1 -1.0770 6.37178   9
   7  10  -1 -0.2038 5.29482   6
  -7 -10   1 11.4489 6.58661   9
  -7 -10   1 1.73490 5.62415   8
  -7 -10   1 5.21864 5.99775   3
   6  10  -1 -3.5289 5.60108   9
   6  10  -1 2.10432 3.42002   2
   6  10  -1 -0.6491 4.47573   4
   6  10  -1 -10.291 6.36879   8
   6  10  -1 1.52459 4.97308   6
  -6 -10   1 5.85359 6.09522   9
  -6 -10   1 -0.4643 4.90627   2
  -6 -10   1 1.48168 7.30267   9
  -6 -10   1 1.00680 4.97910   8
  -6 -10   1 -3.0544 4.99037   3
   5  10  -1 11.3441 5.60821   8
   5  10  -1 4.35786 5.31711   9
   5  10  -1 8.89451 4.72556   6
   5  10  -1 12.9823 10.7765   9
   5  10  -1 -4.9323 6.08476   7
   5  10  -1 9.49462 4.48081   4
   5  10  -1 1.00952 2.98945   2
  -5 -10   1 10.3850 5.14334   8
  -5 -10   1 19.5059 4.73503   2
  -5 -10   1 13.1851 4.98449   3
  -5 -10   1 6.84650 5.31845   9
  -5 -10   1 3.19558 5.80822   9
   4  10  -1 -2.0794 5.02627   7
   4  10  -1 1.59316 2.58766   2
   4  10  -1 0.13013 5.76798   9
   4  10  -1 8.64542 9.87551   1
   4  10  -1 -6.2760 4.81058   8
   4  10  -1 0.23993 4.95344   6
   4  10  -1 3.38363 4.75564   9
   4  10  -1 2.08369 4.11335   4
  -4 -10   1 -5.6363 5.09333   9
  -4 -10   1 0.60020 4.46358   3
  -4 -10   1 1.93513 4.73927   9
  -4 -10   1 -0.4909 4.56083   8
  -4 -10   1 4.27969 4.00549   2
   3  10  -1 -7.8759 4.32257   7
   3  10  -1 3.66471 2.32145   2
   3  10  -1 -2.4829 4.35865   9
   3  10  -1 -1.6658 8.13081   1
   3  10  -1 2.17468 3.84149   4
   3  10  -1 4.60525 4.07219   6
   3  10  -1 14.2967 5.13709   8
   3  10  -1 -6.4793 5.09554   9
  -3 -10   1 -0.2609 4.53749   8
  -3 -10   1 -3.6477 3.40921   2
  -3 -10   1 3.41466 1.22045   5
  -3 -10   1 1.18374 7.57309   1
  -3 -10   1 3.24872 4.03872   3
  -3 -10   1 4.60918 4.93547   9
  -3 -10   1 -0.9039 4.37127   9
   2  10  -1 4.04592 6.59005   1
   2  10  -1 13.5775 4.21487   7
   2  10  -1 9.70073 3.81736   4
   2  10  -1 11.9374 3.74537   6
   2  10  -1 -0.5668 4.86316   9
   2  10  -1 2.69148 4.67939   3
   2  10  -1 18.1989 4.80608   8
   2  10  -1 4.98475 2.07300   2
   2  10  -1 14.7957 4.66619   9
  -2 -10   1 9.91983 3.22851   2
  -2 -10   1 13.0395 4.56636   9
  -2 -10   1 13.7969 2.30600   5
  -2 -10   1 7.80933 4.66865   8
  -2 -10   1 9.30405 3.81424   3
  -2 -10   1 5.46147 4.14487   6
  -2 -10   1 20.5308 4.90708   9
  -2 -10   1 26.7200 8.00923   1
   1  10  -1 119.371 7.90012   9
   1  10  -1 123.366 8.37195   9
   1  10  -1 113.517 6.79935   6
   1  10  -1 117.400 12.6685   1
   1  10  -1 123.345 8.25482   8
   1  10  -1 127.452 7.34727   7
   1  10  -1 115.569 4.62183   2
   1  10  -1 113.538 7.54526   3
   1  10  -1 119.979 7.13159   4
  -1 -10   1 115.072 7.71145   8
  -1 -10   1 112.315 7.76058   6
  -1 -10   1 124.218 5.85370   2
  -1 -10   1 130.475 7.89188   9
  -1 -10   1 113.465 5.60159   5
  -1 -10   1 114.688 6.64063   3
  -1 -10   1 119.486 7.97388   9
  -1 -10   1 120.688 12.3792   1
   0  10  -1 72.1479 5.41471   6
   0  10  -1 71.0632 6.07758   8
   0  10  -1 63.5896 6.13490   3
   0  10  -1 59.0888 5.75529   7
   0  10  -1 73.0836 7.10408   9
   0  10  -1 61.2589 5.57546   4
   0 -10   1 61.9761 5.63918   3
   0 -10   1 69.6827 7.00539   8
   0 -10   1 67.7630 8.79468   1
   0 -10   1 66.2747 5.12367   5
   0 -10   1 71.1567 6.60827   9
   0 -10   1 71.0882 6.79287   9
   0 -10   1 58.0820 5.47531   4
   0 -10   1 69.9508 4.23813   2
   0 -10   1 68.7796 6.61746   6
  -1  10  -1 72.8301 5.58606   7
  -1  10  -1 74.8235 5.25691   6
  -1  10  -1 66.9726 5.78584   3
  -1  10  -1 70.8903 7.36242   8
  -1  10  -1 79.8158 4.48055   5
  -1  10  -1 79.9046 5.73526   4
  -1  10  -1 78.3041 6.92878   9
  -1  10  -1 75.8979 5.82011   7
  -1  10  -1 77.3615 6.40830   9
   1 -10   1 84.5917 5.68558   4
   1 -10   1 72.3738 6.40690   6
   1 -10   1 71.7206 5.54962   5
   1 -10   1 68.8012 8.16497   1
   1 -10   1 74.5742 3.77117   2
   1 -10   1 76.1878 6.46887   9
   1 -10   1 74.4550 8.81049   1
   1 -10   1 66.5879 6.83145   8
   1 -10   1 75.3485 5.06866   3
   1 -10   1 75.2584 6.66518   9
  -2  10  -1 174.618 7.35271   6
  -2  10  -1 182.136 7.52946   7
  -2  10  -1 168.720 7.73653   4
  -2  10  -1 162.417 8.31726   9
  -2  10  -1 176.493 7.70016   3
  -2  10  -1 163.452 9.13412   8
  -2  10  -1 170.134 6.83320   5
  -2  10  -1 160.266 8.61070   9
   2 -10   1 167.289 8.46694   9
   2 -10   1 172.779 5.56372   2
   2 -10   1 168.248 7.22898   3
   2 -10   1 172.214 8.66089   8
   2 -10   1 167.754 7.69353   5
   2 -10   1 166.689 8.50366   9
   2 -10   1 178.595 8.00481   6
   2 -10   1 172.584 12.2249   1
   2 -10   1 159.467 7.51946   4
   2 -10   1 186.846 12.9468   1
  -3  10  -1 68.3089 4.89532   6
  -3  10  -1 72.4313 5.49992   7
  -3  10  -1 65.8703 5.51994   4
  -3  10  -1 72.6816 7.24052   8
  -3  10  -1 71.9414 5.47072   3
  -3  10  -1 64.8535 4.74307   5
  -3  10  -1 68.4711 6.51400   9
  -3  10  -1 56.9101 5.99545   9
   3 -10   1 66.7403 2.99222   2
   3 -10   1 54.4725 7.54757   1
   3 -10   1 66.2409 8.39896   1
   3 -10   1 70.0965 3.76483   2
   3 -10   1 69.1031 6.28163   9
   3 -10   1 58.8978 6.31126   8
   3 -10   1 63.9702 6.25561   5
   3 -10   1 63.0803 4.62927   3
   3 -10   1 65.2785 6.24732   9
   3 -10   1 58.5216 5.24053   4
   3 -10   1 62.4849 5.66180   6
  -4  10  -1 33.5042 4.04661   4
  -4  10  -1 29.2456 3.06117   6
  -4  10  -1 29.7585 3.43497   3
  -4  10  -1 32.5226 4.41996   9
  -4  10  -1 36.0512 4.68271   9
  -4  10  -1 33.9885 4.83855   8
  -4  10  -1 29.5294 3.98562   7
  -4  10  -1 25.0519 3.51649   5
   4 -10   1 32.6496 2.75444   2
   4 -10   1 33.2841 3.22815   3
   4 -10   1 26.2686 3.89518   4
   4 -10   1 35.6411 6.99644   1
   4 -10   1 24.1971 3.50492   6
   4 -10   1 30.9867 4.38155   9
   4 -10   1 31.8638 4.56629   5
   4 -10   1 18.2429 6.02121   1
   4 -10   1 32.9694 4.45922   8
   4 -10   1 26.2172 4.45069   9
   4 -10   1 28.4899 2.36864   2
  -5  10  -1 129.956 5.87135   6
  -5  10  -1 136.236 7.97367   9
  -5  10  -1 134.323 7.77032   9
  -5  10  -1 128.040 6.92895   5
  -5  10  -1 138.235 6.95607   7
  -5  10  -1 135.559 6.31702   3
  -5  10  -1 136.656 8.36363   8
  -5  10  -1 144.553 7.41318   4
   5 -10   1 133.872 5.21838   2
   5 -10   1 132.059 7.82455   9
   5 -10   1 133.118 7.65794   8
   5 -10   1 138.072 6.50662   6
   5 -10   1 128.499 7.08463   4
   5 -10   1 138.061 12.6313   1
   5 -10   1 151.626 12.0752   1
   5 -10   1 133.019 4.80328   2
   5 -10   1 135.169 7.71495   5
   5 -10   1 132.823 7.91677   9
  -6  10  -1 172.594 6.97567   3
  -6  10  -1 176.962 9.02544   9
  -6  10  -1 164.342 8.25012   7
  -6  10  -1 167.857 6.45340   6
  -6  10  -1 166.222 8.59767   9
  -6  10  -1 170.716 7.98118   5
  -6  10  -1 156.545 7.80444   4
  -6  10  -1 163.765 9.17988   8
   6 -10   1 153.289 13.7392   1
   6 -10   1 168.805 5.85633   2
   6 -10   1 175.596 7.15945   6
   6 -10   1 159.534 8.34390   8
   6 -10   1 143.533 12.4156   1
   6 -10   1 156.747 7.95843   4
   6 -10   1 149.621 8.55112   5
   6 -10   1 174.005 8.90800   9
   6 -10   1 163.414 8.65288   9
   6 -10   1 163.872 6.41656   2
  -7  10  -1 7.69708 4.67642   8
  -7  10  -1 7.50307 2.75496   3
  -7  10  -1 6.58951 4.10834   7
  -7  10  -1 8.44862 2.35151   6
  -7  10  -1 8.69489 3.73964   4
  -7  10  -1 14.3883 4.38437   9
  -7  10  -1 5.48497 3.99109   5
  -7  10  -1 8.13586 3.80259   9
   7 -10   1 -1.5888 4.43521   5
   7 -10   1 3.09955 3.73718   7
   7 -10   1 4.18036 3.80023   9
   7 -10   1 6.78533 3.80986   4
   7 -10   1 -0.8577 5.93843   1
   7 -10   1 6.52820 3.92791   8
   7 -10   1 6.56919 2.99576   6
   7 -10   1 6.79045 2.89679   2
  -8  10  -1 11.2033 4.64482   9
  -8  10  -1 6.20593 2.84579   3
  -8  10  -1 9.24656 2.37108   6
  -8  10  -1 9.34260 4.22317   9
  -8  10  -1 2.09772 4.47923   7
  -8  10  -1 4.65083 3.86712   4
  -8  10  -1 8.16581 7.42056   1
  -8  10  -1 1.51678 4.74737   8
  -8  10  -1 9.99437 4.73174   5
   8 -10   1 15.8809 4.54030   4
   8 -10   1 15.2361 4.53163   9
   8 -10   1 7.47608 3.11646   6
   8 -10   1 3.00550 4.25788   7
   8 -10   1 7.12011 4.78701   9
   8 -10   1 3.32937 7.15932   1
   8 -10   1 9.26059 4.79344   5
   8 -10   1 6.25837 3.32068   2
   8 -10   1 12.6174 4.02922   8
  -9  10  -1 76.8915 7.04024   4
  -9  10  -1 75.4868 7.82434   9
  -9  10  -1 70.3132 10.9337   1
  -9  10  -1 71.8481 5.30576   3
  -9  10  -1 71.2394 6.94460   7
  -9  10  -1 59.3096 6.77684   9
  -9  10  -1 74.1703 4.85595   3
  -9  10  -1 63.7213 6.33571   8
   9 -10   1 67.4495 7.22957   9
   9 -10   1 69.4997 6.09832   2
   9 -10   1 63.9362 6.11576   5
   9 -10   1 61.3562 5.51773   8
   9 -10   1 64.0065 6.23194   7
   9 -10   1 57.1471 9.78085   1
   9 -10   1 79.6173 7.79149   9
   9 -10   1 72.6726 5.75271   6
 -10  10  -1 15.5075 3.40409   3
 -10  10  -1 18.1419 3.19373   3
 -10  10  -1 15.5295 5.14831   9
 -10  10  -1 22.8106 6.06854   9
 -10  10  -1 26.5050 9.32490   1
 -10  10  -1 10.5817 5.40955   8
 -10  10  -1 10.6453 4.37358   4
 -10  10  -1 15.1985 5.97296   7
  10 -10   1 10.5012 8.94590   1
  10 -10   1 17.7895 4.26368   2
  10 -10   1 22.8021 4.40471   8
  10 -10   1 15.3229 5.09378   9
  10 -10   1 24.0457 6.50357   9
  10 -10   1 18.8203 3.68968   6
 -11  10  -1 24.1514 3.72590   3
 -11  10  -1 27.8558 3.67312   3
 -11  10  -1 23.8980 6.05794   8
 -11  10  -1 29.8568 5.16780   4
 -11  10  -1 20.0205 11.8384   1
 -11  10  -1 16.3861 6.83025   9
 -11  10  -1 31.0595 6.14345   9
  11 -10   1 28.7427 5.81070   5
  11 -10   1 20.0278 3.95380   6
  11 -10   1 29.4915 4.74636   8
  11 -10   1 21.9232 7.51613   9
  11 -10   1 28.3573 6.19749   9
  11 -10   1 25.1019 4.74568   2
  11 -10   1 29.5049 11.4678   1
 -12  10  -1 105.434 10.9196   7
 -12  10  -1 84.5137 8.45910   8
 -12  10  -1 118.224 12.8877   9
 -12  10  -1 118.884 7.02418   3
 -12  10  -1 115.084 8.12218   4
 -12  10  -1 119.408 8.63233   3
 -12  10  -1 110.310 10.1912   9
  12 -10   1 122.209 10.8859   6
  12 -10   1 103.050 9.51762   5
  12 -10   1 102.723 10.3604   9
  12 -10   1 111.719 8.21975   8
  12 -10   1 124.978 8.90560   2
  12 -10   1 108.427 10.5260   9
 -13  10  -1 41.1279 4.93032   3
 -13  10  -1 52.8981 7.58087   9
 -13  10  -1 45.1966 5.88285   4
 -13  10  -1 45.1885 8.34563   7
  13 -10   1 49.3870 7.88229   9
  13 -10   1 44.5127 7.85005   2
  13 -10   1 53.6472 5.77977   8
  13 -10   1 39.0089 6.90471   5
 -14  10  -1 36.7555 8.05651   9
 -14  10  -1 24.0989 8.52308   7
 -14  10  -1 38.1477 6.42758   4
 -14  10  -1 29.1603 5.29573   3
  14 -10   1 38.2153 6.43261   2
  14 -10   1 45.3104 8.90639   9
  14 -10   1 31.1910 5.21503   6
  14 -10   1 25.0923 6.76202   5
 -15  10  -1 3.50106 8.29955   9
 -15  10  -1 4.52253 8.59338   7
 -15  10  -1 1.67730 5.62239   4
  15 -10   1 -1.0657 6.80888   2
  15 -10   1 0.92012 6.79822   5
 -16  10  -1 4.02148 10.5830   7
 -16  10  -1 21.0126 7.04533   4
 -16  10  -1 10.6741 9.92027   9
  16 -10   1 19.2282 7.78588   2
  16 -10   1 13.3521 8.18184   5
  11   9  -1 4.34350 8.01981   6
  11   9  -1 9.36999 6.58448   2
  11   9  -1 -2.8374 6.77723   4
 -11  -9   1 5.22407 8.46382   7
 -11  -9   1 5.29870 9.57972   9
 -11  -9   1 11.4916 8.61340   3
  10   9  -1 27.6727 6.19449   2
  10   9  -1 34.0147 6.63480   4
  10   9  -1 32.4273 7.46071   6
 -10  -9   1 35.4575 9.03938   9
 -10  -9   1 27.9598 7.76962   3
 -10  -9   1 34.3356 8.23849   7
   9   9  -1 28.9159 5.72398   4
   9   9  -1 52.1413 11.9900   9
   9   9  -1 30.7832 5.36499   2
   9   9  -1 25.0905 6.78148   6
  -9  -9   1 18.3643 7.14815   3
  -9  -9   1 26.2534 7.16183   7
  -9  -9   1 31.0013 5.79017   8
  -9  -9   1 30.4597 7.85626   9
   8   9  -1 31.2056 6.69988   8
   8   9  -1 29.7420 9.37352   4
   8   9  -1 40.4692 7.85539   9
   8   9  -1 43.2405 8.02281   2
   8   9  -1 45.9771 6.44070   6
  -8  -9   1 35.7749 7.63528   9
  -8  -9   1 30.9802 6.22924   7
  -8  -9   1 34.5832 5.71454   8
  -8  -9   1 36.1065 6.80078   3
   7   9  -1 100.508 9.33426   8
   7   9  -1 106.341 10.5472   9
   7   9  -1 111.908 7.14477   2
   7   9  -1 116.120 8.69791   6
   7   9  -1 119.538 8.30697   4
  -7  -9   1 119.219 8.67369   8
  -7  -9   1 131.788 11.7580   9
  -7  -9   1 108.852 9.57943   2
  -7  -9   1 117.274 9.05164   3
  -7  -9   1 121.306 10.6136   9
   6   9  -1 4.13073 4.66955   6
   6   9  -1 3.98438 5.16956   9
   6   9  -1 16.5246 6.94225   9
   6   9  -1 7.03924 3.40710   2
   6   9  -1 7.63774 5.30360   8
   6   9  -1 11.9046 4.11675   4
   6   9  -1 3.74189 6.04914   7
  -6  -9   1 13.9747 4.63250   8
  -6  -9   1 8.76782 5.35530   9
  -6  -9   1 12.5479 6.00453   9
  -6  -9   1 19.0547 5.05010   3
  -6  -9   1 11.8154 4.70586   2
   5   9  -1 7.73472 5.13439   7
   5   9  -1 5.80617 4.68241   8
   5   9  -1 6.40565 5.63360   9
   5   9  -1 8.08947 8.10271   1
   5   9  -1 10.0507 4.85093   9
   5   9  -1 7.34314 3.76391   4
   5   9  -1 13.5462 3.08444   2
   5   9  -1 4.40249 4.42008   6
  -5  -9   1 4.92020 4.12963   2
  -5  -9   1 7.08786 4.69003   8
  -5  -9   1 10.5869 4.79531   3
  -5  -9   1 9.42555 4.81695   9
  -5  -9   1 7.54086 5.18588   9
   4   9  -1 159.333 9.02349   7
   4   9  -1 148.581 9.00763   9
   4   9  -1 135.547 8.59940   8
   4   9  -1 156.156 7.33748   4
   4   9  -1 153.130 6.28344   2
   4   9  -1 149.190 9.52567   9
   4   9  -1 140.959 14.8183   1
   4   9  -1 154.475 8.47987   6
   4   9  -1 112.116 9.03162   3
  -4  -9   1 124.625 14.2953   1
  -4  -9   1 145.047 8.99259   9
  -4  -9   1 140.785 7.61587   2
  -4  -9   1 148.227 9.20745   9
  -4  -9   1 146.888 8.12997   3
  -4  -9   1 124.284 8.22154   6
  -4  -9   1 139.330 8.27594   8
   3   9  -1 151.557 8.62635   3
   3   9  -1 147.548 8.05609   7
   3   9  -1 151.157 8.58037   9
   3   9  -1 144.151 5.94816   2
   3   9  -1 145.175 8.96516   9
   3   9  -1 145.846 7.18189   4
   3   9  -1 153.104 7.72026   6
   3   9  -1 147.881 8.96217   8
   3   9  -1 146.946 13.0812   1
  -3  -9   1 152.597 8.69155   9
  -3  -9   1 148.841 4.73904   5
  -3  -9   1 147.521 8.34295   6
  -3  -9   1 128.749 13.1776   1
  -3  -9   1 141.317 8.57425   9
  -3  -9   1 148.281 8.33184   8
  -3  -9   1 153.537 8.06997   3
   2   9  -1 162.244 8.92586   8
   2   9  -1 180.318 8.75538   9
   2   9  -1 165.781 9.06894   9
   2   9  -1 162.828 12.6853   1
   2   9  -1 170.522 6.12881   2
   2   9  -1 167.991 7.81553   4
   2   9  -1 174.445 8.14313   6
   2   9  -1 174.849 8.50491   3
   2   9  -1 177.279 8.11011   7
  -2  -9   1 171.343 7.16332   2
  -2  -9   1 169.847 6.16094   5
  -2  -9   1 160.196 8.46927   6
  -2  -9   1 171.166 8.75100   9
  -2  -9   1 165.612 7.70931   3
  -2  -9   1 166.638 8.61228   8
  -2  -9   1 177.233 8.76222   9
  -2  -9   1 176.538 13.2876   1
   1   9  -1 33.6044 3.72242   4
   1   9  -1 24.7485 3.62311   6
   1   9  -1 27.9683 4.33240   9
   1   9  -1 24.3618 4.34003   9
   1   9  -1 27.7339 2.66243   2
   1   9  -1 28.2445 4.05316   3
   1   9  -1 21.7317 6.05375   1
   1   9  -1 21.4389 4.65415   8
   1   9  -1 20.3147 3.48989   7
  -1  -9   1 32.1627 6.41442   1
  -1  -9   1 24.5892 2.78379   5
  -1  -9   1 24.4006 3.56634   3
  -1  -9   1 30.0412 4.20279   9
  -1  -9   1 22.9106 4.51849   8
  -1  -9   1 27.2227 3.86608   6
  -1  -9   1 30.1479 2.88526   2
  -1  -9   1 27.4512 3.43685   4
  -1  -9   1 28.8418 4.32168   9
   0   9  -1 6.49698 1.45095   2
   0   9  -1 8.40773 3.37674   3
   0   9  -1 4.73234 2.91983   6
   0   9  -1 6.48403 3.69179   9
   0   9  -1 6.57854 4.93927   1
   0   9  -1 5.57558 2.94738   4
   0   9  -1 7.44050 3.02938   7
   0   9  -1 5.59207 4.09296   8
   0  -9   1 5.89168 2.79697   3
   0  -9   1 0.24570 2.61434   5
   0  -9   1 7.30716 3.00121   4
   0  -9   1 7.13736 1.99530   2
   0  -9   1 8.04052 3.92443   8
   0  -9   1 3.95156 3.26153   9
   0  -9   1 3.52638 3.51940   9
   0  -9   1 3.74807 3.21132   6
   0  -9   1 9.28744 5.38591   1
  -1   9  -1 163.830 6.80517   7
  -1   9  -1 170.424 8.42012   8
  -1   9  -1 165.152 6.80521   6
  -1   9  -1 166.756 8.07780   9
  -1   9  -1 170.372 7.12054   7
  -1   9  -1 166.970 7.09279   3
  -1   9  -1 168.058 6.23111   5
  -1   9  -1 172.849 7.23687   4
   1  -9   1 164.472 11.1251   1
   1  -9   1 163.228 7.24326   6
   1  -9   1 163.558 6.97276   5
   1  -9   1 153.813 11.3065   1
   1  -9   1 163.941 6.70845   3
   1  -9   1 169.244 7.90227   9
   1  -9   1 156.902 8.11841   8
   1  -9   1 177.438 8.04608   9
   1  -9   1 169.542 5.54842   2
   1  -9   1 171.881 7.06622   4
  -2   9  -1 -0.4184 3.86400   8
  -2   9  -1 -0.2695 3.16302   9
  -2   9  -1 -0.8835 2.90770   4
  -2   9  -1 -0.3972 2.57392   7
  -2   9  -1 2.44444 2.36389   6
  -2   9  -1 3.52219 2.42688   5
  -2   9  -1 1.36754 2.65916   3
  -2   9  -1 -2.4457 3.08344   9
   2  -9   1 -1.2059 2.73305   6
   2  -9   1 -1.4428 3.10025   9
   2  -9   1 3.50544 3.49102   8
   2  -9   1 -0.3030 1.19643   2
   2  -9   1 0.80743 2.65527   4
   2  -9   1 -1.1983 3.09513   9
   2  -9   1 -0.0008 3.21615   5
   2  -9   1 3.88266 4.96816   1
   2  -9   1 -0.0849 2.27709   3
   2  -9   1 0.77060 4.64131   1
  -3   9  -1 20.6424 2.71274   6
  -3   9  -1 16.8017 2.97555   7
  -3   9  -1 19.4630 3.26837   4
  -3   9  -1 18.4283 2.96883   5
  -3   9  -1 17.3787 2.86867   3
  -3   9  -1 15.3964 4.06135   8
  -3   9  -1 14.9101 3.64788   9
  -3   9  -1 21.0966 5.67581   9
   3  -9   1 18.5055 3.61944   9
   3  -9   1 19.1119 1.61700   2
   3  -9   1 22.8489 3.73813   5
   3  -9   1 14.8647 3.11461   8
   3  -9   1 21.0012 2.66928   3
   3  -9   1 20.3235 3.66561   9
   3  -9   1 20.2463 3.21704   4
   3  -9   1 19.1922 2.03123   2
   3  -9   1 13.7674 5.44676   1
   3  -9   1 20.9033 2.94456   6
  -4   9  -1 3.00753 2.88097   4
  -4   9  -1 2.77320 2.16416   6
  -4   9  -1 10.9705 2.55835   3
  -4   9  -1 3.83211 2.90103   5
  -4   9  -1 1.84570 3.60539   8
  -4   9  -1 8.40472 3.30693   9
  -4   9  -1 8.97977 2.93721   7
   4  -9   1 8.88855 1.43510   2
   4  -9   1 9.05844 1.65473   2
   4  -9   1 9.68554 3.32924   9
   4  -9   1 6.58406 2.09028   3
   4  -9   1 3.30297 3.44631   8
   4  -9   1 3.67805 3.47310   5
   4  -9   1 -1.9755 8.48724   1
   4  -9   1 3.39846 2.94979   4
   4  -9   1 9.45560 2.70314   6
   4  -9   1 4.10371 4.76755   1
   4  -9   1 4.45246 3.44441   9
  -5   9  -1 97.7115 6.93225   8
  -5   9  -1 100.590 6.59244   9
  -5   9  -1 105.962 6.27493   7
  -5   9  -1 102.623 4.88546   6
  -5   9  -1 106.947 6.09725   5
  -5   9  -1 82.0142 7.36754   3
  -5   9  -1 104.401 6.01505   4
   5  -9   1 108.799 10.2407   1
   5  -9   1 88.6326 6.04742   6
   5  -9   1 102.430 4.05069   2
   5  -9   1 103.469 4.48373   2
   5  -9   1 110.858 6.84003   9
   5  -9   1 103.165 6.73277   5
   5  -9   1 105.283 6.63300   9
   5  -9   1 104.587 6.52898   8
   5  -9   1 103.895 5.98150   4
  -6   9  -1 327.050 10.3859   6
  -6   9  -1 324.037 11.6754   5
  -6   9  -1 332.520 11.9146   7
  -6   9  -1 335.898 12.2005   9
  -6   9  -1 318.728 11.4390   4
  -6   9  -1 356.001 12.2512   8
  -6   9  -1 310.638 13.2557   9
  -6   9  -1 346.662 10.7156   3
   6  -9   1 333.092 10.4517   2
   6  -9   1 317.469 11.7799   8
   6  -9   1 262.330 19.1195   1
   6  -9   1 345.272 11.8520   7
   6  -9   1 332.281 12.0211   5
   6  -9   1 335.949 12.2473   9
   6  -9   1 340.514 11.6358   4
  -7   9  -1 31.1778 4.46421   5
  -7   9  -1 35.7055 4.81829   9
  -7   9  -1 28.9179 3.27812   3
  -7   9  -1 36.2342 3.95513   4
  -7   9  -1 32.1080 4.72179   8
  -7   9  -1 29.0666 2.67404   6
  -7   9  -1 32.3149 4.28665   9
  -7   9  -1 30.7863 7.05466   1
  -7   9  -1 30.5848 4.71267   7
   7  -9   1 36.8070 5.13242   9
   7  -9   1 30.6008 4.16497   4
   7  -9   1 23.7251 6.35831   1
   7  -9   1 27.0281 4.72950   5
   7  -9   1 35.0788 4.25737   7
   7  -9   1 28.3728 3.27881   2
   7  -9   1 29.6309 4.04825   8
   7  -9   1 32.0997 4.29591   9
  -8   9  -1 38.7220 5.21516   7
  -8   9  -1 20.3061 6.87018   1
  -8   9  -1 47.2635 3.94805   3
  -8   9  -1 38.6473 4.30096   4
  -8   9  -1 34.3041 4.63681   9
  -8   9  -1 46.4746 3.62471   6
  -8   9  -1 36.4030 4.87986   8
  -8   9  -1 43.6151 5.30972   9
  -8   9  -1 34.2633 4.85946   5
   8  -9   1 35.8252 3.90755   2
   8  -9   1 32.1542 5.18302   5
   8  -9   1 38.1314 4.18956   8
   8  -9   1 26.4078 7.32503   1
   8  -9   1 37.1735 5.51161   9
   8  -9   1 40.4112 4.83801   9
   8  -9   1 39.0522 4.51868   4
   8  -9   1 42.7365 4.96320   7
  -9   9  -1 3.53621 3.63009   4
  -9   9  -1 -2.7272 4.56843   9
  -9   9  -1 4.27889 13.2286   1
  -9   9  -1 4.99414 4.64442   8
  -9   9  -1 -0.2240 3.94625   9
  -9   9  -1 -5.1335 4.22339   5
  -9   9  -1 1.75791 4.84737   7
  -9   9  -1 1.40647 2.66439   3
  -9   9  -1 1.26758 2.48045   3
   9  -9   1 0.29238 2.75804   6
   9  -9   1 2.86835 4.19709   9
   9  -9   1 0.56002 5.13604   9
   9  -9   1 9.35430 7.45139   1
   9  -9   1 -6.3078 4.07686   4
   9  -9   1 1.77971 3.65923   2
   9  -9   1 4.68335 4.31462   7
   9  -9   1 -1.6629 3.49935   8
   9  -9   1 -0.7348 4.54956   5
 -10   9  -1 140.163 6.26455   3
 -10   9  -1 120.173 9.61325   7
 -10   9  -1 134.534 6.28426   3
 -10   9  -1 130.434 9.02425   9
 -10   9  -1 113.078 8.27220   8
 -10   9  -1 126.399 7.90370   4
 -10   9  -1 131.483 9.89791   9
 -10   9  -1 106.011 12.0629   1
  10  -9   1 132.044 7.12614   8
  10  -9   1 117.384 10.9979   4
  10  -9   1 122.161 6.60263   6
  10  -9   1 132.271 10.0992   7
  10  -9   1 141.906 7.84765   2
  10  -9   1 133.413 10.4738   9
  10  -9   1 128.271 15.5637   1
  10  -9   1 143.408 9.13980   9
  10  -9   1 136.510 7.73013   5
 -11   9  -1 0.62055 4.78385   9
 -11   9  -1 4.89363 4.07755   4
 -11   9  -1 -1.2652 5.03121   8
 -11   9  -1 5.98487 6.14519   9
 -11   9  -1 -0.0949 3.15145   3
 -11   9  -1 12.1608 10.0310   1
 -11   9  -1 3.17257 3.15571   3
 -11   9  -1 0.45331 6.05381   7
  11  -9   1 0.98182 4.90503   9
  11  -9   1 -1.5996 4.29502   2
  11  -9   1 1.93353 6.70813   9
  11  -9   1 7.09545 3.71411   8
  11  -9   1 2.68815 3.30745   6
  11  -9   1 0.12773 9.64060   1
  11  -9   1 -1.6669 4.90519   5
 -12   9  -1 7.87801 3.74004   3
 -12   9  -1 10.4680 5.40794   9
 -12   9  -1 17.4650 7.03475   7
 -12   9  -1 12.2653 4.71266   4
 -12   9  -1 0.42172 3.53129   3
 -12   9  -1 -5.1193 6.91999   9
 -12   9  -1 19.0633 5.59249   8
  12  -9   1 14.5750 5.61857   5
  12  -9   1 0.32403 3.65862   6
  12  -9   1 6.46846 13.3124   1
  12  -9   1 14.1135 4.99392   2
  12  -9   1 11.8276 4.03882   8
  12  -9   1 -0.7419 7.71663   9
  12  -9   1 3.43491 5.61930   9
 -13   9  -1 39.4148 9.91418   8
 -13   9  -1 63.2807 6.91483   3
 -13   9  -1 47.9437 8.41660   7
 -13   9  -1 44.1356 7.61065   9
 -13   9  -1 59.3658 5.94847   4
  13  -9   1 54.7958 6.86304   5
  13  -9   1 60.1113 5.63566   6
  13  -9   1 54.5093 5.39255   8
  13  -9   1 68.9890 6.94503   2
  13  -9   1 60.6529 8.22047   9
 -14   9  -1 3.16855 4.60301   3
 -14   9  -1 9.93579 7.80449   7
 -14   9  -1 5.21516 7.44526   9
 -14   9  -1 4.59174 5.13477   4
  14  -9   1 12.8532 5.76470   2
  14  -9   1 5.02920 3.81709   6
  14  -9   1 7.57965 7.94733   9
  14  -9   1 5.34029 6.07250   5
 -15   9  -1 2.75693 5.99484   4
 -15   9  -1 -5.0875 8.00469   9
 -15   9  -1 -5.8315 8.09948   7
  15  -9   1 -1.2053 6.31764   2
  15  -9   1 0.29952 8.89457   9
  15  -9   1 4.66163 6.59200   5
 -16   9  -1 -1.2364 6.38002   4
 -16   9  -1 5.89994 9.97232   7
 -16   9  -1 -6.7665 9.66531   9
  16  -9   1 -1.0460 7.54025   2
  16  -9   1 4.22894 7.42168   5
  12   8  -1 -2.0766 6.37279   2
  12   8  -1 12.9096 7.07432   4
  12   8  -1 5.99271 8.17848   6
 -12  -8   1 21.9651 9.21537   7
 -12  -8   1 3.48618 8.71044   3
 -12  -8   1 4.60493 9.84705   9
  11   8  -1 39.5895 6.65784   2
  11   8  -1 34.7963 6.68103   4
  11   8  -1 38.9972 7.66277   6
 -11  -8   1 48.2967 8.33956   3
 -11  -8   1 40.8347 8.25978   7
 -11  -8   1 46.3498 9.60744   9
  10   8  -1 -8.4048 6.01486   6
  10   8  -1 -15.655 4.86727   4
  10   8  -1 12.5379 9.38306   9
  10   8  -1 1.86093 5.06802   2
 -10  -8   1 6.27775 6.41119   7
 -10  -8   1 7.79480 7.50885   9
 -10  -8   1 5.35208 6.68075   3
 -10  -8   1 -4.0486 4.57695   8
   9   8  -1 35.7066 7.66862   9
   9   8  -1 35.1462 5.98821   4
   9   8  -1 35.9213 5.23788   2
   9   8  -1 29.9077 6.19934   6
  -9  -8   1 38.7925 7.55905   9
  -9  -8   1 30.3894 6.46954   7
  -9  -8   1 22.5040 6.48442   3
  -9  -8   1 29.1908 5.12950   8
   8   8  -1 50.2268 5.93947   8
   8   8  -1 48.2831 6.22259   6
   8   8  -1 50.2812 5.15827   2
   8   8  -1 61.6780 7.52984   9
   8   8  -1 48.6732 5.30302   4
  -8  -8   1 59.5606 7.48714   9
  -8  -8   1 54.9807 6.54184   3
  -8  -8   1 58.8240 5.61085   8
  -8  -8   1 43.1790 7.73883   9
  -8  -8   1 63.5473 10.2637   7
   7   8  -1 24.6695 6.49528   4
   7   8  -1 19.7548 6.96855   9
   7   8  -1 19.8445 5.81962   9
   7   8  -1 27.6910 8.03813   7
   7   8  -1 15.7334 5.07335   6
   7   8  -1 19.3973 4.82237   4
   7   8  -1 21.0201 5.05368   8
   7   8  -1 30.5030 4.17489   2
  -7  -8   1 26.2007 4.80449   8
  -7  -8   1 29.6831 5.39406   3
  -7  -8   1 25.6713 5.04874   7
  -7  -8   1 29.7221 5.92560   9
  -7  -8   1 17.9343 5.04586   2
  -7  -8   1 26.7992 6.43390   9
   6   8  -1 8.84503 3.20040   2
   6   8  -1 19.6824 4.58382   6
   6   8  -1 14.2806 4.36975   8
   6   8  -1 12.0601 5.14810   9
   6   8  -1 1.55445 5.30326   9
   6   8  -1 22.1331 9.26458   1
   6   8  -1 4.92401 5.05083   7
   6   8  -1 13.0458 3.73078   4
  -6  -8   1 12.9395 4.64965   2
  -6  -8   1 0.85056 7.43480   1
  -6  -8   1 12.9537 5.14350   9
  -6  -8   1 10.7493 5.03239   9
  -6  -8   1 12.7293 4.18935   8
  -6  -8   1 5.74990 4.63356   3
  -6  -8   1 12.7432 4.18726   7
   5   8  -1 33.7907 4.06003   4
   5   8  -1 31.0223 4.67664   8
   5   8  -1 39.4454 8.00108   1
   5   8  -1 37.7427 4.81125   6
   5   8  -1 36.0980 3.51096   2
   5   8  -1 34.4847 5.70200   9
   5   8  -1 30.0375 5.78216   3
   5   8  -1 38.5755 5.39306   7
   5   8  -1 31.8808 5.12637   9
  -5  -8   1 40.1530 8.73401   1
  -5  -8   1 31.3776 5.30592   9
  -5  -8   1 39.2740 4.97359   8
  -5  -8   1 35.5934 4.97895   3
  -5  -8   1 32.5454 5.16229   9
  -5  -8   1 35.2956 4.85083   6
  -5  -8   1 30.7109 4.37367   2
   4   8  -1 2.80502 6.40029   1
   4   8  -1 4.50849 3.97841   7
   4   8  -1 2.58871 4.51211   3
   4   8  -1 0.35328 3.08681   4
   4   8  -1 -1.9088 2.26156   2
   4   8  -1 8.77234 4.11084   8
   4   8  -1 0.70829 3.57800   6
   4   8  -1 2.52587 4.40883   9
   4   8  -1 -2.5181 3.80476   9
  -4  -8   1 0.77687 4.01698   8
  -4  -8   1 0.38592 3.65753   3
  -4  -8   1 3.14589 1.00021   5
  -4  -8   1 -1.0942 3.38438   2
  -4  -8   1 0.01559 4.04268   9
  -4  -8   1 5.98141 3.99727   9
  -4  -8   1 7.86548 3.80729   6
  -4  -8   1 -2.8518 5.79611   1
   3   8  -1 475.906 20.5232   1
   3   8  -1 491.675 15.9490   8
   3   8  -1 489.918 15.3479   4
   3   8  -1 484.652 15.6289   6
   3   8  -1 478.277 15.9944   3
   3   8  -1 476.857 16.3900   9
   3   8  -1 482.866 15.6583   7
   3   8  -1 485.480 16.3147   9
   3   8  -1 487.635 14.4546   2
  -3  -8   1 491.326 13.6384   5
  -3  -8   1 463.915 16.2014   9
  -3  -8   1 487.128 15.6786   3
  -3  -8   1 491.510 15.9980   8
  -3  -8   1 505.737 20.8817   1
  -3  -8   1 492.585 16.3538   9
  -3  -8   1 483.392 15.7003   6
  -3  -8   1 478.396 15.0050   2
   2   8  -1 500.272 16.4938   9
   2   8  -1 495.698 16.1436   8
   2   8  -1 493.913 15.9256   3
   2   8  -1 488.290 20.1849   1
   2   8  -1 515.284 15.7627   7
   2   8  -1 498.327 14.5043   2
   2   8  -1 514.046 16.4364   9
   2   8  -1 485.638 15.6525   6
   2   8  -1 491.322 15.3563   4
  -2  -8   1 512.306 14.9089   2
  -2  -8   1 490.612 14.3841   5
  -2  -8   1 508.286 20.3529   1
  -2  -8   1 504.994 15.8095   6
  -2  -8   1 479.389 15.6356   3
  -2  -8   1 502.831 16.2905   8
  -2  -8   1 504.920 16.3653   9
  -2  -8   1 489.690 16.3206   9
   1   8  -1 133.576 7.01475   9
   1   8  -1 129.919 6.13607   6
   1   8  -1 127.522 5.93976   4
   1   8  -1 119.717 7.08365   8
   1   8  -1 132.794 7.05943   9
   1   8  -1 129.241 4.65566   2
   1   8  -1 127.984 6.40646   3
   1   8  -1 116.719 9.51904   1
  -1  -8   1 132.688 10.1602   1
  -1  -8   1 129.748 7.02433   8
  -1  -8   1 129.886 5.24752   5
  -1  -8   1 121.166 6.82909   9
  -1  -8   1 121.560 6.84087   9
  -1  -8   1 121.825 5.93389   3
  -1  -8   1 125.723 5.22481   2
  -1  -8   1 136.280 6.46663   6
  -1  -8   1 129.243 5.83342   4
   0   8  -1 138.590 7.26388   8
   0   8  -1 140.665 6.17409   3
   0   8  -1 128.370 6.00602   7
   0   8  -1 123.916 6.95803   9
   0   8  -1 135.647 5.05256   5
   0   8  -1 129.974 4.56775   2
   0   8  -1 130.867 9.45334   1
   0   8  -1 135.897 6.10544   4
   0   8  -1 136.521 5.98232   6
   0   8  -1 144.119 6.93528   9
   0  -8   1 136.002 6.28290   6
   0  -8   1 138.201 6.84530   9
   0  -8   1 136.983 5.58314   5
   0  -8   1 123.858 5.78210   3
   0  -8   1 137.381 4.86577   2
   0  -8   1 137.276 5.94358   4
   0  -8   1 141.051 6.89908   8
   0  -8   1 139.120 9.91028   1
   0  -8   1 133.029 6.79754   9
  -1   8  -1 53.6409 4.12198   3
  -1   8  -1 48.5864 5.01618   9
  -1   8  -1 45.6255 4.48536   8
  -1   8  -1 51.5378 3.50332   5
  -1   8  -1 56.2066 4.14780   7
  -1   8  -1 44.9342 4.19436   4
  -1   8  -1 55.6421 3.99307   6
  -1   8  -1 48.5946 4.03469   7
   1  -8   1 52.7923 5.17913   8
   1  -8   1 58.5423 4.29390   6
   1  -8   1 54.5273 4.16149   4
   1  -8   1 55.7933 3.84003   3
   1  -8   1 55.3103 4.29983   5
   1  -8   1 46.6026 5.81682   1
   1  -8   1 54.5119 2.69721   2
   1  -8   1 55.9810 4.94633   9
   1  -8   1 49.1742 4.92557   9
  -2   8  -1 207.989 8.60996   8
  -2   8  -1 206.185 7.23212   6
  -2   8  -1 213.178 7.27810   5
  -2   8  -1 218.871 8.42894   9
  -2   8  -1 200.732 7.91023   3
  -2   8  -1 204.353 7.69519   4
  -2   8  -1 207.350 7.56456   7
  -2   8  -1 202.853 8.30880   9
   2  -8   1 208.216 11.0940   1
   2  -8   1 175.996 9.53574   6
   2  -8   1 205.123 7.30344   3
   2  -8   1 202.137 8.26689   9
   2  -8   1 195.906 8.33590   8
   2  -8   1 208.993 8.31007   9
   2  -8   1 213.060 7.59810   4
   2  -8   1 207.150 6.24909   2
   2  -8   1 213.071 11.3395   1
   2  -8   1 205.011 7.58632   5
  -3   8  -1 19.2252 3.14801   9
  -3   8  -1 20.8655 3.02319   4
  -3   8  -1 23.1729 2.90707   5
  -3   8  -1 19.3258 2.40990   6
  -3   8  -1 24.8329 3.23964   8
  -3   8  -1 17.5634 3.36251   9
  -3   8  -1 21.0050 2.51117   3
  -3   8  -1 22.2655 2.94350   7
   3  -8   1 21.1572 2.13398   2
   3  -8   1 18.4563 1.51236   2
   3  -8   1 24.1307 3.25726   9
   3  -8   1 22.4011 4.68106   1
   3  -8   1 18.0413 2.61859   6
   3  -8   1 15.3317 4.25697   1
   3  -8   1 23.6422 3.46980   9
   3  -8   1 21.5877 3.24863   5
   3  -8   1 20.4717 2.87438   4
   3  -8   1 21.3038 2.32217   3
   3  -8   1 19.2736 3.42306   8
  -4   8  -1 234.878 7.63032   3
  -4   8  -1 219.875 8.96493   8
  -4   8  -1 213.595 8.10270   7
  -4   8  -1 231.851 7.43209   6
  -4   8  -1 219.801 8.81239   9
  -4   8  -1 212.855 8.74485   9
  -4   8  -1 223.690 8.07542   5
  -4   8  -1 215.759 8.17538   4
   4  -8   1 233.597 11.8934   1
   4  -8   1 219.615 6.95806   2
   4  -8   1 217.763 6.80611   2
   4  -8   1 215.662 8.74613   9
   4  -8   1 231.796 7.81092   6
   4  -8   1 212.431 8.60823   8
   4  -8   1 216.097 11.6463   1
   4  -8   1 223.456 8.60407   5
   4  -8   1 236.304 8.20514   4
   4  -8   1 221.277 8.85636   9
  -5   8  -1 1.07192 3.05634   9
  -5   8  -1 1.71510 2.74848   4
  -5   8  -1 2.03701 2.05824   3
  -5   8  -1 -0.7859 3.28860   8
  -5   8  -1 -1.5415 2.83771   5
  -5   8  -1 -0.8545 1.73049   6
  -5   8  -1 -3.3185 2.87814   9
  -5   8  -1 -2.9248 2.64530   7
   5  -8   1 -0.4321 2.08315   6
   5  -8   1 0.09608 1.82278   2
   5  -8   1 1.70847 2.69630   4
   5  -8   1 1.57833 3.00788   9
   5  -8   1 2.15907 4.12930   1
   5  -8   1 1.82256 2.65819   7
   5  -8   1 0.63576 2.93118   8
   5  -8   1 -6.5398 3.23372   5
  -6   8  -1 170.380 11.3005   1
  -6   8  -1 187.029 8.08360   8
  -6   8  -1 182.315 7.45349   4
  -6   8  -1 183.331 7.73729   5
  -6   8  -1 171.069 8.14347   9
  -6   8  -1 168.475 6.17865   6
  -6   8  -1 174.687 6.32632   3
  -6   8  -1 177.660 8.04900   7
  -6   8  -1 178.034 7.98658   9
   6  -8   1 180.140 6.57577   6
   6  -8   1 178.412 8.37246   9
   6  -8   1 182.682 8.24308   5
   6  -8   1 178.984 8.09194   9
   6  -8   1 155.018 11.0581   1
   6  -8   1 171.577 7.42602   4
   6  -8   1 165.466 7.43742   8
   6  -8   1 181.729 7.54173   7
   6  -8   1 174.626 6.62730   2
  -7   8  -1 149.292 6.97405   4
  -7   8  -1 147.703 7.59912   9
  -7   8  -1 147.142 7.57497   5
  -7   8  -1 143.835 7.72853   7
  -7   8  -1 152.934 11.5545   1
  -7   8  -1 145.210 5.55783   6
  -7   8  -1 153.439 5.84078   3
  -7   8  -1 153.826 7.59992   8
  -7   8  -1 146.085 7.91229   9
   7  -8   1 135.689 7.60349   9
   7  -8   1 148.866 6.95491   8
   7  -8   1 138.408 6.51014   2
   7  -8   1 145.642 7.90575   5
   7  -8   1 156.453 11.1546   1
   7  -8   1 150.064 6.06366   6
   7  -8   1 164.976 7.78606   7
   7  -8   1 158.319 8.20392   9
   7  -8   1 157.038 7.15494   4
  -8   8  -1 24.6651 2.63100   3
  -8   8  -1 29.3655 2.73340   3
  -8   8  -1 26.3354 4.40619   8
  -8   8  -1 28.5750 4.98894   7
  -8   8  -1 24.2238 4.29130   9
  -8   8  -1 28.7214 6.54223   1
  -8   8  -1 25.6404 5.42423   9
  -8   8  -1 29.1883 3.84627   4
  -8   8  -1 23.4258 3.67005   5
   8  -8   1 25.1776 4.61677   5
   8  -8   1 20.9858 3.36774   8
   8  -8   1 27.7734 3.86985   2
   8  -8   1 37.9722 5.15562   9
   8  -8   1 22.3627 2.76006   6
   8  -8   1 19.7383 4.28022   9
   8  -8   1 29.5735 4.16403   4
   8  -8   1 13.3769 6.21392   1
   8  -8   1 31.3694 4.47745   7
  -9   8  -1 19.8208 5.22378   7
  -9   8  -1 24.0432 4.48626   8
  -9   8  -1 20.8790 2.68674   3
  -9   8  -1 17.9236 4.53922   9
  -9   8  -1 23.2499 4.62965   5
  -9   8  -1 20.7302 3.82254   4
  -9   8  -1 14.9897 7.13423   1
  -9   8  -1 19.3974 2.78929   3
  -9   8  -1 17.8357 4.55893   9
   9  -8   1 19.0109 7.53322   9
   9  -8   1 19.9612 4.62887   9
   9  -8   1 13.8332 4.20066   4
   9  -8   1 15.7612 3.52795   8
   9  -8   1 12.1867 7.75217   1
   9  -8   1 16.1907 3.28511   6
   9  -8   1 13.9896 4.52657   7
   9  -8   1 16.5479 4.83513   5
   9  -8   1 20.2896 4.16211   2
 -10   8  -1 8.59888 4.85851   5
 -10   8  -1 2.33589 3.99915   9
 -10   8  -1 7.66878 7.61901   1
 -10   8  -1 -0.9324 2.93367   3
 -10   8  -1 -1.7635 3.42867   4
 -10   8  -1 1.78799 5.49028   7
 -10   8  -1 4.37531 2.79528   3
 -10   8  -1 3.96997 4.72730   9
 -10   8  -1 5.03541 4.25442   8
  10  -8   1 2.05192 4.98458   7
  10  -8   1 0.08198 4.27380   4
  10  -8   1 2.88901 3.20778   8
  10  -8   1 0.86534 3.60192   5
  10  -8   1 1.05722 7.14114   1
  10  -8   1 3.36491 4.11595   9
  10  -8   1 3.90089 2.80892   6
  10  -8   1 2.60407 3.91792   2
  10  -8   1 -3.3421 5.04715   9
 -11   8  -1 77.2958 5.22283   3
 -11   8  -1 45.1133 10.7781   1
 -11   8  -1 53.1038 6.32255   9
 -11   8  -1 69.1537 6.68721   2
 -11   8  -1 72.3492 7.53476   8
 -11   8  -1 64.3063 7.33258   7
 -11   8  -1 65.9400 6.23886   4
 -11   8  -1 67.5387 5.65704   3
 -11   8  -1 68.7204 7.02527   9
  11  -8   1 66.3825 5.62344   8
  11  -8   1 66.5531 10.2105   1
  11  -8   1 76.8662 7.60681   9
  11  -8   1 69.4366 5.95396   2
  11  -8   1 67.2474 5.60250   6
  11  -8   1 61.1205 6.64238   9
  11  -8   1 47.4724 6.10605   5
 -12   8  -1 12.1038 6.77159   9
 -12   8  -1 19.0112 4.41948   4
 -12   8  -1 15.8721 3.96380   3
 -12   8  -1 9.33938 4.79394   8
 -12   8  -1 12.9135 5.53792   9
 -12   8  -1 16.7499 6.77066   7
  12  -8   1 13.2392 4.92315   2
  12  -8   1 4.33521 4.99211   5
  12  -8   1 5.56180 3.61757   8
  12  -8   1 9.22624 3.58865   6
  12  -8   1 8.13130 10.6588   1
  12  -8   1 7.87813 5.60730   9
  12  -8   1 25.8232 7.87553   9
 -13   8  -1 3.93990 5.54041   9
 -13   8  -1 0.78095 7.46622   9
 -13   8  -1 3.86909 4.39859   4
 -13   8  -1 -0.9282 4.14339   3
 -13   8  -1 7.27361 5.38720   8
 -13   8  -1 -3.9029 6.70348   7
  13  -8   1 -6.2484 5.76759   9
  13  -8   1 5.09384 5.32789   5
  13  -8   1 -3.8405 5.31965   6
  13  -8   1 -3.4991 5.28175   2
  13  -8   1 -8.3209 7.92243   9
  13  -8   1 -3.4385 3.21530   6
 -14   8  -1 16.7940 4.71055   3
 -14   8  -1 19.5418 5.17135   4
 -14   8  -1 18.4729 7.07258   9
 -14   8  -1 10.4366 7.81889   7
  14  -8   1 8.62853 3.91721   6
  14  -8   1 13.8719 5.90727   2
  14  -8   1 21.1607 7.44238   9
  14  -8   1 11.4239 5.89311   5
 -15   8  -1 9.16265 5.12574   3
 -15   8  -1 14.8741 5.70301   4
 -15   8  -1 11.3876 7.98975   9
 -15   8  -1 13.8365 8.46399   7
  15  -8   1 17.9057 6.31208   5
  15  -8   1 19.3323 6.56767   2
  15  -8   1 8.31654 5.04341   6
  15  -8   1 18.6456 8.90503   9
 -16   8  -1 -5.0262 8.83577   9
 -16   8  -1 0.41344 6.26864   4
 -16   8  -1 -7.8825 9.03435   7
  16  -8   1 -6.4228 7.14222   2
  16  -8   1 -9.7499 6.59431   5
  13   7  -1 34.7575 10.4530   6
  13   7  -1 3.58474 7.30656   2
 -13  -7   1 37.8258 10.9313   9
 -13  -7   1 17.0367 9.99670   7
  12   7  -1 3.07444 6.13761   4
  12   7  -1 -4.2942 6.72408   6
  12   7  -1 6.91258 6.10964   2
 -12  -7   1 6.78481 8.88865   9
 -12  -7   1 0.98260 7.52449   3
 -12  -7   1 12.2881 8.01684   7
  11   7  -1 26.6432 5.76260   2
  11   7  -1 36.0982 6.73604   6
  11   7  -1 19.1661 5.64325   4
 -11  -7   1 27.4552 8.34526   9
 -11  -7   1 30.4550 7.96862   7
 -11  -7   1 20.0271 7.25374   3
  10   7  -1 86.0457 7.92715   4
  10   7  -1 107.864 8.80955   2
  10   7  -1 116.270 11.9623   9
  10   7  -1 87.1192 8.91906   6
 -10  -7   1 82.2163 7.14373   8
 -10  -7   1 96.0279 10.7749   7
 -10  -7   1 95.4796 10.5694   3
 -10  -7   1 77.8616 9.00542   9
   9   7  -1 12.2454 5.31365   6
   9   7  -1 4.67953 6.29657   9
   9   7  -1 7.43058 5.82580   4
   9   7  -1 8.33328 4.35867   4
  -9  -7   1 15.4161 6.50792   9
  -9  -7   1 10.4716 5.78621   3
  -9  -7   1 9.57157 4.18004   8
  -9  -7   1 11.2101 7.35804   9
  -9  -7   1 7.78234 6.58419   7
   8   7  -1 18.8220 7.16449   9
   8   7  -1 19.6951 4.16789   2
   8   7  -1 9.34404 4.48517   8
   8   7  -1 25.3824 5.75251   9
   8   7  -1 16.0245 4.08026   4
   8   7  -1 20.7153 4.99601   6
   8   7  -1 15.0499 4.77659   4
  -8  -7   1 11.3546 4.99502   7
  -8  -7   1 11.7267 6.20863   9
  -8  -7   1 14.0902 4.36004   8
  -8  -7   1 19.7479 5.54695   2
  -8  -7   1 13.3629 5.39713   3
  -8  -7   1 16.1718 5.50624   9
   7   7  -1 115.854 6.75622   2
   7   7  -1 114.368 7.64260   6
   7   7  -1 104.780 9.47706   9
   7   7  -1 106.853 6.23838   4
   7   7  -1 76.4919 10.9819   1
   7   7  -1 110.558 8.82000   9
   7   7  -1 93.9866 9.06580   7
   7   7  -1 116.129 7.31157   8
   7   7  -1 108.221 7.31637   4
  -7  -7   1 89.7893 7.89783   3
  -7  -7   1 92.8119 7.44931   2
  -7  -7   1 100.819 9.15170   9
  -7  -7   1 116.084 8.22319   7
  -7  -7   1 108.154 8.79336   9
  -7  -7   1 96.2220 7.23540   8
  -7  -7   1 68.8510 10.3007   1
   6   7  -1 59.0906 6.17514   6
   6   7  -1 53.1019 4.77527   2
   6   7  -1 61.0712 5.48231   4
   6   7  -1 60.1699 6.51308   8
   6   7  -1 49.6893 6.22998   3
   6   7  -1 52.3045 5.87730   9
   6   7  -1 47.7244 6.25699   9
   6   7  -1 62.9447 6.20758   7
   6   7  -1 48.9550 8.53868   1
  -6  -7   1 60.5575 5.40358   6
  -6  -7   1 53.1522 5.93977   9
  -6  -7   1 72.7211 6.50492   7
  -6  -7   1 55.2593 5.93747   9
  -6  -7   1 44.9966 8.30682   1
  -6  -7   1 53.1083 5.42113   3
  -6  -7   1 64.1277 5.33244   2
  -6  -7   1 57.8675 5.79518   8
   5   7  -1 33.3745 4.92159   9
   5   7  -1 37.3488 4.76843   7
   5   7  -1 42.5972 4.67641   8
   5   7  -1 34.0631 6.87046   1
   5   7  -1 42.4146 3.93352   4
   5   7  -1 37.2123 4.47597   6
   5   7  -1 40.1084 5.34104   9
   5   7  -1 44.9264 5.42533   3
   5   7  -1 44.9990 4.33141   2
  -5  -7   1 37.8475 4.30063   2
  -5  -7   1 46.2736 5.15610   9
  -5  -7   1 47.3554 8.09459   1
  -5  -7   1 42.9009 4.56354   6
  -5  -7   1 38.1028 4.98398   9
  -5  -7   1 39.1940 4.39023   7
  -5  -7   1 43.6723 4.72741   3
  -5  -7   1 43.9837 2.10692   5
  -5  -7   1 39.9866 2.14789   5
  -5  -7   1 41.5677 4.69641   8
   4   7  -1 100.024 10.0071   1
   4   7  -1 102.051 4.92959   2
   4   7  -1 102.178 6.58157   7
   4   7  -1 93.6988 5.39451   4
   4   7  -1 104.323 6.36869   8
   4   7  -1 81.2699 6.94463   3
   4   7  -1 112.996 7.00238   9
   4   7  -1 94.1429 7.06659   9
   4   7  -1 98.6133 6.12909   6
  -4  -7   1 96.3346 3.62766   5
  -4  -7   1 98.6111 10.6377   1
  -4  -7   1 98.7329 3.38996   5
  -4  -7   1 91.1294 5.91616   7
  -4  -7   1 104.412 6.23583   6
  -4  -7   1 99.2495 6.88498   8
  -4  -7   1 89.5062 5.99179   2
  -4  -7   1 99.0299 6.72259   9
  -4  -7   1 100.784 6.89791   9
  -4  -7   1 96.6143 6.31569   3
   3   7  -1 2.52221 4.31432   1
   3   7  -1 4.53674 3.35511   8
   3   7  -1 4.31970 3.09797   9
   3   7  -1 -4.3326 2.72753   6
   3   7  -1 0.11992 2.84728   7
   3   7  -1 3.89618 3.45824   9
   3   7  -1 5.94208 3.60714   3
   3   7  -1 2.81073 2.52728   4
   3   7  -1 2.17012 1.96273   2
  -3  -7   1 -2.4695 2.82738   9
  -3  -7   1 0.35400 2.97678   6
  -3  -7   1 0.86459 1.10172   5
  -3  -7   1 2.24982 3.24268   8
  -3  -7   1 3.42983 3.01199   3
  -3  -7   1 -1.4470 4.26428   1
  -3  -7   1 1.14005 2.81242   2
  -3  -7   1 0.41534 3.19135   9
   2   7  -1 248.800 9.19696   8
   2   7  -1 249.687 8.48633   4
   2   7  -1 238.545 9.43816   9
   2   7  -1 246.982 8.84161   7
   2   7  -1 227.981 8.76491   6
   2   7  -1 252.411 9.10855   3
   2   7  -1 238.513 7.74267   2
   2   7  -1 242.296 12.3268   1
   2   7  -1 240.933 9.49917   9
  -2  -7   1 239.950 9.38807   9
  -2  -7   1 239.286 9.35219   9
  -2  -7   1 253.145 12.6313   1
  -2  -7   1 239.613 8.76621   3
  -2  -7   1 246.391 9.35736   8
  -2  -7   1 255.755 8.96981   6
  -2  -7   1 251.729 8.17377   2
  -2  -7   1 245.852 7.60735   5
   1   7  -1 52.1760 3.97924   4
   1   7  -1 56.3234 4.27740   7
   1   7  -1 54.2139 2.86345   2
   1   7  -1 55.3351 4.96182   9
   1   7  -1 56.8396 5.19579   8
   1   7  -1 56.0600 4.19381   6
   1   7  -1 50.1792 6.73319   1
   1   7  -1 57.7231 4.42463   3
   1   7  -1 45.5117 4.81893   9
  -1  -7   1 54.4984 4.43066   6
  -1  -7   1 56.2703 5.15776   8
  -1  -7   1 54.1152 4.84554   9
  -1  -7   1 53.0190 3.40913   2
  -1  -7   1 56.4493 4.80405   9
  -1  -7   1 46.0289 5.62043   1
  -1  -7   1 59.3676 3.46902   5
  -1  -7   1 52.6147 3.88372   4
  -1  -7   1 53.1892 4.06361   3
   0   7  -1 374.943 11.4927   7
   0   7  -1 388.604 12.2732   8
   0   7  -1 368.207 12.2301   9
   0   7  -1 369.374 10.8245   5
   0   7  -1 353.085 11.5083   4
   0   7  -1 395.602 15.0968   1
   0   7  -1 337.238 12.3462   9
   0   7  -1 379.293 11.6427   6
   0   7  -1 374.541 10.6002   2
   0   7  -1 330.054 13.3660   3
   0  -7   1 380.104 11.0988   5
   0  -7   1 375.083 10.7054   2
   0  -7   1 334.625 12.3857   6
   0  -7   1 367.423 12.2669   8
   0  -7   1 384.048 12.2356   9
   0  -7   1 372.368 15.0196   1
   0  -7   1 381.068 11.5669   4
   0  -7   1 357.010 12.1315   9
   0  -7   1 368.011 11.4545   3
  -1   7  -1 176.204 6.75655   4
  -1   7  -1 188.519 6.77052   3
  -1   7  -1 179.342 7.35360   9
  -1   7  -1 183.395 6.06933   5
  -1   7  -1 172.857 6.62632   6
  -1   7  -1 184.139 7.64413   8
  -1   7  -1 177.548 6.61408   7
   1  -7   1 189.801 7.41790   8
   1  -7   1 180.109 5.58763   2
   1  -7   1 181.286 7.31371   9
   1  -7   1 178.150 6.38677   3
   1  -7   1 187.078 6.90093   6
   1  -7   1 172.364 7.28678   9
   1  -7   1 172.836 9.76009   1
   1  -7   1 176.491 6.60047   5
  -2   7  -1 147.876 6.62675   9
  -2   7  -1 141.433 6.60330   9
  -2   7  -1 152.608 5.65156   5
  -2   7  -1 158.519 5.83581   3
  -2   7  -1 153.353 6.13337   4
  -2   7  -1 151.741 6.98293   8
  -2   7  -1 151.384 5.79065   6
  -2   7  -1 151.293 5.98748   7
   2  -7   1 154.308 6.60692   9
   2  -7   1 168.056 9.06344   1
   2  -7   1 157.234 6.42292   5
   2  -7   1 156.467 5.83311   6
   2  -7   1 148.042 5.59389   3
   2  -7   1 150.973 6.61244   9
   2  -7   1 125.919 6.48617   4
   2  -7   1 151.962 6.65231   8
   2  -7   1 140.563 8.79150   1
   2  -7   1 153.335 4.77396   2
  -3   7  -1 1047.02 30.3659   9
  -3   7  -1 1042.22 29.5254   6
  -3   7  -1 1095.54 29.5334   3
  -3   7  -1 1086.33 29.7090   5
  -3   7  -1 1039.48 30.3939   8
  -3   7  -1 1071.57 29.9146   7
  -3   7  -1 1070.25 30.3391   9
  -3   7  -1 1009.91 29.8193   4
   3  -7   1 1053.41 30.1355   8
   3  -7   1 1010.13 29.0149   2
   3  -7   1 1101.59 33.3164   1
   3  -7   1 1034.36 29.8540   5
   3  -7   1 1028.91 29.4301   3
   3  -7   1 1049.40 29.8423   4
   3  -7   1 1043.96 28.9932   2
   3  -7   1 1060.12 33.1600   1
   3  -7   1 1090.54 30.4020   9
   3  -7   1 1068.80 29.6194   6
   3  -7   1 1069.26 30.4027   9
  -4   7  -1 1.95524 2.85096   5
  -4   7  -1 1.72366 2.46513   7
  -4   7  -1 0.34462 1.67576   3
  -4   7  -1 -0.0843 2.39220   9
  -4   7  -1 -0.3490 2.55310   9
  -4   7  -1 3.10678 1.68344   6
  -4   7  -1 -0.5764 2.40154   4
  -4   7  -1 -0.0201 2.98474   8
   4  -7   1 2.64634 2.93510   5
   4  -7   1 2.55743 3.25365   1
   4  -7   1 3.85853 2.44149   9
   4  -7   1 -0.6393 2.29934   4
   4  -7   1 2.70034 1.83498   6
   4  -7   1 0.32923 1.49313   2
   4  -7   1 4.77347 2.68137   8
   4  -7   1 1.83150 2.29891   7
  -5   7  -1 187.967 7.42299   5
  -5   7  -1 189.323 6.34263   6
  -5   7  -1 189.291 7.71859   8
  -5   7  -1 185.816 7.32700   4
  -5   7  -1 201.561 7.88104   9
  -5   7  -1 183.487 10.5786   1
  -5   7  -1 197.268 7.40087   7
  -5   7  -1 191.267 6.37573   3
  -5   7  -1 189.321 7.78288   9
   5  -7   1 185.288 7.91246   9
   5  -7   1 187.239 6.42923   2
   5  -7   1 176.043 7.31667   8
   5  -7   1 189.789 10.3033   1
   5  -7   1 184.468 7.74786   9
   5  -7   1 187.244 6.56346   6
   5  -7   1 187.387 7.47110   7
   5  -7   1 180.435 7.78192   5
   5  -7   1 188.237 7.21632   4
  -6   7  -1 -0.2654 2.45784   4
  -6   7  -1 -0.5488 2.99599   8
  -6   7  -1 0.60984 1.59518   6
  -6   7  -1 0.85718 2.84153   9
  -6   7  -1 1.71062 4.05556   1
  -6   7  -1 -1.4553 3.10705   7
  -6   7  -1 0.99572 3.01815   5
  -6   7  -1 1.71184 1.70093   3
  -6   7  -1 2.47592 2.62285   9
   6  -7   1 0.26667 2.53209   8
   6  -7   1 3.61824 2.66707   4
   6  -7   1 3.31697 1.82145   6
   6  -7   1 -0.3753 2.67998   9
   6  -7   1 -0.0034 2.76492   7
   6  -7   1 1.36919 3.29858   5
   6  -7   1 -2.9964 3.69161   1
   6  -7   1 1.46512 3.06389   9
   6  -7   1 -0.0493 2.18331   2
  -7   7  -1 12.1562 3.41512   9
  -7   7  -1 12.8818 3.47696   8
  -7   7  -1 17.3997 3.56124   5
  -7   7  -1 12.0290 3.93496   7
  -7   7  -1 14.2068 1.95369   6
  -7   7  -1 11.5714 4.91817   1
  -7   7  -1 17.6765 3.11685   4
  -7   7  -1 12.1621 2.08778   3
  -7   7  -1 18.1860 2.15550   3
  -7   7  -1 14.3764 3.68366   9
   7  -7   1 13.9822 2.19839   6
   7  -7   1 15.5493 3.95251   9
   7  -7   1 15.3081 5.39097   1
   7  -7   1 16.9240 3.63692   9
   7  -7   1 15.6924 3.44947   7
   7  -7   1 12.4794 3.80665   5
   7  -7   1 12.4203 2.84726   8
   7  -7   1 18.1511 3.38883   4
   7  -7   1 18.1217 3.13824   2
  -8   7  -1 4.61173 2.96499   4
  -8   7  -1 5.96003 3.68740   5
  -8   7  -1 5.90166 3.27385   8
  -8   7  -1 8.25732 2.17906   3
  -8   7  -1 4.86301 3.49973   9
  -8   7  -1 5.09402 5.67706   1
  -8   7  -1 8.25185 3.87063   9
  -8   7  -1 8.75099 2.10242   3
  -8   7  -1 3.59912 2.40851   2
  -8   7  -1 2.96887 4.53598   7
   8  -7   1 4.31903 3.55219   2
   8  -7   1 6.94638 3.68995   9
   8  -7   1 7.54416 2.75127   8
   8  -7   1 8.53134 2.27085   6
   8  -7   1 7.05497 4.08737   5
   8  -7   1 2.78796 3.25133   4
   8  -7   1 1.33498 3.50035   7
   8  -7   1 -0.3809 5.02900   1
   8  -7   1 5.24033 4.11673   9
  -9   7  -1 214.354 8.90861   4
  -9   7  -1 215.208 9.88248   9
  -9   7  -1 221.227 9.75153   5
  -9   7  -1 206.180 14.7631   1
  -9   7  -1 204.802 10.0950   9
  -9   7  -1 218.292 9.08987   8
  -9   7  -1 218.996 7.83399   3
  -9   7  -1 215.969 8.39954   2
  -9   7  -1 207.818 10.5229   7
   9  -7   1 225.486 9.23754   4
   9  -7   1 219.365 9.76144   5
   9  -7   1 225.493 14.9372   1
   9  -7   1 220.317 7.79374   6
   9  -7   1 217.980 9.33739   2
   9  -7   1 220.900 8.46597   8
   9  -7   1 216.766 9.94800   7
   9  -7   1 214.927 9.95585   9
 -10   7  -1 126.208 8.41552   9
 -10   7  -1 144.495 6.53034   3
 -10   7  -1 145.989 7.56371   5
 -10   7  -1 139.237 9.50657   7
 -10   7  -1 134.859 6.86291   2
 -10   7  -1 133.070 7.00668   4
 -10   7  -1 135.899 14.5191   1
 -10   7  -1 120.345 7.55263   8
  10  -7   1 142.737 6.27597   8
  10  -7   1 130.771 8.29515   4
  10  -7   1 123.502 7.60416   2
  10  -7   1 136.490 8.63487   9
  10  -7   1 131.007 8.21537   5
  10  -7   1 147.052 9.03088   7
  10  -7   1 138.824 6.27218   6
  10  -7   1 109.959 13.2413   1
  10  -7   1 133.610 9.54164   9
 -11   7  -1 31.4030 4.36619   4
 -11   7  -1 32.2957 4.51405   8
 -11   7  -1 30.5391 5.46280   9
 -11   7  -1 35.4397 4.49179   2
 -11   7  -1 29.4224 6.30252   7
 -11   7  -1 28.6452 8.89966   1
 -11   7  -1 17.3123 5.86158   9
 -11   7  -1 22.3979 3.79646   3
  11  -7   1 37.8408 3.72740   8
  11  -7   1 32.5913 5.21885   5
  11  -7   1 19.6117 4.92176   4
  11  -7   1 20.7224 3.33922   6
  11  -7   1 37.4922 5.88493   9
  11  -7   1 28.3084 5.18243   2
  11  -7   1 31.0420 6.63930   9
  11  -7   1 27.9579 9.39495   1
 -12   7  -1 17.1570 6.18579   9
 -12   7  -1 15.0992 4.18768   3
 -12   7  -1 20.5813 4.60825   8
 -12   7  -1 18.3181 5.60798   9
 -12   7  -1 11.1148 11.0306   1
 -12   7  -1 -0.5259 10.7611   7
 -12   7  -1 17.6278 4.32038   4
  12  -7   1 16.9805 3.34958   6
  12  -7   1 19.7024 5.15000   2
  12  -7   1 23.1753 6.96083   9
  12  -7   1 17.1965 5.94524   5
  12  -7   1 19.8560 9.80670   1
  12  -7   1 13.5271 3.66079   6
  12  -7   1 12.2758 5.81314   9
 -13   7  -1 5.01724 6.63817   7
 -13   7  -1 -11.095 5.46646   9
 -13   7  -1 3.44621 4.20327   3
 -13   7  -1 -5.8156 7.12711   9
 -13   7  -1 -6.0722 4.41117   8
  13  -7   1 5.09809 5.48762   2
  13  -7   1 1.12373 3.36689   6
  13  -7   1 -7.9287 7.95949   9
  13  -7   1 4.09768 6.30593   9
  13  -7   1 -0.6318 5.04786   5
  13  -7   1 3.00548 3.99043   6
 -14   7  -1 16.6116 7.31203   9
 -14   7  -1 20.6292 7.68939   7
 -14   7  -1 12.9655 4.74603   3
 -14   7  -1 8.10590 4.81298   4
  14  -7   1 14.3718 7.66605   9
  14  -7   1 13.5625 5.69446   2
  14  -7   1 10.7649 5.58128   5
  14  -7   1 12.3110 4.08310   6
 -15   7  -1 7.71525 5.37927   4
 -15   7  -1 17.2421 8.44830   7
 -15   7  -1 -4.3954 7.72584   9
 -15   7  -1 6.92051 4.95488   3
  15  -7   1 10.6806 6.31923   2
  15  -7   1 -3.2849 5.72659   5
  15  -7   1 13.7494 8.70114   9
  15  -7   1 2.52158 4.55208   6
 -16   7  -1 -0.9320 8.77513   7
 -16   7  -1 1.24525 8.98491   9
 -16   7  -1 -3.7878 5.96930   4
  16  -7   1 6.24859 6.65353   5
  16  -7   1 5.23742 7.26692   2
 -17   7  -1 4.52966 10.6975   9
 -17   7  -1 -6.5989 6.80068   4
  17  -7   1 9.25639 8.15632   5
  17  -7   1 5.65854 9.97001   2
  13   6  -1 9.43934 7.03454   6
  13   6  -1 7.29548 6.59929   2
  13   6  -1 0.64608 6.04130   4
 -13  -6   1 6.18730 9.21322   9
 -13  -6   1 4.80621 8.42423   7
 -13  -6   1 -2.4785 7.69343   3
  12   6  -1 -0.4229 6.06694   6
  12   6  -1 -1.8826 5.44203   2
  12   6  -1 6.77798 5.35800   4
 -12  -6   1 -8.2562 6.49162   3
 -12  -6   1 12.9556 8.22370   9
 -12  -6   1 9.52215 7.85003   7
  11   6  -1 1.85123 5.56217   6
  11   6  -1 7.25287 4.94873   2
  11   6  -1 8.17095 5.11789   4
  11   6  -1 -3.7199 7.58730   9
 -11  -6   1 3.92934 6.05475   3
 -11  -6   1 2.54450 6.26095   7
 -11  -6   1 -0.2844 3.59180   8
 -11  -6   1 -4.3922 7.06275   9
  10   6  -1 63.2791 6.51517   6
  10   6  -1 35.4339 6.28097   4
  10   6  -1 53.6158 5.24680   4
  10   6  -1 61.6619 5.95139   2
  10   6  -1 70.0486 8.18308   9
 -10  -6   1 59.8354 6.22622   8
 -10  -6   1 64.1959 7.29989   7
 -10  -6   1 59.1794 6.98937   3
 -10  -6   1 69.4604 8.04373   9
   9   6  -1 25.5889 5.13240   4
   9   6  -1 25.4435 7.41219   9
   9   6  -1 18.2355 6.11636   9
   9   6  -1 26.5127 4.17293   4
   9   6  -1 41.2058 6.32240   6
   9   6  -1 27.4348 4.69182   2
  -9  -6   1 30.8646 5.84857   3
  -9  -6   1 28.8010 3.03299   5
  -9  -6   1 28.3148 5.83212   7
  -9  -6   1 23.4374 6.14794   9
  -9  -6   1 18.6044 6.71121   9
  -9  -6   1 28.3632 4.18798   8
   8   6  -1 9.18552 6.08157   7
   8   6  -1 1.47455 3.48642   2
   8   6  -1 1.83939 5.06665   9
   8   6  -1 2.23687 3.36057   4
   8   6  -1 -2.0794 4.17351   6
   8   6  -1 0.97877 5.47857   9
   8   6  -1 -4.7010 3.79609   4
   8   6  -1 -2.8561 8.24368   1
  -8  -6   1 0.72248 1.82467   5
  -8  -6   1 0.05419 3.55618   8
  -8  -6   1 -1.3266 5.01146   9
  -8  -6   1 1.86941 4.91775   9
  -8  -6   1 4.37663 4.43055   7
  -8  -6   1 -5.8851 4.37633   2
  -8  -6   1 0.09822 7.75854   1
  -8  -6   1 -1.9415 4.62280   3
   7   6  -1 24.1376 3.64736   4
   7   6  -1 20.2287 3.82090   8
   7   6  -1 18.7924 3.78592   4
   7   6  -1 20.9909 4.68671   9
   7   6  -1 25.2942 3.75627   2
   7   6  -1 12.8554 4.24359   6
   7   6  -1 22.6720 7.95941   1
   7   6  -1 9.19373 5.44169   7
   7   6  -1 18.8476 5.63268   3
   7   6  -1 9.76337 5.18742   9
  -7  -6   1 24.7039 4.85493   9
  -7  -6   1 21.4544 4.55697   7
  -7  -6   1 20.6879 4.62776   2
  -7  -6   1 9.10067 7.68336   1
  -7  -6   1 20.7337 3.84592   8
  -7  -6   1 19.7764 4.41613   6
  -7  -6   1 12.2651 4.51229   3
  -7  -6   1 19.2475 1.97626   5
  -7  -6   1 17.0978 4.96538   9
   6   6  -1 239.079 10.4773   7
   6   6  -1 236.619 10.8235   3
   6   6  -1 242.471 9.04411   2
   6   6  -1 250.123 9.78261   6
   6   6  -1 246.513 11.0525   9
   6   6  -1 234.247 15.1463   1
   6   6  -1 250.700 10.7899   9
   6   6  -1 255.619 9.07297   4
   6   6  -1 240.819 9.46663   8
  -6  -6   1 234.595 15.3979   1
  -6  -6   1 255.670 10.1781   7
  -6  -6   1 251.393 9.96496   2
  -6  -6   1 233.726 7.35014   5
  -6  -6   1 221.072 8.32345   5
  -6  -6   1 248.502 9.82367   8
  -6  -6   1 256.635 10.8023   9
  -6  -6   1 238.463 10.0669   3
  -6  -6   1 242.907 10.7348   9
  -6  -6   1 246.948 10.0158   6
   5   6  -1 251.213 9.45462   6
   5   6  -1 252.032 10.2714   3
   5   6  -1 245.339 13.8184   1
   5   6  -1 244.241 8.80495   4
   5   6  -1 241.427 10.1716   9
   5   6  -1 243.959 8.69268   2
   5   6  -1 250.875 10.1365   7
   5   6  -1 242.639 10.2938   9
   5   6  -1 241.512 9.31297   8
  -5  -6   1 233.943 9.46258   7
  -5  -6   1 235.829 9.26400   8
  -5  -6   1 242.416 9.19792   2
  -5  -6   1 251.807 13.9394   1
  -5  -6   1 233.946 10.0622   9
  -5  -6   1 254.882 9.43183   6
  -5  -6   1 246.721 9.63922   3
  -5  -6   1 233.976 10.1142   9
  -5  -6   1 235.098 7.18773   5
  -5  -6   1 244.313 7.23924   5
   4   6  -1 22.8103 2.89956   4
   4   6  -1 31.3367 3.84293   7
   4   6  -1 29.6509 2.71780   2
   4   6  -1 32.6840 4.10817   3
   4   6  -1 26.3493 5.54813   1
   4   6  -1 26.1853 3.94417   9
   4   6  -1 21.8416 3.34003   6
  -4  -6   1 29.7904 3.75743   3
  -4  -6   1 30.8902 6.03728   1
  -4  -6   1 27.4610 3.94432   9
  -4  -6   1 29.2761 3.98029   9
  -4  -6   1 29.8149 3.42289   7
  -4  -6   1 25.8600 3.43607   2
  -4  -6   1 28.4054 1.93549   5
  -4  -6   1 28.5429 3.58284   6
  -4  -6   1 27.6015 2.18592   5
  -4  -6   1 26.7487 3.64902   8
   3   6  -1 151.766 9.83535   1
   3   6  -1 154.113 6.58768   6
   3   6  -1 154.956 6.62503   7
   3   6  -1 162.764 7.05347   3
   3   6  -1 151.381 7.19588   9
   3   6  -1 164.368 6.80748   8
   3   6  -1 158.109 7.24228   9
   3   6  -1 156.012 6.02301   4
   3   6  -1 149.161 5.61038   2
  -3  -6   1 132.312 5.20107   5
  -3  -6   1 157.114 4.82047   5
  -3  -6   1 144.765 9.85139   1
  -3  -6   1 152.822 7.09082   9
  -3  -6   1 164.716 6.29867   2
  -3  -6   1 149.013 7.23082   8
  -3  -6   1 155.817 6.65439   3
  -3  -6   1 151.511 6.18107   7
  -3  -6   1 158.501 6.66901   6
  -3  -6   1 160.033 7.19125   9
   2   6  -1 0.67450 3.19103   1
   2   6  -1 -0.4591 2.31506   7
   2   6  -1 -3.5429 2.61870   9
   2   6  -1 -4.2939 2.77689   8
   2   6  -1 0.19773 2.38819   6
   2   6  -1 0.86077 1.45753   2
   2   6  -1 0.61850 2.07737   4
   2   6  -1 0.00205 2.68870   3
  -2  -6   1 -0.0078 2.32751   3
  -2  -6   1 1.30482 2.55245   9
  -2  -6   1 0.21327 2.64743   9
  -2  -6   1 -0.3275 1.90977   2
  -2  -6   1 0.67713 3.60640   1
  -2  -6   1 -2.3208 2.48218   6
  -2  -6   1 2.47859 2.85019   8
   1   6  -1 150.842 6.56471   9
   1   6  -1 140.413 5.67032   4
   1   6  -1 153.529 8.56321   1
   1   6  -1 146.778 4.86354   2
   1   6  -1 148.817 5.75297   7
   1   6  -1 144.193 5.92192   6
   1   6  -1 141.899 6.50853   8
   1   6  -1 145.945 6.06405   3
   1   6  -1 129.337 7.96310   9
  -1  -6   1 142.637 6.39598   9
  -1  -6   1 141.035 5.11852   5
  -1  -6   1 149.630 5.15131   2
  -1  -6   1 141.016 6.40497   9
  -1  -6   1 141.835 5.80270   3
  -1  -6   1 148.467 5.57474   4
  -1  -6   1 140.397 6.05044   6
  -1  -6   1 146.675 6.60317   8
  -1  -6   1 162.318 9.04650   1
   0   6  -1 5.82287 2.22481   6
   0   6  -1 2.10381 2.24840   3
   0   6  -1 1.20114 2.82508   1
   0   6  -1 4.14287 1.57338   5
   0   6  -1 2.70793 1.87337   7
   0   6  -1 1.84826 3.05173   8
   0   6  -1 2.04527 2.09460   4
   0   6  -1 3.87877 2.58397   9
   0   6  -1 2.67655 1.17123   2
   0   6  -1 2.41632 2.80475   9
   0  -6   1 4.64655 2.10939   4
   0  -6   1 1.27511 2.25319   9
   0  -6   1 2.03730 1.97573   3
   0  -6   1 2.85087 2.50268   9
   0  -6   1 0.94648 2.84260   8
   0  -6   1 4.90204 1.30652   2
   0  -6   1 3.00870 2.32789   6
   0  -6   1 -0.1169 2.87841   1
   0  -6   1 0.82404 1.95816   5
  -1   6  -1 585.301 17.0307   6
  -1   6  -1 620.019 17.7563   8
  -1   6  -1 612.897 17.1112   3
  -1   6  -1 588.751 17.6231   9
  -1   6  -1 560.875 17.1347   4
  -1   6  -1 575.953 17.0743   7
  -1   6  -1 589.477 16.8217   5
   1  -6   1 579.195 16.9559   5
   1  -6   1 594.451 20.0135   1
   1  -6   1 615.044 17.1529   6
   1  -6   1 589.463 17.6238   9
   1  -6   1 590.614 17.1302   4
   1  -6   1 582.299 16.9389   3
   1  -6   1 591.676 17.6646   9
   1  -6   1 586.491 17.4884   8
   1  -6   1 578.866 16.3934   2
  -2   6  -1 8.98206 2.44839   4
  -2   6  -1 12.8016 2.23125   5
  -2   6  -1 11.3047 2.09233   6
  -2   6  -1 10.8442 3.19946   8
  -2   6  -1 14.5178 2.13989   3
  -2   6  -1 10.8903 3.26441   9
  -2   6  -1 13.5134 2.27757   7
  -2   6  -1 12.8039 2.54430   9
   2  -6   1 16.7814 2.42071   4
   2  -6   1 14.6752 2.56365   9
   2  -6   1 13.3523 2.67502   9
   2  -6   1 13.1920 1.97976   3
   2  -6   1 18.5107 3.80535   1
   2  -6   1 12.0465 2.19637   6
   2  -6   1 17.5804 1.70993   2
   2  -6   1 10.4585 2.68946   5
   2  -6   1 6.61952 3.02047   1
   2  -6   1 11.1657 2.76064   8
  -3   6  -1 64.7197 3.54797   6
  -3   6  -1 74.9081 4.62561   9
  -3   6  -1 71.7902 4.33960   7
  -3   6  -1 64.6584 4.75521   9
  -3   6  -1 71.1320 5.06766   8
  -3   6  -1 75.4359 3.35847   3
  -3   6  -1 71.7622 4.29044   4
  -3   6  -1 70.3186 4.30222   5
   3  -6   1 66.0700 4.72643   8
   3  -6   1 69.0567 3.10719   2
   3  -6   1 71.8847 3.32765   3
   3  -6   1 84.0935 6.53807   1
   3  -6   1 74.6151 3.74753   6
   3  -6   1 73.5579 4.20219   4
   3  -6   1 66.6727 4.63728   9
   3  -6   1 75.5885 4.89522   5
  -4   6  -1 1240.75 37.3626   1
  -4   6  -1 1205.71 34.4236   7
  -4   6  -1 1256.75 34.8273   9
  -4   6  -1 1173.99 34.2635   4
  -4   6  -1 1274.94 34.6101   8
  -4   6  -1 1234.34 34.7290   9
  -4   6  -1 1232.74 34.3212   5
  -4   6  -1 1192.53 33.8515   6
  -4   6  -1 1203.66 33.7746   3
   4  -6   1 1263.02 34.3939   7
   4  -6   1 1224.97 34.4966   8
   4  -6   1 1265.90 37.4021   1
   4  -6   1 1176.44 33.7141   2
   4  -6   1 1189.57 34.4409   5
   4  -6   1 1227.48 33.9154   6
   4  -6   1 1193.69 34.2652   4
   4  -6   1 1234.83 34.7751   9
   4  -6   1 1266.22 34.8047   9
  -5   6  -1 14.1937 2.86549   7
  -5   6  -1 12.8336 3.94242   1
  -5   6  -1 13.7185 2.95665   9
  -5   6  -1 12.5947 1.73149   6
  -5   6  -1 15.7646 2.65126   4
  -5   6  -1 13.0182 1.71652   3
  -5   6  -1 14.9527 2.83676   9
  -5   6  -1 13.9565 2.74236   8
   5  -6   1 11.7958 3.57440   1
   5  -6   1 17.6614 2.71501   7
   5  -6   1 14.5405 2.11992   2
   5  -6   1 14.3506 2.74829   9
   5  -6   1 11.5480 2.52998   8
   5  -6   1 16.1352 1.96675   6
   5  -6   1 10.7424 3.34669   5
   5  -6   1 13.4956 3.12500   9
  -6   6  -1 2.72277 2.70753   8
  -6   6  -1 -0.1214 2.89151   5
  -6   6  -1 0.57780 1.51099   3
  -6   6  -1 -0.6940 2.75366   9
  -6   6  -1 3.22684 2.44154   4
  -6   6  -1 -0.5506 1.42111   6
  -6   6  -1 0.82522 1.47432   3
  -6   6  -1 -7.7478 3.12401   1
  -6   6  -1 -1.0096 2.47424   9
  -6   6  -1 2.51770 2.99506   7
   6  -6   1 0.90166 2.26399   2
   6  -6   1 3.36380 3.53421   1
   6  -6   1 -1.1170 2.18222   8
   6  -6   1 3.20962 3.04991   9
   6  -6   1 -2.0310 2.38686   9
   6  -6   1 -1.4639 3.01953   5
   6  -6   1 -0.5447 2.45853   4
   6  -6   1 -1.0289 1.63459   6
  -7   6  -1 178.261 7.97936   9
  -7   6  -1 186.052 11.4858   1
  -7   6  -1 185.149 7.39333   8
  -7   6  -1 178.021 7.22593   4
  -7   6  -1 189.401 6.41335   3
  -7   6  -1 203.392 7.46220   5
  -7   6  -1 181.075 8.40252   7
  -7   6  -1 188.620 6.98846   2
  -7   6  -1 186.392 8.16248   9
   7  -6   1 190.245 7.50015   4
   7  -6   1 186.476 8.04877   5
   7  -6   1 188.959 7.93330   7
   7  -6   1 189.409 8.07419   9
   7  -6   1 187.712 7.15077   8
   7  -6   1 192.376 7.47122   2
   7  -6   1 175.509 10.8778   1
   7  -6   1 193.850 8.42169   9
   7  -6   1 187.094 6.45403   6
  -8   6  -1 239.647 8.51861   2
  -8   6  -1 245.986 8.80135   8
  -8   6  -1 250.177 9.65161   5
  -8   6  -1 244.521 8.13838   3
  -8   6  -1 228.567 10.7550   7
  -8   6  -1 245.183 13.5298   1
  -8   6  -1 250.037 9.92659   9
  -8   6  -1 240.249 9.94801   9
  -8   6  -1 239.697 8.86639   4
   8  -6   1 245.631 9.32882   2
   8  -6   1 246.149 9.18589   4
   8  -6   1 248.233 8.08896   6
   8  -6   1 237.249 9.76737   5
   8  -6   1 249.246 10.2983   9
   8  -6   1 241.274 13.4544   1
   8  -6   1 247.398 9.92135   7
   8  -6   1 240.234 8.55819   8
   8  -6   1 239.336 9.83501   9
  -9   6  -1 175.483 13.0636   1
  -9   6  -1 194.777 8.07336   2
  -9   6  -1 214.474 8.98271   5
  -9   6  -1 215.365 9.61625   9
  -9   6  -1 204.090 9.36275   9
  -9   6  -1 190.665 8.03001   4
  -9   6  -1 192.132 7.50607   3
  -9   6  -1 198.566 10.1618   7
   9  -6   1 193.923 9.02647   5
   9  -6   1 202.094 9.57318   7
   9  -6   1 192.647 9.05530   2
   9  -6   1 202.998 7.49958   8
   9  -6   1 207.169 13.1597   1
   9  -6   1 203.230 8.91471   4
   9  -6   1 193.284 9.24464   9
   9  -6   1 204.319 7.24023   6
 -10   6  -1 130.535 13.1981   1
 -10   6  -1 162.549 9.41962   9
 -10   6  -1 159.097 7.31404   3
 -10   6  -1 158.978 7.63852   8
 -10   6  -1 172.544 7.53981   4
 -10   6  -1 154.109 8.79472   5
 -10   6  -1 167.096 7.67361   2
 -10   6  -1 166.607 10.0042   7
 -10   6  -1 163.239 8.89139   9
  10  -6   1 160.173 13.7130   1
  10  -6   1 170.544 8.35039   4
  10  -6   1 163.159 6.74088   6
  10  -6   1 167.334 9.64795   7
  10  -6   1 158.924 8.95669   9
  10  -6   1 168.494 8.32025   2
  10  -6   1 170.551 6.86393   8
  10  -6   1 164.140 8.49894   5
 -11   6  -1 141.252 7.65906   3
 -11   6  -1 153.005 7.80492   4
 -11   6  -1 155.196 9.37053   9
 -11   6  -1 159.171 7.52451   8
 -11   6  -1 146.216 8.04678   2
 -11   6  -1 155.775 14.9919   1
 -11   6  -1 152.319 10.3882   7
 -11   6  -1 130.544 9.14109   5
  11  -6   1 153.001 7.01029   6
  11  -6   1 143.076 9.50044   9
  11  -6   1 162.103 10.8248   9
  11  -6   1 143.613 8.46793   2
  11  -6   1 137.802 11.7704   7
  11  -6   1 187.137 18.6603   1
  11  -6   1 157.815 8.62679   5
  11  -6   1 158.767 6.70986   6
  11  -6   1 151.469 9.13147   4
 -12   6  -1 31.2768 11.7292   7
 -12   6  -1 39.8773 6.18448   9
 -12   6  -1 35.7482 4.50183   3
 -12   6  -1 36.0654 10.0228   1
 -12   6  -1 42.9711 6.91242   9
 -12   6  -1 33.7008 4.28800   8
 -12   6  -1 38.6838 4.61253   4
  12  -6   1 28.1692 10.2451   1
  12  -6   1 36.0967 5.24007   5
  12  -6   1 36.2687 3.89495   6
  12  -6   1 34.9347 6.34983   9
  12  -6   1 38.1869 6.17528   4
  12  -6   1 18.5590 7.14616   9
  12  -6   1 45.1232 4.30567   6
  12  -6   1 32.5470 5.42287   2
 -13   6  -1 40.2457 5.03023   4
 -13   6  -1 38.4057 4.87630   3
 -13   6  -1 34.8572 6.76417   9
 -13   6  -1 30.4075 4.55133   8
 -13   6  -1 32.3539 7.48225   7
 -13   6  -1 29.2541 7.80726   9
  13  -6   1 38.3327 4.31527   6
  13  -6   1 29.7344 5.66366   5
  13  -6   1 20.1830 8.42043   9
  13  -6   1 36.8082 6.11850   2
  13  -6   1 43.8769 7.16741   9
  13  -6   1 36.4639 4.73674   6
 -14   6  -1 183.352 13.1711   7
 -14   6  -1 187.055 12.9203   9
 -14   6  -1 202.432 10.2200   4
 -14   6  -1 177.920 9.57783   3
  14  -6   1 187.797 10.7843   2
  14  -6   1 169.598 9.05995   6
  14  -6   1 184.664 10.8927   5
  14  -6   1 217.505 13.5518   9
 -15   6  -1 26.1061 5.41903   3
 -15   6  -1 16.9201 8.19933   7
 -15   6  -1 34.4224 5.92654   4
 -15   6  -1 38.5216 8.34479   9
  15  -6   1 19.5867 6.51546   2
  15  -6   1 25.8086 5.16650   6
  15  -6   1 18.9585 6.13914   5
  15  -6   1 40.3253 9.04271   9
 -16   6  -1 8.02247 8.40333   9
 -16   6  -1 17.5113 8.75455   7
  16  -6   1 6.80675 6.93272   2
  16  -6   1 14.7838 6.48690   5
 -17   6  -1 2.96814 6.48596   4
 -17   6  -1 4.26909 10.5204   9
  17  -6   1 6.07268 9.90451   2
  17  -6   1 13.1255 8.02028   5
  14   5  -1 -3.6057 7.30990   2
  14   5  -1 7.66300 8.16525   6
 -14  -5   1 10.9934 9.59188   7
 -14  -5   1 -2.5769 9.85449   9
 -14  -5   1 -14.540 7.96014   3
  13   5  -1 -4.0540 5.83048   2
  13   5  -1 1.74327 6.67545   6
  13   5  -1 2.33266 5.60846   4
 -13  -5   1 4.91274 6.90972   3
 -13  -5   1 -12.005 8.15539   9
 -13  -5   1 -2.3926 7.74161   7
  12   5  -1 12.2499 5.85723   6
  12   5  -1 14.9420 5.59159   2
  12   5  -1 15.7656 8.37765   9
 -12  -5   1 19.0591 6.55724   3
 -12  -5   1 13.4728 7.71787   9
 -12  -5   1 17.0781 7.09892   7
  11   5  -1 8.29055 6.60646   9
  11   5  -1 16.2080 4.40462   4
  11   5  -1 14.3125 5.39126   6
  11   5  -1 19.8788 5.25720   2
  11   5  -1 4.74235 5.86361   4
 -11  -5   1 24.8216 6.34674   3
 -11  -5   1 10.5758 3.36594   8
 -11  -5   1 10.0499 8.43982   9
 -11  -5   1 7.19484 6.12195   7
  10   5  -1 -3.6229 4.78904   2
  10   5  -1 -1.9803 4.64342   4
  10   5  -1 -13.777 6.92457   9
  10   5  -1 -5.1279 3.71841   4
  10   5  -1 2.86325 5.11934   6
  10   5  -1 6.50425 5.86072   9
 -10  -5   1 -2.8623 2.73438   5
 -10  -5   1 -4.4708 6.29758   9
 -10  -5   1 -1.6453 3.37603   8
 -10  -5   1 -2.8017 5.50854   9
 -10  -5   1 -2.7660 5.17834   3
   9   5  -1 50.3502 7.20609   9
   9   5  -1 49.6953 4.88824   4
   9   5  -1 60.6751 6.66348   9
   9   5  -1 48.8301 8.55962   7
   9   5  -1 51.3889 5.09314   2
   9   5  -1 48.5863 5.51598   6
   9   5  -1 53.2228 10.8243   1
   9   5  -1 51.5680 5.57190   4
  -9  -5   1 50.1152 6.15158   7
  -9  -5   1 50.7688 6.39774   9
  -9  -5   1 51.2944 4.40812   5
  -9  -5   1 61.6352 7.02778   9
  -9  -5   1 51.1546 5.60262   8
  -9  -5   1 55.7126 6.29193   3
   8   5  -1 50.9475 5.09568   6
   8   5  -1 32.6735 8.39904   1
   8   5  -1 47.5661 5.72910   9
   8   5  -1 50.2802 5.49718   4
   8   5  -1 60.9087 5.26707   4
   8   5  -1 42.9811 6.27084   3
   8   5  -1 58.7051 6.36280   9
   8   5  -1 61.2298 6.03288   2
   8   5  -1 57.4287 6.79441   7
  -8  -5   1 55.1240 5.75286   7
  -8  -5   1 54.0134 6.05658   9
  -8  -5   1 56.7517 5.47553   8
  -8  -5   1 54.8036 5.44776   2
  -8  -5   1 55.1015 5.77116   3
  -8  -5   1 40.4210 8.61913   1
  -8  -5   1 57.5728 3.94857   5
  -8  -5   1 45.1890 4.98019   6
  -8  -5   1 54.9642 5.88086   9
   7   5  -1 -0.5771 6.03871   1
   7   5  -1 2.35860 2.93027   8
   7   5  -1 4.30573 4.20960   9
   7   5  -1 -4.2625 2.70321   4
   7   5  -1 7.62938 4.87670   3
   7   5  -1 3.56522 4.84211   7
   7   5  -1 -2.0455 3.00188   2
   7   5  -1 -4.2691 4.16943   9
   7   5  -1 3.10453 2.83299   4
   7   5  -1 1.67470 3.46677   6
  -7  -5   1 -2.3688 3.72629   2
  -7  -5   1 1.88085 3.28121   8
  -7  -5   1 0.40274 1.96853   5
  -7  -5   1 -1.3658 4.01340   9
  -7  -5   1 4.89455 3.77602   7
  -7  -5   1 0.45579 3.93295   3
  -7  -5   1 -1.1966 3.85601   9
  -7  -5   1 -5.0425 5.85989   1
  -7  -5   1 -0.3219 3.48839   6
   6   5  -1 72.8462 6.49810   7
   6   5  -1 62.4485 4.82152   4
   6   5  -1 64.1131 6.63610   9
   6   5  -1 62.5637 8.21135   1
   6   5  -1 76.1080 5.36697   8
   6   5  -1 66.4464 5.56942   6
   6   5  -1 74.5807 6.61288   9
   6   5  -1 75.7974 7.06996   3
   6   5  -1 76.4416 4.91623   4
   6   5  -1 69.6316 5.10740   2
  -6  -5   1 68.5127 5.56452   6
  -6  -5   1 66.9085 5.96167   2
  -6  -5   1 77.3674 5.68285   8
  -6  -5   1 68.4064 3.54539   5
  -6  -5   1 64.1011 5.92727   7
  -6  -5   1 73.1470 6.59822   9
  -6  -5   1 75.7343 10.1976   1
  -6  -5   1 64.4892 5.92239   3
  -6  -5   1 75.8973 6.47573   9
   5   5  -1 112.732 5.96370   6
   5   5  -1 100.419 9.70446   1
   5   5  -1 109.519 5.28913   4
   5   5  -1 111.515 6.72583   7
   5   5  -1 104.513 6.59898   9
   5   5  -1 114.895 6.97148   3
   5   5  -1 104.479 5.32042   2
   5   5  -1 106.519 5.79438   8
  -5  -5   1 111.669 6.21150   8
  -5  -5   1 107.960 3.90198   5
  -5  -5   1 113.881 5.97430   2
  -5  -5   1 120.056 6.20986   7
  -5  -5   1 108.496 6.12536   6
  -5  -5   1 100.812 6.51724   9
  -5  -5   1 100.689 6.18142   3
  -5  -5   1 104.560 9.17875   1
  -5  -5   1 101.021 6.54438   9
   4   5  -1 48.7688 5.03483   9
   4   5  -1 43.6337 4.21967   8
   4   5  -1 46.0377 3.70341   2
   4   5  -1 51.4888 4.88358   7
   4   5  -1 45.1032 4.95714   9
   4   5  -1 45.5313 3.71942   4
   4   5  -1 48.5371 4.31606   6
   4   5  -1 41.5519 4.13879   3
   4   5  -1 42.4349 5.39097   1
  -4  -5   1 46.0559 4.83700   9
  -4  -5   1 53.4547 6.40505   1
  -4  -5   1 44.7896 4.36637   3
  -4  -5   1 44.9570 4.44374   6
  -4  -5   1 44.9079 4.24736   2
  -4  -5   1 40.4547 4.75551   9
  -4  -5   1 47.6400 3.99363   7
  -4  -5   1 46.3672 4.87925   8
  -4  -5   1 47.0420 2.26418   5
   3   5  -1 0.38505 2.10929   4
   3   5  -1 -0.5651 3.45649   3
   3   5  -1 1.61910 2.77699   8
   3   5  -1 1.92585 2.75794   9
   3   5  -1 1.88934 2.44739   6
   3   5  -1 4.32713 1.83928   2
   3   5  -1 1.41255 3.32609   1
   3   5  -1 6.84463 2.40716   7
  -3  -5   1 3.12201 2.24212   7
  -3  -5   1 3.62315 2.38606   2
  -3  -5   1 4.09113 1.04175   5
  -3  -5   1 0.07356 2.76547   6
  -3  -5   1 3.21861 2.69500   9
  -3  -5   1 3.95884 2.31734   3
  -3  -5   1 3.48912 2.73287   8
  -3  -5   1 -0.7849 2.97219   1
  -3  -5   1 3.61215 1.20421   5
  -3  -5   1 3.02694 2.54636   9
   2   5  -1 175.994 6.74167   3
   2   5  -1 169.917 6.12832   4
   2   5  -1 163.059 6.84958   8
   2   5  -1 154.962 8.71564   1
   2   5  -1 165.466 6.86903   9
   2   5  -1 171.202 6.88640   9
   2   5  -1 161.815 5.61621   2
   2   5  -1 164.571 6.26695   7
   2   5  -1 167.339 6.41933   6
  -2  -5   1 160.250 6.41156   3
  -2  -5   1 168.768 6.84530   9
  -2  -5   1 165.306 5.27730   5
  -2  -5   1 158.664 8.89113   1
  -2  -5   1 156.644 5.91020   2
  -2  -5   1 174.245 6.50960   6
  -2  -5   1 166.011 6.75255   9
  -2  -5   1 162.016 6.91761   8
  -2  -5   1 161.732 6.11372   7
   1   5  -1 321.076 10.0827   7
   1   5  -1 338.534 10.7686   8
   1   5  -1 339.501 10.3894   3
   1   5  -1 321.286 10.6894   9
   1   5  -1 321.230 10.7085   9
   1   5  -1 322.399 9.56357   2
   1   5  -1 314.465 10.0431   4
   1   5  -1 310.982 10.2429   6
   1   5  -1 319.208 12.6487   1
  -1  -5   1 332.922 10.3684   6
  -1  -5   1 334.586 10.0639   4
  -1  -5   1 334.535 10.7261   9
  -1  -5   1 323.135 12.7847   1
  -1  -5   1 326.542 9.68075   2
  -1  -5   1 340.165 10.8741   8
  -1  -5   1 332.979 10.6661   9
  -1  -5   1 333.849 10.2569   3
   0   5  -1 875.745 25.2744   4
   0   5  -1 891.064 25.2097   7
   0   5  -1 928.913 27.8468   1
   0   5  -1 918.673 25.5945   8
   0   5  -1 889.567 24.9121   5
   0   5  -1 924.174 25.3287   3
   0   5  -1 905.639 25.7411   9
   0   5  -1 911.326 25.3421   6
   0   5  -1 920.590 25.7880   9
   0  -5   1 917.533 27.8049   1
   0  -5   1 888.848 25.2427   3
   0  -5   1 876.824 25.6973   9
   0  -5   1 905.176 25.7777   8
   0  -5   1 876.284 24.7891   2
   0  -5   1 872.340 24.9991   5
   0  -5   1 908.098 25.2488   4
   0  -5   1 921.270 25.3679   6
   0  -5   1 899.073 25.7440   9
  -1   5  -1 158.234 5.77086   4
  -1   5  -1 161.365 5.65956   3
  -1   5  -1 157.317 6.22346   9
  -1   5  -1 155.226 5.38759   5
  -1   5  -1 153.850 5.62575   7
  -1   5  -1 154.820 5.54858   6
  -1   5  -1 164.125 6.59974   8
   1  -5   1 155.927 5.68525   5
   1  -5   1 155.619 4.88498   2
   1  -5   1 161.944 7.90577   1
   1  -5   1 158.734 6.25072   9
   1  -5   1 169.082 5.75697   4
   1  -5   1 156.784 6.20591   9
   1  -5   1 159.854 5.53395   3
   1  -5   1 153.594 5.65483   6
   1  -5   1 165.827 6.47856   8
  -2   5  -1 339.066 10.2099   5
  -2   5  -1 332.819 9.92884   6
  -2   5  -1 343.078 10.7989   8
  -2   5  -1 311.600 10.7317   9
  -2   5  -1 330.804 10.6076   9
  -2   5  -1 333.344 10.2397   4
  -2   5  -1 336.716 9.89433   3
  -2   5  -1 327.723 10.1754   7
   2  -5   1 346.270 12.5448   1
   2  -5   1 327.690 10.3553   5
   2  -5   1 329.444 9.97299   6
   2  -5   1 327.919 9.49143   2
   2  -5   1 334.682 10.6318   9
   2  -5   1 354.067 10.6907   9
   2  -5   1 332.752 10.6511   8
   2  -5   1 346.549 10.2294   4
   2  -5   1 321.708 9.80856   3
   2  -5   1 340.977 12.5018   1
  -3   5  -1 155.237 6.82882   9
  -3   5  -1 169.408 6.25561   7
  -3   5  -1 180.703 5.68455   3
  -3   5  -1 168.184 8.53573   1
  -3   5  -1 168.794 6.34672   4
  -3   5  -1 176.831 6.91506   8
  -3   5  -1 179.602 6.74941   9
  -3   5  -1 186.841 6.44868   5
  -3   5  -1 177.626 5.80550   6
   3  -5   1 178.580 6.25939   7
   3  -5   1 176.829 6.75266   9
   3  -5   1 165.790 6.62608   8
   3  -5   1 184.349 6.86416   5
   3  -5   1 178.531 5.94002   6
   3  -5   1 181.240 6.26313   4
   3  -5   1 182.171 6.82730   9
   3  -5   1 164.640 5.60808   2
   3  -5   1 169.491 8.46050   1
  -4   5  -1 219.250 7.89560   7
  -4   5  -1 228.226 7.78459   5
  -4   5  -1 221.377 7.92265   9
  -4   5  -1 225.001 7.84026   8
  -4   5  -1 210.516 7.89655   9
  -4   5  -1 207.602 9.88459   1
  -4   5  -1 213.994 6.70358   3
  -4   5  -1 218.417 6.86159   6
  -4   5  -1 206.521 7.47257   4
   4  -5   1 224.258 7.72760   8
   4  -5   1 206.937 6.95770   2
   4  -5   1 224.426 6.92169   6
   4  -5   1 219.812 7.94494   9
   4  -5   1 222.425 7.65562   7
   4  -5   1 220.146 7.53075   4
   4  -5   1 199.958 8.12588   5
   4  -5   1 226.671 9.84350   1
   4  -5   1 221.337 8.03111   9
  -5   5  -1 163.615 6.31600   8
  -5   5  -1 170.564 6.67392   9
  -5   5  -1 158.273 5.21631   3
  -5   5  -1 154.484 6.77713   7
  -5   5  -1 154.968 6.66502   9
  -5   5  -1 162.659 6.61619   5
  -5   5  -1 148.464 6.11504   4
  -5   5  -1 153.918 8.47866   1
  -5   5  -1 160.902 5.64374   2
  -5   5  -1 152.187 5.35373   6
   5  -5   1 158.842 5.43813   6
   5  -5   1 148.539 7.00842   5
   5  -5   1 163.274 6.64688   9
   5  -5   1 151.248 5.87587   2
   5  -5   1 154.966 6.81592   9
   5  -5   1 177.395 8.95512   1
   5  -5   1 155.724 6.01579   8
   5  -5   1 162.085 6.22141   4
   5  -5   1 164.553 6.54692   7
  -6   5  -1 136.717 8.74369   1
  -6   5  -1 130.926 6.24588   9
  -6   5  -1 128.052 7.07640   7
  -6   5  -1 135.197 6.14073   5
  -6   5  -1 133.051 5.65815   4
  -6   5  -1 134.225 4.82645   3
  -6   5  -1 131.106 6.29146   9
  -6   5  -1 143.294 5.24073   2
  -6   5  -1 136.501 5.64763   8
   6  -5   1 134.197 8.65426   1
   6  -5   1 134.536 6.53394   9
   6  -5   1 129.814 6.50301   5
   6  -5   1 128.215 5.57099   2
   6  -5   1 132.449 6.49659   4
   6  -5   1 133.084 6.21926   7
   6  -5   1 137.154 4.90691   6
   6  -5   1 136.532 6.34255   9
   6  -5   1 128.248 5.28276   8
  -7   5  -1 183.153 7.00942   4
  -7   5  -1 191.025 7.07905   8
  -7   5  -1 183.012 10.7934   1
  -7   5  -1 170.251 7.77623   9
  -7   5  -1 188.309 7.58289   5
  -7   5  -1 185.844 8.76851   7
  -7   5  -1 182.977 7.88001   9
  -7   5  -1 179.015 6.35219   3
   7  -5   1 179.336 7.79416   9
   7  -5   1 190.242 8.11599   9
   7  -5   1 182.701 7.17267   2
   7  -5   1 198.716 8.25829   7
   7  -5   1 184.256 6.28496   6
   7  -5   1 191.199 7.35026   4
   7  -5   1 185.330 6.65317   8
   7  -5   1 181.458 10.6751   1
   7  -5   1 176.679 7.68770   5
  -8   5  -1 426.732 13.0913   8
  -8   5  -1 406.914 14.6424   7
  -8   5  -1 413.172 13.2420   4
  -8   5  -1 433.438 13.7479   5
  -8   5  -1 410.117 12.7931   3
  -8   5  -1 399.971 17.6631   1
  -8   5  -1 416.932 14.2726   9
  -8   5  -1 429.358 13.2983   2
  -8   5  -1 410.324 14.1927   9
   8  -5   1 415.372 13.4873   2
   8  -5   1 405.671 14.1534   9
   8  -5   1 453.724 14.5757   9
   8  -5   1 440.669 14.5064   7
   8  -5   1 422.712 13.5460   4
   8  -5   1 424.825 17.7549   1
   8  -5   1 431.394 13.6074   5
   8  -5   1 421.725 12.6528   6
   8  -5   1 410.027 12.8010   8
  -9   5  -1 78.8531 9.99646   1
  -9   5  -1 61.3647 5.17209   2
  -9   5  -1 69.8721 6.24802   9
  -9   5  -1 58.8588 6.09352   7
  -9   5  -1 64.8914 6.17024   5
  -9   5  -1 72.7039 5.05084   4
  -9   5  -1 66.4447 6.56599   9
  -9   5  -1 69.5093 4.84167   8
  -9   5  -1 67.9536 5.16100   3
   9  -5   1 66.6988 6.27930   9
   9  -5   1 61.0982 4.09443   8
   9  -5   1 62.6171 6.20819   2
   9  -5   1 71.2675 6.96189   7
   9  -5   1 58.2800 7.51598   1
   9  -5   1 68.0889 4.26912   6
   9  -5   1 73.3202 5.64199   4
   9  -5   1 65.4236 6.11352   5
 -10   5  -1 28.4045 3.34968   8
 -10   5  -1 16.3709 3.84982   2
 -10   5  -1 24.1892 3.76317   3
 -10   5  -1 24.0808 3.64204   4
 -10   5  -1 20.3066 4.53953   5
 -10   5  -1 24.0933 5.53749   7
 -10   5  -1 36.9340 5.09078   9
 -10   5  -1 27.3456 7.60632   1
 -10   5  -1 23.9211 4.63935   9
  10  -5   1 22.7476 4.22148   4
  10  -5   1 20.8248 7.14624   1
  10  -5   1 31.8312 4.91682   9
  10  -5   1 27.3729 4.80179   2
  10  -5   1 22.5254 2.98156   6
  10  -5   1 19.8450 2.93349   6
  10  -5   1 24.3799 5.12714   9
  10  -5   1 21.9119 4.31822   5
  10  -5   1 26.6235 5.44778   7
 -11   5  -1 25.0339 3.40112   8
 -11   5  -1 24.7426 5.19594   9
 -11   5  -1 18.8463 4.86463   5
 -11   5  -1 16.0340 4.40050   2
 -11   5  -1 19.3249 4.04417   3
 -11   5  -1 15.6441 5.46190   9
 -11   5  -1 16.0619 3.66249   4
 -11   5  -1 17.9835 5.86403   7
 -11   5  -1 11.5178 7.66810   1
  11  -5   1 18.4380 4.25814   5
  11  -5   1 14.6502 5.07758   9
  11  -5   1 12.0373 5.73632   7
  11  -5   1 13.8970 3.19183   6
  11  -5   1 14.6336 4.87723   2
  11  -5   1 28.2179 8.38895   1
  11  -5   1 18.9543 3.38067   6
  11  -5   1 20.3645 5.83626   9
  11  -5   1 16.4297 4.52690   4
 -12   5  -1 17.0669 9.56862   1
 -12   5  -1 18.7197 4.24081   3
 -12   5  -1 18.7684 3.51045   8
 -12   5  -1 27.7643 4.35387   4
 -12   5  -1 27.1436 5.70570   9
 -12   5  -1 22.6447 7.41549   7
  12  -5   1 23.5029 3.68381   6
  12  -5   1 27.0956 5.95158   9
  12  -5   1 27.4721 5.52265   2
  12  -5   1 18.8712 4.65214   5
  12  -5   1 24.2666 6.76347   9
  12  -5   1 12.7666 5.05551   4
  12  -5   1 28.4737 4.03909   6
 -13   5  -1 8.83977 6.91356   9
 -13   5  -1 1.33851 4.09463   4
 -13   5  -1 -0.5644 6.23625   7
 -13   5  -1 2.89338 4.14211   3
 -13   5  -1 0.21394 3.30570   8
 -13   5  -1 6.00342 5.84553   9
  13  -5   1 -6.0575 4.17306   6
  13  -5   1 3.87783 3.70983   6
  13  -5   1 -4.6093 7.41004   9
  13  -5   1 1.89304 6.03523   9
  13  -5   1 6.06341 5.46415   5
  13  -5   1 9.16048 5.44492   2
 -14   5  -1 74.0388 8.73337   9
 -14   5  -1 72.4967 4.53875   8
 -14   5  -1 64.3813 6.17393   4
 -14   5  -1 55.4309 5.71025   3
 -14   5  -1 85.1864 9.07227   7
  14  -5   1 94.1063 8.78026   5
  14  -5   1 78.0899 7.35850   6
  14  -5   1 69.6810 7.17464   2
  14  -5   1 95.3373 11.2841   9
 -15   5  -1 167.473 13.5595   7
 -15   5  -1 174.339 14.0741   9
 -15   5  -1 180.520 9.81928   4
  15  -5   1 177.264 12.2189   2
  15  -5   1 191.570 10.6840   5
  15  -5   1 168.732 10.1460   6
  15  -5   1 171.284 15.0319   9
 -16   5  -1 1.96206 6.14593   3
 -16   5  -1 -10.861 8.40183   9
 -16   5  -1 -6.5522 5.38414   4
 -16   5  -1 16.2393 8.66186   7
  16  -5   1 4.32109 6.02729   5
  16  -5   1 -12.457 6.64839   2
  16  -5   1 3.72270 5.82148   6
 -17   5  -1 9.18497 10.6479   9
  17  -5   1 12.9225 7.17744   5
  14   4  -1 12.2410 7.04556   6
  14   4  -1 12.0198 6.10429   4
  14   4  -1 18.4575 6.92356   2
 -14  -4   1 5.77817 9.28413   9
 -14  -4   1 13.1423 8.51610   7
 -14  -4   1 6.18720 7.61200   3
  13   4  -1 46.2897 6.35400   4
  13   4  -1 42.7472 7.02378   6
  13   4  -1 42.1317 10.9658   9
  13   4  -1 41.9944 6.86276   2
 -13  -4   1 44.2131 8.86028   9
 -13  -4   1 53.6819 8.91499   7
 -13  -4   1 53.1620 7.91394   3
  12   4  -1 10.2052 5.75621   6
  12   4  -1 7.07683 4.56802   4
  12   4  -1 7.41563 5.36587   2
  12   4  -1 0.96247 6.76762   9
 -12  -4   1 8.59661 6.11523   3
 -12  -4   1 9.06967 7.56404   9
 -12  -4   1 5.74458 2.63001   8
 -12  -4   1 -8.4869 5.89369   7
  11   4  -1 42.3110 5.49763   4
  11   4  -1 47.9875 5.94795   6
  11   4  -1 46.2140 7.41768   9
  11   4  -1 42.6320 5.58559   2
 -11  -4   1 56.8482 6.53976   3
 -11  -4   1 51.2687 7.04748   7
 -11  -4   1 46.7868 8.17754   9
 -11  -4   1 35.1242 3.76019   8
 -11  -4   1 45.2631 7.33704   9
  10   4  -1 162.038 8.79575   4
  10   4  -1 151.656 11.9173   9
  10   4  -1 174.609 10.9314   9
  10   4  -1 173.587 8.99886   6
  10   4  -1 156.624 20.1183   1
  10   4  -1 168.882 9.16964   2
 -10  -4   1 156.263 7.29205   5
 -10  -4   1 170.060 10.8599   9
 -10  -4   1 171.751 9.80062   3
 -10  -4   1 160.096 11.3545   9
 -10  -4   1 173.768 10.2238   7
 -10  -4   1 162.383 7.41261   8
   9   4  -1 20.1747 4.54190   6
   9   4  -1 23.0068 9.32662   1
   9   4  -1 23.4612 5.30343   9
   9   4  -1 16.5224 6.21686   7
   9   4  -1 11.4786 4.02147   2
   9   4  -1 14.0715 5.46581   3
   9   4  -1 20.9599 3.91986   4
   9   4  -1 20.6834 6.04524   9
  -9  -4   1 15.7680 5.07571   2
  -9  -4   1 9.93308 5.37547   9
  -9  -4   1 15.3404 3.01537   5
  -9  -4   1 15.3101 4.78539   3
  -9  -4   1 14.4824 4.20216   6
  -9  -4   1 23.8840 3.57666   8
  -9  -4   1 20.1399 8.20045   1
  -9  -4   1 19.8635 5.20352   7
  -9  -4   1 21.3607 5.30235   9
   8   4  -1 -3.9300 4.73767   3
   8   4  -1 3.05569 7.23556   1
   8   4  -1 -1.3225 4.61531   9
   8   4  -1 0.22345 3.20386   2
   8   4  -1 -1.6715 4.99306   7
   8   4  -1 -0.5607 4.08719   9
   8   4  -1 -0.6298 2.77933   4
   8   4  -1 -3.7311 3.49184   6
  -8  -4   1 5.20431 6.47059   1
  -8  -4   1 3.33591 4.29418   9
  -8  -4   1 -4.7467 4.20660   9
  -8  -4   1 -3.9935 2.40835   5
  -8  -4   1 -3.6087 2.99312   8
  -8  -4   1 -2.3399 4.04329   3
  -8  -4   1 3.73298 3.65848   6
  -8  -4   1 -5.6183 3.93274   2
  -8  -4   1 1.61198 4.19763   7
   7   4  -1 13.3176 4.54800   7
   7   4  -1 5.43284 3.91113   9
   7   4  -1 9.14705 3.19621   2
   7   4  -1 5.97270 4.46864   3
   7   4  -1 4.05578 5.61153   1
   7   4  -1 1.37703 4.01028   9
   7   4  -1 8.41883 3.53060   6
   7   4  -1 4.02062 2.59603   4
  -7  -4   1 6.42103 3.23579   6
  -7  -4   1 9.56872 6.30759   1
  -7  -4   1 4.36205 3.84730   3
  -7  -4   1 6.96760 3.88658   2
  -7  -4   1 10.3759 4.02616   9
  -7  -4   1 4.10286 3.84319   7
  -7  -4   1 6.48151 4.02409   9
  -7  -4   1 4.25224 3.05031   8
  -7  -4   1 9.59702 2.24511   5
   6   4  -1 62.9976 4.19414   4
   6   4  -1 64.6996 4.54832   2
   6   4  -1 56.8040 6.39085   7
   6   4  -1 55.1816 4.36127   8
   6   4  -1 64.6967 6.00928   9
   6   4  -1 56.1291 4.97719   6
   6   4  -1 60.4741 4.32819   4
   6   4  -1 60.7823 6.22735   3
   6   4  -1 56.0658 7.23337   1
  -6  -4   1 61.4010 5.27566   7
  -6  -4   1 68.4380 5.55586   3
  -6  -4   1 62.9789 7.61520   1
  -6  -4   1 61.7488 3.53117   5
  -6  -4   1 59.0505 5.91004   9
  -6  -4   1 62.1175 4.94148   6
  -6  -4   1 62.1463 5.84588   9
  -6  -4   1 63.6270 5.42571   2
  -6  -4   1 62.4473 4.97846   8
   5   4  -1 16.1755 2.37210   4
   5   4  -1 18.6219 3.58615   3
   5   4  -1 14.0681 2.83559   6
   5   4  -1 14.9524 2.54331   2
   5   4  -1 10.7035 4.58331   1
   5   4  -1 13.6277 3.27868   9
   5   4  -1 18.5892 2.55861   8
   5   4  -1 16.6710 3.34444   9
  -5  -4   1 17.8267 1.66768   5
  -5  -4   1 14.5476 3.17472   9
  -5  -4   1 17.0293 4.45011   1
  -5  -4   1 20.8719 2.99855   6
  -5  -4   1 21.5269 3.44170   9
  -5  -4   1 22.0068 3.20444   3
  -5  -4   1 17.2629 3.05033   7
  -5  -4   1 11.9942 2.73770   8
   4   4  -1 227.915 8.62066   9
   4   4  -1 222.974 7.53940   2
   4   4  -1 229.028 8.05012   6
   4   4  -1 225.029 7.36853   4
   4   4  -1 243.601 11.3631   1
   4   4  -1 181.704 11.4824   9
   4   4  -1 223.456 8.39066   7
   4   4  -1 229.515 7.81800   8
  -4  -4   1 220.550 8.31941   3
  -4  -4   1 208.634 8.75370   6
  -4  -4   1 222.201 8.11325   7
  -4  -4   1 238.582 8.54015   9
  -4  -4   1 227.963 6.71499   5
  -4  -4   1 218.413 8.20051   8
  -4  -4   1 232.243 8.65550   9
  -4  -4   1 230.914 11.2810   1
  -4  -4   1 223.892 8.17946   2
   3   4  -1 139.278 8.18569   1
   3   4  -1 144.061 6.36527   9
   3   4  -1 149.471 5.29238   2
   3   4  -1 144.762 6.10624   7
   3   4  -1 144.660 6.66844   3
   3   4  -1 142.431 5.94909   6
   3   4  -1 140.227 6.38248   9
   3   4  -1 140.741 6.00234   8
   3   4  -1 139.526 5.42155   4
  -3  -4   1 148.758 6.09244   6
  -3  -4   1 146.409 5.83775   7
  -3  -4   1 144.482 6.25064   8
  -3  -4   1 144.445 4.54606   5
  -3  -4   1 141.546 6.12664   3
  -3  -4   1 141.674 6.00513   2
  -3  -4   1 148.283 8.32570   1
  -3  -4   1 143.718 6.36966   9
  -3  -4   1 148.506 6.30571   9
   2   4  -1 168.746 6.55879   8
   2   4  -1 157.602 5.42412   2
   2   4  -1 166.621 6.19462   6
   2   4  -1 162.996 6.59718   9
   2   4  -1 159.312 6.56513   9
   2   4  -1 157.988 8.16300   1
   2   4  -1 176.875 6.58919   3
   2   4  -1 163.270 5.68397   4
   2   4  -1 167.427 6.09386   7
  -2  -4   1 160.490 6.45911   9
  -2  -4   1 164.955 5.96414   7
  -2  -4   1 166.632 5.83469   2
  -2  -4   1 168.587 8.29330   1
  -2  -4   1 164.798 6.27444   3
  -2  -4   1 160.961 5.09758   5
  -2  -4   1 150.084 6.47071   9
  -2  -4   1 165.451 6.31892   6
  -2  -4   1 167.639 6.71815   8
   1   4  -1 3.97238 2.28185   9
   1   4  -1 1.67622 2.08855   3
   1   4  -1 2.21961 2.02026   9
   1   4  -1 4.25249 1.69201   4
   1   4  -1 3.31495 1.91960   6
   1   4  -1 2.89413 2.33651   1
   1   4  -1 2.71611 2.39875   8
   1   4  -1 3.00994 1.27240   2
   1   4  -1 3.14407 1.64512   7
  -1  -4   1 5.20706 2.08627   9
  -1  -4   1 3.21181 1.63704   4
  -1  -4   1 3.27786 2.00567   3
  -1  -4   1 2.87968 2.18018   9
  -1  -4   1 2.03092 2.53115   1
  -1  -4   1 3.76963 1.28492   5
  -1  -4   1 3.78762 2.52067   8
  -1  -4   1 2.04886 1.36816   2
  -1  -4   1 1.62305 2.03605   6
   0   4  -1 82.2858 2.93299   2
   0   4  -1 83.4469 5.23215   1
   0   4  -1 80.0010 3.62897   4
   0   4  -1 82.3538 3.15789   5
   0   4  -1 78.6260 4.18088   9
   0   4  -1 78.4093 3.47117   7
   0   4  -1 84.5373 3.83376   8
   0   4  -1 84.3205 3.67130   6
   0   4  -1 83.7227 4.16492   9
   0   4  -1 88.2370 3.82067   3
   0  -4   1 88.0837 5.30599   1
   0  -4   1 75.5719 3.48518   3
   0  -4   1 73.4093 4.20146   9
   0  -4   1 89.8035 3.76857   6
   0  -4   1 74.5146 3.52992   4
   0  -4   1 82.0700 4.39473   8
   0  -4   1 84.7291 2.99326   2
   0  -4   1 83.8533 4.16123   9
   0  -4   1 66.5198 3.75507   5
  -1   4  -1 132.584 4.56942   5
  -1   4  -1 133.132 4.74942   6
  -1   4  -1 131.035 4.80022   4
  -1   4  -1 134.002 5.21059   9
  -1   4  -1 135.297 4.51642   3
  -1   4  -1 137.341 5.39740   8
   1  -4   1 131.006 5.18292   9
   1  -4   1 128.165 4.46755   3
   1  -4   1 124.590 4.86583   5
   1  -4   1 133.040 5.34144   8
   1  -4   1 130.866 6.36910   1
   1  -4   1 138.648 4.76063   4
   1  -4   1 140.024 4.85886   6
   1  -4   1 135.432 4.14007   2
  -2   4  -1 212.780 7.30145   9
  -2   4  -1 216.320 6.99252   7
  -2   4  -1 222.779 7.34449   8
  -2   4  -1 220.063 6.55844   3
  -2   4  -1 222.902 6.98536   4
  -2   4  -1 221.058 6.67230   6
  -2   4  -1 218.213 6.96500   5
  -2   4  -1 206.295 7.35233   9
   2  -4   1 228.186 8.86224   1
   2  -4   1 228.451 6.91071   7
   2  -4   1 217.540 6.98300   8
   2  -4   1 199.018 7.37506   9
   2  -4   1 213.269 6.69980   6
   2  -4   1 221.255 6.96368   4
   2  -4   1 218.312 7.08333   5
  -3   4  -1 52.4394 3.65267   9
  -3   4  -1 53.0961 4.87346   1
  -3   4  -1 45.7276 3.30543   7
  -3   4  -1 45.4120 3.60377   5
  -3   4  -1 40.0025 3.26958   4
  -3   4  -1 45.8718 3.56727   8
  -3   4  -1 50.7911 2.62819   6
  -3   4  -1 51.8384 2.38985   3
   3  -4   1 48.5123 2.70366   6
   3  -4   1 40.7190 2.67601   2
   3  -4   1 36.8588 4.23304   9
   3  -4   1 54.7639 4.72966   1
   3  -4   1 48.4445 3.29073   4
   3  -4   1 49.8327 3.29470   7
   3  -4   1 47.6817 3.25909   8
   3  -4   1 47.3536 3.80210   9
   3  -4   1 43.5070 3.78727   5
  -4   4  -1 250.665 8.69594   7
  -4   4  -1 255.214 8.24303   8
  -4   4  -1 246.479 10.2389   1
  -4   4  -1 256.281 8.40209   5
  -4   4  -1 242.412 7.54457   2
  -4   4  -1 243.911 7.47193   6
  -4   4  -1 245.950 8.01673   4
  -4   4  -1 240.489 8.39134   9
  -4   4  -1 246.393 7.28153   3
  -4   4  -1 237.484 8.41590   9
   4  -4   1 254.719 10.1247   1
   4  -4   1 245.375 7.90739   8
   4  -4   1 249.784 8.62939   5
   4  -4   1 246.391 8.05937   4
   4  -4   1 250.178 7.50026   6
   4  -4   1 237.292 8.50984   9
   4  -4   1 245.014 7.80298   2
   4  -4   1 242.968 8.17760   7
  -5   4  -1 65.8446 3.19941   3
  -5   4  -1 64.1604 4.03102   4
  -5   4  -1 70.4940 5.82034   7
  -5   4  -1 65.4597 3.91460   8
  -5   4  -1 65.5090 3.82986   2
  -5   4  -1 64.1508 4.87241   5
  -5   4  -1 73.6051 6.21154   1
  -5   4  -1 65.3061 4.57582   9
  -5   4  -1 70.7135 4.59560   9
   5  -4   1 65.5527 3.18150   6
   5  -4   1 66.3621 3.80864   8
   5  -4   1 66.3954 4.15622   2
   5  -4   1 83.8470 4.66247   7
   5  -4   1 72.1284 4.76742   9
   5  -4   1 66.8817 4.25938   4
   5  -4   1 62.5320 4.62848   9
   5  -4   1 70.8490 6.19980   1
   5  -4   1 71.0271 5.23235   5
  -6   4  -1 231.702 8.26662   4
  -6   4  -1 244.918 8.03233   2
  -6   4  -1 240.558 8.85613   9
  -6   4  -1 244.929 8.64527   5
  -6   4  -1 238.481 9.35119   7
  -6   4  -1 240.653 7.98889   8
  -6   4  -1 244.559 7.66386   3
  -6   4  -1 235.191 8.84204   9
  -6   4  -1 242.413 11.2677   1
   6  -4   1 247.600 7.63006   6
   6  -4   1 245.200 8.87069   9
   6  -4   1 239.677 8.31938   2
   6  -4   1 245.130 8.42103   5
   6  -4   1 252.219 8.34727   4
   6  -4   1 237.212 7.78043   8
   6  -4   1 238.405 8.96954   9
   6  -4   1 239.356 11.2260   1
   6  -4   1 254.441 9.03887   7
  -7   4  -1 217.155 8.54013   9
  -7   4  -1 221.747 11.1686   1
  -7   4  -1 226.072 7.87760   5
  -7   4  -1 220.133 7.39128   8
  -7   4  -1 218.410 9.15105   7
  -7   4  -1 217.645 7.34091   3
  -7   4  -1 216.430 8.56597   9
  -7   4  -1 211.772 7.64340   4
   7  -4   1 208.825 8.09862   2
   7  -4   1 213.808 8.52702   9
   7  -4   1 224.105 7.23370   8
   7  -4   1 185.274 8.72010   4
   7  -4   1 213.333 7.13163   6
   7  -4   1 231.046 8.92986   7
   7  -4   1 218.620 8.27748   5
   7  -4   1 221.741 11.1491   1
   7  -4   1 227.717 8.72365   9
  -8   4  -1 48.3471 5.26236   9
  -8   4  -1 40.1644 4.28463   9
  -8   4  -1 50.2683 4.75969   2
  -8   4  -1 26.0982 5.52372   1
  -8   4  -1 42.0342 5.08592   7
  -8   4  -1 41.4655 3.51337   4
  -8   4  -1 45.6516 5.05578   5
  -8   4  -1 38.8603 4.24646   3
  -8   4  -1 40.1339 3.74482   8
   8  -4   1 47.9056 3.46865   6
   8  -4   1 37.4743 4.69474   7
   8  -4   1 47.8923 3.94159   4
   8  -4   1 43.2526 6.33098   1
   8  -4   1 41.5179 4.00168   5
   8  -4   1 41.2799 3.21764   8
   8  -4   1 37.4067 4.11855   2
   8  -4   1 41.6790 4.28687   9
   8  -4   1 41.2326 4.29747   9
  -9   4  -1 283.044 9.20857   8
  -9   4  -1 267.321 9.88083   3
  -9   4  -1 285.753 11.0878   9
  -9   4  -1 289.693 10.1047   2
  -9   4  -1 281.630 15.1999   1
  -9   4  -1 279.884 10.5009   5
  -9   4  -1 284.447 11.0975   9
  -9   4  -1 263.208 12.1002   7
  -9   4  -1 276.867 9.73172   4
   9  -4   1 260.267 11.3064   9
   9  -4   1 284.181 10.3318   5
   9  -4   1 255.304 9.81222   6
   9  -4   1 289.225 9.35114   6
   9  -4   1 266.035 15.0131   1
   9  -4   1 297.718 10.6678   2
   9  -4   1 273.080 11.6068   7
   9  -4   1 288.454 11.1575   9
   9  -4   1 282.414 10.1749   4
 -10   4  -1 11.3941 3.65582   3
 -10   4  -1 24.5448 3.36978   4
 -10   4  -1 6.38169 6.16092   1
 -10   4  -1 23.7412 2.80744   8
 -10   4  -1 15.3707 4.13458   5
 -10   4  -1 21.8568 4.07292   2
 -10   4  -1 11.9706 4.22810   9
 -10   4  -1 19.2132 4.31052   9
 -10   4  -1 24.6702 5.42444   7
  10  -4   1 19.5163 6.64276   1
  10  -4   1 7.97140 5.13497   7
  10  -4   1 23.7520 3.17562   6
  10  -4   1 25.5050 4.65919   2
  10  -4   1 15.1047 3.93113   5
  10  -4   1 18.4547 4.64074   9
  10  -4   1 19.9654 3.10255   6
  10  -4   1 26.5342 4.08439   4
  10  -4   1 18.5203 4.33962   9
 -11   4  -1 141.980 14.9350   1
 -11   4  -1 156.873 9.39607   9
 -11   4  -1 154.866 7.31136   4
 -11   4  -1 149.609 9.73986   9
 -11   4  -1 154.406 8.69072   5
 -11   4  -1 151.268 10.1472   7
 -11   4  -1 144.528 7.75937   3
 -11   4  -1 138.055 8.21613   2
 -11   4  -1 148.724 6.36327   8
  11  -4   1 148.001 7.11625   6
  11  -4   1 157.287 9.38431   9
  11  -4   1 135.832 9.88001   9
  11  -4   1 164.612 8.72644   2
  11  -4   1 152.338 8.58525   4
  11  -4   1 154.531 6.99806   6
  11  -4   1 163.211 7.90442   5
  11  -4   1 162.759 10.8154   7
  11  -4   1 131.462 14.2563   1
 -12   4  -1 26.8570 5.61269   9
 -12   4  -1 31.2240 9.69347   7
 -12   4  -1 35.7929 4.39484   4
 -12   4  -1 36.3702 6.24374   9
 -12   4  -1 16.2802 9.66573   1
 -12   4  -1 20.0888 5.52184   5
 -12   4  -1 27.6672 3.14944   8
 -12   4  -1 32.9687 4.54183   3
  12  -4   1 23.2487 6.28230   9
  12  -4   1 33.7311 4.17077   6
  12  -4   1 32.4745 4.37256   6
  12  -4   1 29.8046 5.79075   9
  12  -4   1 33.5865 10.4206   1
  12  -4   1 29.0681 4.84394   5
  12  -4   1 31.4238 5.26473   4
  12  -4   1 33.9102 5.68628   2
 -13   4  -1 22.4237 2.95423   8
 -13   4  -1 16.2917 6.23771   9
 -13   4  -1 18.9783 2.51064   8
 -13   4  -1 24.6630 4.52064   3
 -13   4  -1 17.6960 6.74211   7
 -13   4  -1 24.4573 7.36752   9
 -13   4  -1 33.4658 4.80116   4
  13  -4   1 27.4729 4.99274   5
  13  -4   1 13.8611 5.75498   2
  13  -4   1 16.0072 4.21461   6
  13  -4   1 22.5670 6.58898   9
  13  -4   1 9.83723 4.47670   6
  13  -4   1 11.0943 7.55859   9
 -14   4  -1 7.37351 6.81268   9
 -14   4  -1 16.6216 4.93856   4
 -14   4  -1 18.2463 7.33893   7
 -14   4  -1 10.2032 4.74623   3
  14  -4   1 19.6127 9.53133   6
  14  -4   1 21.8625 5.04342   5
  14  -4   1 23.9954 7.59928   9
  14  -4   1 13.3328 5.88314   2
  14  -4   1 10.5821 4.62444   6
 -15   4  -1 -4.1773 4.88314   4
 -15   4  -1 -5.4238 6.79308   9
 -15   4  -1 1.63499 5.29530   3
 -15   4  -1 8.33734 7.42299   7
  15  -4   1 3.89738 6.17554   6
  15  -4   1 9.49912 5.55341   5
  15  -4   1 -1.1400 6.22588   2
  15  -4   1 -4.4661 7.61652   9
 -16   4  -1 22.4971 8.67294   7
 -16   4  -1 19.9785 9.17920   9
 -16   4  -1 -0.1390 6.01224   3
  16  -4   1 6.31928 6.11941   6
  16  -4   1 15.2746 7.33231   2
  16  -4   1 14.8901 6.44201   5
 -17   4  -1 -17.509 9.83875   9
  17  -4   1 -2.6251 6.93732   5
  15   3  -1 6.67498 7.27940   6
  15   3  -1 7.02830 7.86468   2
 -15  -3   1 16.9147 9.70682   7
 -15  -3   1 17.0959 10.2704   9
 -15  -3   1 -5.0710 7.64560   3
  14   3  -1 5.55100 6.34677   2
  14   3  -1 0.54443 6.06165   6
 -14  -3   1 13.0823 6.84470   3
 -14  -3   1 8.29071 7.79545   7
 -14  -3   1 12.1568 8.33452   9
  13   3  -1 33.1261 8.59413   9
  13   3  -1 30.9882 6.12852   6
  13   3  -1 30.9176 4.05539   5
  13   3  -1 34.6251 6.41552   2
 -13  -3   1 27.7503 8.31919   9
 -13  -3   1 34.0725 6.58712   3
 -13  -3   1 43.9570 7.81154   7
  12   3  -1 57.3336 6.38918   4
  12   3  -1 79.2587 8.72572   9
  12   3  -1 81.9488 5.64102   5
  12   3  -1 75.6807 8.02974   2
  12   3  -1 77.7751 7.83580   6
 -12  -3   1 84.5766 8.42395   7
 -12  -3   1 85.0370 4.85701   8
 -12  -3   1 85.7153 8.49402   3
 -12  -3   1 70.3735 8.51533   9
  11   3  -1 1.35750 5.58351   9
  11   3  -1 1.43944 4.57720   2
  11   3  -1 -3.9853 6.92461   9
  11   3  -1 2.49246 2.68060   5
  11   3  -1 -1.7817 4.50155   6
  11   3  -1 4.49708 4.52695   4
 -11  -3   1 6.68453 3.80590   5
 -11  -3   1 10.1669 6.51220   7
 -11  -3   1 6.12338 2.78612   8
 -11  -3   1 -2.0788 5.44458   9
 -11  -3   1 -0.1986 6.41812   9
 -11  -3   1 4.47685 2.77407   8
  10   3  -1 66.5285 7.12365   6
  10   3  -1 82.9672 6.83860   2
  10   3  -1 74.9783 8.51496   9
  10   3  -1 79.5658 11.9717   1
  10   3  -1 59.1424 7.48934   9
  10   3  -1 61.3371 6.53492   4
  10   3  -1 64.3495 7.67528   3
  10   3  -1 75.0866 4.65502   5
 -10  -3   1 70.4887 7.94753   7
 -10  -3   1 75.4128 7.50027   3
 -10  -3   1 55.5782 6.98631   9
 -10  -3   1 73.5789 6.78009   5
 -10  -3   1 77.5030 5.35855   8
 -10  -3   1 71.8318 8.43419   9
 -10  -3   1 74.2455 11.5184   1
   9   3  -1 243.200 11.4208   9
   9   3  -1 240.085 9.88257   6
   9   3  -1 264.675 12.6065   7
   9   3  -1 247.544 10.2469   2
   9   3  -1 253.642 9.36236   4
   9   3  -1 245.668 16.7445   1
   9   3  -1 234.314 11.8371   9
   9   3  -1 240.469 8.28854   5
   9   3  -1 243.159 11.0809   3
  -9  -3   1 251.582 16.6121   1
  -9  -3   1 255.383 11.6151   9
  -9  -3   1 258.136 11.5165   7
  -9  -3   1 247.086 8.89068   5
  -9  -3   1 238.270 10.5922   3
  -9  -3   1 241.320 10.4537   2
  -9  -3   1 242.920 11.4928   9
  -9  -3   1 235.929 9.74738   6
  -9  -3   1 248.397 9.01804   8
   8   3  -1 102.157 5.81519   4
   8   3  -1 95.9521 4.53458   5
   8   3  -1 102.931 6.26294   2
   8   3  -1 93.5536 8.16975   7
   8   3  -1 101.071 11.7904   1
   8   3  -1 96.5426 6.66263   6
   8   3  -1 92.0560 7.39755   9
   8   3  -1 105.670 7.64178   3
   8   3  -1 109.758 7.96404   9
  -8  -3   1 98.1846 7.59888   7
  -8  -3   1 102.683 7.60525   9
  -8  -3   1 91.9730 7.52340   9
  -8  -3   1 93.6303 7.00456   2
  -8  -3   1 93.7322 5.77191   8
  -8  -3   1 110.224 6.18756   6
  -8  -3   1 101.572 7.52626   3
  -8  -3   1 102.036 5.36259   5
  -8  -3   1 99.6946 11.6470   1
   7   3  -1 2.12543 4.28473   9
   7   3  -1 0.91263 2.83250   2
   7   3  -1 0.39332 3.89588   3
   7   3  -1 0.49251 1.63643   5
   7   3  -1 -0.7718 2.96544   6
   7   3  -1 -2.3373 4.08060   7
   7   3  -1 -1.5552 2.39815   4
   7   3  -1 -0.0997 3.50472   9
   7   3  -1 -3.2899 4.70582   1
  -7  -3   1 -0.8693 2.74767   6
  -7  -3   1 1.68586 2.18616   5
  -7  -3   1 1.61438 3.40768   7
  -7  -3   1 -0.8298 4.75228   1
  -7  -3   1 -3.7219 3.36726   2
  -7  -3   1 -1.1368 3.24168   9
  -7  -3   1 1.24316 2.72981   8
  -7  -3   1 3.53368 3.59731   3
  -7  -3   1 3.54306 3.75364   9
   6   3  -1 227.047 8.28555   2
   6   3  -1 230.177 7.24585   5
   6   3  -1 235.321 7.90966   4
   6   3  -1 215.849 9.66389   7
   6   3  -1 228.148 8.38100   6
   6   3  -1 233.286 12.5898   1
   6   3  -1 233.987 9.45224   9
   6   3  -1 238.960 9.37840   9
   6   3  -1 239.636 9.35106   3
  -6  -3   1 223.953 7.45424   5
  -6  -3   1 225.273 12.5489   1
  -6  -3   1 242.601 9.00686   2
  -6  -3   1 232.445 8.95778   3
  -6  -3   1 233.172 9.27008   9
  -6  -3   1 215.383 8.15541   8
  -6  -3   1 235.186 8.37413   6
  -6  -3   1 244.081 9.29764   7
  -6  -3   1 236.449 9.37534   9
   5   3  -1 397.054 12.3225   2
   5   3  -1 409.998 13.1889   9
   5   3  -1 400.678 12.5572   6
   5   3  -1 402.322 13.2307   9
   5   3  -1 406.784 12.1431   8
   5   3  -1 392.858 11.5046   5
   5   3  -1 407.111 16.0504   1
   5   3  -1 400.064 11.9323   4
   5   3  -1 398.375 13.0566   7
  -5  -3   1 398.255 13.1820   9
  -5  -3   1 397.745 11.5728   5
  -5  -3   1 410.569 12.5716   6
  -5  -3   1 406.508 13.1141   9
  -5  -3   1 389.451 12.8250   7
  -5  -3   1 393.602 12.8632   3
  -5  -3   1 374.425 12.3436   8
  -5  -3   1 409.323 15.9683   1
  -5  -3   1 400.995 12.7234   2
   4   3  -1 17.6278 2.36987   8
   4   3  -1 14.7042 3.53573   9
   4   3  -1 18.2697 3.86436   1
   4   3  -1 14.4983 2.91289   9
   4   3  -1 14.1295 2.67527   6
   4   3  -1 16.7097 3.15289   7
   4   3  -1 18.1740 2.44884   2
   4   3  -1 15.4186 3.67470   3
  -4  -3   1 12.1126 2.68113   8
  -4  -3   1 19.7686 3.90778   1
  -4  -3   1 18.3077 2.84147   9
  -4  -3   1 20.0148 2.98337   2
  -4  -3   1 13.8716 2.67356   7
  -4  -3   1 19.5381 2.96661   9
  -4  -3   1 16.9338 3.16423   3
  -4  -3   1 17.0110 1.54442   5
  -4  -3   1 12.8157 2.66848   6
   3   3  -1 2.13309 2.26213   6
   3   3  -1 3.45170 2.94037   3
   3   3  -1 2.52664 1.93666   2
   3   3  -1 3.89885 2.27566   8
   3   3  -1 0.98063 1.59413   4
   3   3  -1 5.10525 2.57323   9
   3   3  -1 2.09586 2.32992   9
   3   3  -1 6.29482 3.02078   1
   3   3  -1 2.56404 2.26139   7
  -3  -3   1 -1.9684 2.59449   1
  -3  -3   1 3.68733 2.43775   3
  -3  -3   1 1.72677 2.26605   6
  -3  -3   1 5.10638 2.53592   9
  -3  -3   1 2.67852 2.19133   9
  -3  -3   1 3.72357 2.32662   2
  -3  -3   1 3.63485 2.66589   8
  -3  -3   1 2.50672 2.03474   7
  -3  -3   1 3.61977 1.10396   5
   2   3  -1 132.453 5.27690   8
   2   3  -1 140.295 4.79727   2
   2   3  -1 143.092 5.58599   9
   2   3  -1 144.043 7.00428   1
   2   3  -1 134.708 5.52477   9
   2   3  -1 135.721 5.14543   7
   2   3  -1 140.832 5.52146   3
   2   3  -1 129.894 5.13018   6
   2   3  -1 130.818 4.73369   4
  -2  -3   1 142.312 6.89338   1
  -2  -3   1 132.982 4.20779   5
  -2  -3   1 139.484 5.03750   7
  -2  -3   1 138.904 5.50822   9
  -2  -3   1 139.575 5.45964   8
  -2  -3   1 133.870 4.78986   2
  -2  -3   1 131.381 5.16180   6
  -2  -3   1 128.310 5.50518   9
  -2  -3   1 132.015 5.31779   3
   1   3  -1 91.3455 3.89973   3
   1   3  -1 80.1028 4.12787   9
   1   3  -1 85.7296 3.22420   2
   1   3  -1 89.0897 4.12252   8
   1   3  -1 88.2127 5.08933   1
   1   3  -1 79.7617 3.38739   4
   1   3  -1 83.1559 3.71478   6
   1   3  -1 83.6972 4.10634   9
   1   3  -1 89.1772 3.54422   7
  -1  -3   1 88.2323 4.19587   8
  -1  -3   1 83.0378 4.15034   9
  -1  -3   1 85.9367 5.25839   1
  -1  -3   1 83.6726 3.28781   2
  -1  -3   1 90.5605 4.11067   9
  -1  -3   1 83.3136 3.80910   6
  -1  -3   1 82.7002 3.45117   7
  -1  -3   1 87.0658 3.04228   5
  -1  -3   1 91.6336 3.71889   3
  -1  -3   1 87.8828 3.46743   4
   0   3  -1 168.305 5.87050   9
   0   3  -1 153.743 5.45011   6
   0   3  -1 152.776 5.70744   4
   0   3  -1 170.936 5.22355   5
   0   3  -1 173.487 5.44712   3
   0   3  -1 171.253 5.97778   8
   0   3  -1 174.485 5.84909   9
   0   3  -1 172.864 6.88071   1
   0   3  -1 169.160 5.05491   2
   0  -3   1 176.359 7.03283   1
   0  -3   1 171.585 5.08440   2
   0  -3   1 179.810 5.57718   6
   0  -3   1 166.517 5.65583   8
   0  -3   1 169.659 5.21453   5
   0  -3   1 172.223 5.38903   4
   0  -3   1 170.319 5.86174   9
   0  -3   1 175.091 5.86337   9
  -1   3  -1 358.512 10.4220   9
  -1   3  -1 343.858 9.90942   3
  -1   3  -1 346.814 10.4439   8
  -1   3  -1 352.179 10.3852   9
  -1   3  -1 347.500 10.1213   4
  -1   3  -1 354.974 10.0163   7
  -1   3  -1 359.917 10.0397   5
   1  -3   1 366.041 11.6189   1
   1  -3   1 346.198 10.1020   4
   1  -3   1 342.005 9.85267   3
   1  -3   1 351.423 10.0378   6
   1  -3   1 354.945 10.2510   8
   1  -3   1 340.439 9.75262   2
   1  -3   1 353.053 10.3913   9
   1  -3   1 300.974 10.1074   5
   1  -3   1 365.817 11.5600   1
   1  -3   1 351.379 10.3940   9
  -2   3  -1 0.01243 1.29842   5
  -2   3  -1 2.28853 1.46504   4
  -2   3  -1 0.08910 0.94622   3
  -2   3  -1 0.55145 1.41140   6
  -2   3  -1 1.19301 1.47798   7
  -2   3  -1 0.02120 1.73167   9
  -2   3  -1 0.69042 1.74960   9
  -2   3  -1 2.15993 1.76508   8
  -2   3  -1 0.18926 1.91472   1
   2  -3   1 2.36077 1.89853   1
   2  -3   1 0.96937 1.55023   4
   2  -3   1 0.63019 1.59680   8
   2  -3   1 0.15427 0.86523   3
   2  -3   1 1.42306 1.69876   5
   2  -3   1 0.97618 1.65743   9
   2  -3   1 -1.0929 1.17182   6
   2  -3   1 -0.2724 1.08026   2
   2  -3   1 0.83048 1.88754   9
   2  -3   1 1.63839 1.44935   7
  -3   3  -1 240.562 9.12877   1
  -3   3  -1 218.006 8.24083   9
  -3   3  -1 235.488 7.09471   2
  -3   3  -1 246.359 7.35368   5
  -3   3  -1 241.817 7.78495   7
  -3   3  -1 240.453 7.39314   4
  -3   3  -1 236.669 7.68096   9
  -3   3  -1 238.002 7.34401   8
   3  -3   1 244.176 7.59178   5
   3  -3   1 236.453 7.60652   7
   3  -3   1 221.934 7.08062   2
   3  -3   1 228.172 7.67258   9
   3  -3   1 230.068 8.90586   1
   3  -3   1 240.644 7.44543   4
   3  -3   1 229.983 7.27185   8
   3  -3   1 234.229 7.05066   6
   3  -3   1 238.163 7.75991   9
  -4   3  -1 -0.1932 2.01540   9
  -4   3  -1 0.72742 1.72240   2
  -4   3  -1 -0.1312 2.38986   1
  -4   3  -1 -0.8025 1.82035   4
  -4   3  -1 0.27986 2.04359   9
  -4   3  -1 -0.2121 1.19369   3
  -4   3  -1 0.98155 2.31083   5
  -4   3  -1 0.22675 2.57025   7
  -4   3  -1 1.16825 1.79133   8
   4  -3   1 -0.4457 1.92514   5
   4  -3   1 1.17560 1.98356   9
   4  -3   1 0.80487 2.31416   1
   4  -3   1 -0.4412 1.56263   8
   4  -3   1 0.22221 1.90608   2
   4  -3   1 -0.0418 1.97431   4
   4  -3   1 0.35292 1.33342   6
   4  -3   1 -0.8044 2.08225   9
   4  -3   1 1.80937 2.25279   7
  -5   3  -1 1.16743 2.09005   4
  -5   3  -1 3.05237 1.80105   8
  -5   3  -1 3.09911 1.78726   3
  -5   3  -1 4.99023 2.37436   9
  -5   3  -1 -1.9025 2.40278   9
  -5   3  -1 0.75098 2.82372   1
  -5   3  -1 2.96614 2.01935   2
  -5   3  -1 2.62651 2.81582   5
  -5   3  -1 0.96537 3.29276   7
   5  -3   1 -2.3746 2.57201   1
   5  -3   1 2.57065 2.98566   7
   5  -3   1 1.34391 2.52347   2
   5  -3   1 2.25584 2.52381   9
   5  -3   1 0.07164 2.97243   5
   5  -3   1 0.65769 2.36856   9
   5  -3   1 1.64648 2.31076   4
   5  -3   1 0.78703 1.47486   6
   5  -3   1 1.24337 1.58128   8
  -6   3  -1 44.1546 3.13949   8
  -6   3  -1 40.9432 4.93547   1
  -6   3  -1 43.5974 4.33639   9
  -6   3  -1 47.8644 3.70597   2
  -6   3  -1 40.8105 3.60014   3
  -6   3  -1 45.1708 3.53136   4
  -6   3  -1 39.7814 4.25326   9
  -6   3  -1 39.7855 4.38725   5
  -6   3  -1 40.9338 4.33963   7
   6  -3   1 38.3504 3.70937   9
   6  -3   1 37.3133 3.59821   2
   6  -3   1 40.8152 3.82519   4
   6  -3   1 40.2444 4.48416   5
   6  -3   1 43.7762 2.91630   3
   6  -3   1 45.3417 5.29935   1
   6  -3   1 44.5593 4.29932   7
   6  -3   1 41.5927 3.00911   6
   6  -3   1 39.8369 4.36594   9
   6  -3   1 41.0251 2.70977   8
  -7   3  -1 67.9868 5.03476   9
  -7   3  -1 56.2323 4.46153   3
  -7   3  -1 56.4150 6.35746   7
  -7   3  -1 67.7603 4.26681   2
  -7   3  -1 67.4089 4.98116   9
  -7   3  -1 57.7842 7.33798   1
  -7   3  -1 60.7895 4.01071   4
  -7   3  -1 60.9350 3.35598   8
   7  -3   1 64.0879 4.38846   4
   7  -3   1 63.7432 3.60040   6
   7  -3   1 56.3232 5.74295   7
   7  -3   1 68.0237 5.18051   9
   7  -3   1 65.5827 5.14234   9
   7  -3   1 60.1732 3.53025   3
   7  -3   1 62.3780 3.18887   8
   7  -3   1 69.9484 7.42368   1
   7  -3   1 55.0896 5.02954   2
   7  -3   1 60.2635 4.68856   5
  -8   3  -1 2.31791 2.47062   4
  -8   3  -1 -0.7067 3.09160   9
  -8   3  -1 0.37701 2.88453   3
  -8   3  -1 -1.5498 1.70466   8
  -8   3  -1 4.18077 3.17207   9
  -8   3  -1 -0.9736 4.24387   1
  -8   3  -1 0.76769 3.90791   7
  -8   3  -1 -0.0957 3.03939   5
  -8   3  -1 -3.3463 2.55047   2
   8  -3   1 1.65332 2.93978   5
   8  -3   1 -0.7156 2.03651   6
   8  -3   1 1.03560 3.21370   9
   8  -3   1 1.74293 3.90064   7
   8  -3   1 -2.6246 2.67192   4
   8  -3   1 0.64513 2.09260   3
   8  -3   1 -3.1865 3.36375   2
   8  -3   1 2.70727 3.37844   9
   8  -3   1 -0.1428 4.12513   1
   8  -3   1 -2.6201 1.89981   6
  -9   3  -1 35.6674 4.00302   5
  -9   3  -1 33.6863 3.32869   8
  -9   3  -1 26.6553 3.27716   4
  -9   3  -1 30.5742 4.51444   9
  -9   3  -1 30.1592 3.75786   3
  -9   3  -1 36.3368 3.92224   2
  -9   3  -1 18.5312 5.00986   7
  -9   3  -1 39.0914 7.11722   1
  -9   3  -1 31.0664 4.35942   9
   9  -3   1 38.4881 6.94420   1
   9  -3   1 34.7048 3.11010   6
   9  -3   1 36.1581 4.55487   9
   9  -3   1 35.3306 4.71573   9
   9  -3   1 31.6356 3.88791   5
   9  -3   1 34.2769 4.59289   2
   9  -3   1 38.1001 3.93345   4
   9  -3   1 37.8112 4.04470   3
   9  -3   1 33.0435 3.25441   6
   9  -3   1 33.9992 5.25672   7
 -10   3  -1 96.1002 7.55420   9
 -10   3  -1 92.8752 6.32143   3
 -10   3  -1 77.7044 6.43578   2
 -10   3  -1 87.8975 8.71585   7
 -10   3  -1 84.4603 7.26870   9
 -10   3  -1 85.9269 5.44687   4
 -10   3  -1 84.5607 4.38870   8
 -10   3  -1 97.5568 12.1197   1
 -10   3  -1 92.1578 6.60724   5
  10  -3   1 91.8085 6.35002   4
  10  -3   1 88.5189 8.46681   7
  10  -3   1 85.3483 5.98130   5
  10  -3   1 89.7387 10.1966   1
  10  -3   1 81.1969 7.22364   2
  10  -3   1 90.9959 5.55767   3
  10  -3   1 94.6531 7.44137   9
  10  -3   1 88.3853 7.82151   9
  10  -3   1 92.9421 5.47832   6
  10  -3   1 84.8223 5.43942   6
 -11   3  -1 89.5153 6.56055   3
 -11   3  -1 83.0337 7.15304   5
 -11   3  -1 90.4193 8.86388   7
 -11   3  -1 90.2589 4.47689   8
 -11   3  -1 93.5071 8.51705   9
 -11   3  -1 79.2491 7.19897   2
 -11   3  -1 88.5209 8.02844   9
 -11   3  -1 78.7297 6.09637   4
 -11   3  -1 77.4812 10.0688   1
  11  -3   1 95.0541 8.19672   9
  11  -3   1 86.1897 6.30545   5
  11  -3   1 93.7880 7.56778   4
  11  -3   1 86.1469 8.75450   9
  11  -3   1 87.1142 9.41851   7
  11  -3   1 57.9551 9.54686   1
  11  -3   1 86.6788 6.12779   6
  11  -3   1 93.4153 6.07415   6
  11  -3   1 91.8203 6.22378   3
  11  -3   1 95.4685 7.72276   2
 -12   3  -1 187.711 8.64899   4
 -12   3  -1 190.095 11.5368   9
 -12   3  -1 169.602 9.64266   5
 -12   3  -1 191.871 9.01048   3
 -12   3  -1 186.955 6.77711   8
 -12   3  -1 177.485 10.7659   9
 -12   3  -1 175.250 6.42491   8
  12  -3   1 206.564 8.85100   3
  12  -3   1 185.566 8.57596   6
  12  -3   1 166.689 9.82410   2
  12  -3   1 178.656 18.3362   1
  12  -3   1 193.907 9.91445   4
  12  -3   1 171.194 10.8106   9
  12  -3   1 164.520 11.8715   9
  12  -3   1 181.145 8.61024   6
  12  -3   1 189.627 8.60939   5
 -13   3  -1 8.48722 4.12416   4
 -13   3  -1 2.70979 1.63789   8
 -13   3  -1 14.7331 5.89162   9
 -13   3  -1 4.06629 5.98949   7
 -13   3  -1 11.8868 4.47915   3
  13  -3   1 0.76975 5.39014   2
  13  -3   1 -1.6241 7.47222   9
  13  -3   1 -0.5857 4.45912   6
  13  -3   1 12.9090 5.95561   9
  13  -3   1 9.75811 4.54980   3
  13  -3   1 5.24284 4.16393   6
  13  -3   1 14.2986 4.69817   5
 -14   3  -1 45.0125 5.71977   3
 -14   3  -1 34.6318 7.55946   7
 -14   3  -1 40.6280 5.35716   4
  14  -3   1 39.1858 5.59926   5
  14  -3   1 56.0344 8.36001   9
  14  -3   1 34.8400 6.57219   2
  14  -3   1 29.8116 7.84870   3
  14  -3   1 39.0872 5.71274   6
 -15   3  -1 24.7979 8.27271   7
 -15   3  -1 17.1488 7.60690   9
 -15   3  -1 17.8928 9.92600   3
  15  -3   1 21.3155 5.88171   6
  15  -3   1 15.4638 6.47475   2
  15  -3   1 14.5776 8.05598   9
  15  -3   1 22.2983 5.28723   5
 -16   3  -1 -2.4634 6.15223   3
 -16   3  -1 9.00360 9.29042   9
 -16   3  -1 2.55266 8.06829   7
  16  -3   1 6.92248 5.64871   5
  16  -3   1 17.0225 6.48377   6
  16  -3   1 3.34849 7.05387   2
  15   2  -1 11.6325 6.71212   2
  15   2  -1 -14.237 6.40019   6
 -15  -2   1 4.55881 8.47393   7
 -15  -2   1 -5.3633 7.38986   3
 -15  -2   1 -1.2134 9.25433   9
  14   2  -1 43.0061 6.83225   2
  14   2  -1 46.5003 9.57072   9
  14   2  -1 41.3717 6.43313   6
  14   2  -1 25.6595 4.76783   5
 -14  -2   1 44.0472 8.91838   9
 -14  -2   1 18.1354 6.70979   3
 -14  -2   1 35.4706 8.13473   7
  13   2  -1 43.6873 8.06670   9
  13   2  -1 56.8766 6.10739   5
  13   2  -1 51.2782 6.59035   2
  13   2  -1 60.8017 6.43634   6
 -13  -2   1 59.6021 6.88395   3
 -13  -2   1 49.7324 7.82701   7
  12   2  -1 -0.6641 4.80236   2
  12   2  -1 4.11187 3.24817   5
  12   2  -1 11.2264 4.86430   4
  12   2  -1 -8.9979 7.71743   9
  12   2  -1 -5.0822 5.94007   9
  12   2  -1 5.79049 4.52818   6
 -12  -2   1 -6.5365 6.78025   9
 -12  -2   1 6.43470 6.28114   9
 -12  -2   1 3.66229 5.95953   7
 -12  -2   1 -0.2463 5.09878   3
 -12  -2   1 0.26216 2.53045   8
 -12  -2   1 -1.8382 2.33642   8
 -12  -2   1 -3.9448 4.27179   5
  11   2  -1 5.01216 6.39508   9
  11   2  -1 6.66894 4.05907   4
  11   2  -1 3.94770 2.79014   5
  11   2  -1 -4.3605 5.34676   9
  11   2  -1 4.28429 4.13590   6
  11   2  -1 3.26862 9.39062   1
 -11  -2   1 1.29139 4.72034   3
 -11  -2   1 3.80841 2.49681   8
 -11  -2   1 4.43261 2.80585   8
 -11  -2   1 3.73431 3.87329   5
 -11  -2   1 5.45670 5.44903   7
 -11  -2   1 3.88747 5.47385   9
 -11  -2   1 2.06721 5.69579   9
  10   2  -1 1.46316 4.78239   3
  10   2  -1 5.68860 7.72475   1
  10   2  -1 1.56948 2.51227   5
  10   2  -1 10.0043 3.89867   6
  10   2  -1 9.52738 4.00207   2
  10   2  -1 7.76149 3.47775   4
  10   2  -1 4.71012 6.13316   7
  10   2  -1 7.17399 4.53981   9
  10   2  -1 4.65698 5.44302   9
 -10  -2   1 6.70671 8.48480   1
 -10  -2   1 0.03162 4.50396   2
 -10  -2   1 5.24614 4.61572   9
 -10  -2   1 5.19084 5.16900   9
 -10  -2   1 4.39097 2.35033   8
 -10  -2   1 8.39568 3.47303   5
 -10  -2   1 1.60985 2.80521   8
 -10  -2   1 6.56997 4.50385   3
 -10  -2   1 6.05766 5.21282   7
   9   2  -1 63.1895 5.27474   4
   9   2  -1 44.8229 8.02619   1
   9   2  -1 67.2634 6.10807   6
   9   2  -1 67.0827 6.82550   3
   9   2  -1 61.8354 4.25121   5
   9   2  -1 62.9562 6.32395   9
   9   2  -1 63.0709 5.98812   2
   9   2  -1 57.4303 6.45473   7
   9   2  -1 57.0464 5.84708   9
  -9  -2   1 74.3570 10.0176   1
  -9  -2   1 61.2959 7.26692   9
  -9  -2   1 64.4434 6.60904   2
  -9  -2   1 61.5883 6.00252   7
  -9  -2   1 58.1602 6.08369   5
  -9  -2   1 47.8488 5.38562   3
  -9  -2   1 60.8700 4.93137   8
  -9  -2   1 62.0009 7.17182   9
   8   2  -1 59.0128 5.75375   2
   8   2  -1 54.5796 6.34803   9
   8   2  -1 60.0965 3.86389   5
   8   2  -1 57.9885 5.08362   6
   8   2  -1 54.8233 4.59459   4
   8   2  -1 61.2183 5.49877   9
   8   2  -1 66.7548 8.42764   1
   8   2  -1 66.7580 6.38236   3
   8   2  -1 54.4682 5.84719   7
  -8  -2   1 60.1507 6.49272   9
  -8  -2   1 44.1990 7.12238   1
  -8  -2   1 63.4158 6.14263   2
  -8  -2   1 50.4833 5.05682   3
  -8  -2   1 66.1199 4.78641   8
  -8  -2   1 63.4872 5.34535   6
  -8  -2   1 55.9944 6.41488   9
  -8  -2   1 60.8482 6.34936   7
  -8  -2   1 57.9466 4.69936   5
   7   2  -1 95.8840 4.81227   4
   7   2  -1 100.953 6.65843   9
   7   2  -1 93.0269 5.52628   2
   7   2  -1 113.255 9.38275   1
   7   2  -1 89.6101 4.20433   5
   7   2  -1 100.446 6.43055   3
   7   2  -1 105.474 6.46638   9
   7   2  -1 93.7668 5.66628   6
   7   2  -1 88.2525 7.39223   7
  -7  -2   1 96.1232 9.77086   1
  -7  -2   1 94.2301 5.17464   6
  -7  -2   1 101.113 6.47106   9
  -7  -2   1 100.516 6.32980   7
  -7  -2   1 93.4249 4.77609   5
  -7  -2   1 99.6576 6.07569   2
  -7  -2   1 98.9274 5.14987   8
  -7  -2   1 88.0976 6.10030   3
  -7  -2   1 89.7861 6.41482   9
   6   2  -1 7.27214 4.02269   1
   6   2  -1 12.5565 1.74301   5
   6   2  -1 13.5353 2.69185   6
   6   2  -1 15.0116 2.18800   4
   6   2  -1 11.7371 2.76710   2
   6   2  -1 16.9854 3.21878   9
   6   2  -1 15.1162 3.59371   3
   6   2  -1 17.2064 3.36486   9
  -6  -2   1 9.65917 4.39087   1
  -6  -2   1 19.7242 3.23551   2
  -6  -2   1 13.1681 2.47297   8
  -6  -2   1 14.0722 3.25438   9
  -6  -2   1 15.3420 2.75552   6
  -6  -2   1 11.5197 3.20698   9
  -6  -2   1 14.7185 2.14075   5
  -6  -2   1 12.0609 3.37135   7
  -6  -2   1 16.2339 3.31143   3
   5   2  -1 377.327 11.8641   6
   5   2  -1 378.425 12.4274   3
   5   2  -1 381.035 11.0687   5
   5   2  -1 353.383 12.4564   9
   5   2  -1 387.916 11.2749   4
   5   2  -1 389.607 12.5136   9
   5   2  -1 382.780 14.9697   1
   5   2  -1 371.376 11.7534   2
   5   2  -1 370.193 12.6077   7
  -5  -2   1 365.347 12.2810   3
  -5  -2   1 375.763 11.1296   5
  -5  -2   1 376.319 12.4858   9
  -5  -2   1 387.905 12.4632   9
  -5  -2   1 362.535 11.6417   8
  -5  -2   1 380.656 12.4986   7
  -5  -2   1 398.382 15.2644   1
  -5  -2   1 384.942 12.0419   2
  -5  -2   1 399.233 11.7308   6
   4   2  -1 704.475 21.2571   7
   4   2  -1 741.437 23.5733   1
   4   2  -1 708.885 21.3259   9
   4   2  -1 727.608 20.3348   4
   4   2  -1 723.847 21.2594   3
   4   2  -1 736.579 20.5410   8
   4   2  -1 734.004 20.7432   2
   4   2  -1 721.159 20.7486   6
   4   2  -1 659.345 20.2485   5
   4   2  -1 736.787 21.2989   9
  -4  -2   1 729.639 21.3222   9
  -4  -2   1 721.468 20.2355   5
  -4  -2   1 773.958 20.9268   2
  -4  -2   1 762.933 20.7564   6
  -4  -2   1 708.843 20.7529   8
  -4  -2   1 690.397 21.1392   3
  -4  -2   1 758.132 23.6521   1
  -4  -2   1 748.051 21.1803   7
  -4  -2   1 731.831 21.2531   9
   3   2  -1 -0.6254 2.10815   3
   3   2  -1 -0.4009 1.76342   6
   3   2  -1 0.19945 2.19915   7
   3   2  -1 1.74359 2.32038   9
   3   2  -1 -1.9598 2.18062   1
   3   2  -1 0.10897 1.10563   5
   3   2  -1 -0.4518 1.79600   2
   3   2  -1 0.36300 1.82236   8
   3   2  -1 -0.1466 2.20061   9
  -3  -2   1 -1.1792 2.38147   3
  -3  -2   1 -0.5920 2.27402   9
  -3  -2   1 -1.5964 2.47844   1
  -3  -2   1 0.45498 2.02685   7
  -3  -2   1 0.07856 1.91467   2
  -3  -2   1 -1.5964 2.03790   8
  -3  -2   1 1.55967 1.15567   5
  -3  -2   1 -0.3718 1.80096   6
  -3  -2   1 -1.2334 2.14094   9
   2   2  -1 22.6653 2.30259   9
   2   2  -1 24.1896 2.58031   3
   2   2  -1 19.1471 2.06736   4
   2   2  -1 22.9360 2.18323   8
   2   2  -1 21.2133 2.24529   9
   2   2  -1 17.1816 1.76661   2
   2   2  -1 22.3955 2.05224   6
   2   2  -1 19.1929 2.03669   7
   2   2  -1 21.1880 2.79275   1
  -2  -2   1 24.8803 2.45881   2
  -2  -2   1 23.0510 2.82449   1
  -2  -2   1 24.4314 2.29564   9
  -2  -2   1 25.4476 2.29853   9
  -2  -2   1 22.8471 2.37118   3
  -2  -2   1 26.3580 2.69820   6
  -2  -2   1 25.1158 1.66264   5
   1   2  -1 2388.11 64.7820   3
   1   2  -1 2336.70 64.7993   8
   1   2  -1 2357.05 64.8900   9
   1   2  -1 2323.08 64.8786   9
   1   2  -1 2572.37 66.1276   1
  -1  -2   1 2343.67 64.6927   6
  -1  -2   1 2332.14 64.8774   9
  -1  -2   1 2503.97 66.0693   1
  -1  -2   1 2325.76 64.8314   8
  -1  -2   1 2332.89 64.8762   9
   0   2  -1 22.6004 2.14938   8
   0   2  -1 19.5894 1.60037   5
   0   2  -1 23.1937 2.00272   9
   0   2  -1 19.1942 1.75482   9
   0   2  -1 22.6049 1.63136   4
   0   2  -1 17.9625 2.34831   1
   0   2  -1 21.4201 2.07776   3
   0  -2   1 19.5325 1.77274   9
   0  -2   1 19.8362 1.47331   2
   0  -2   1 19.4347 1.96801   6
   0  -2   1 21.6995 2.28276   1
   0  -2   1 18.9721 1.72578   4
  -1   2  -1 151.583 5.09494   9
  -1   2  -1 151.877 4.55800   3
  -1   2  -1 152.776 4.93800   5
  -1   2  -1 161.513 5.89215   1
  -1   2  -1 155.651 4.73027   7
  -1   2  -1 156.879 5.18773   8
   1  -2   1 154.725 4.90714   4
   1  -2   1 160.863 5.02571   9
   1  -2   1 165.910 5.82620   1
   1  -2   1 158.737 5.15394   9
   1  -2   1 155.004 4.77668   6
   1  -2   1 155.060 4.71625   7
   1  -2   1 155.895 4.51024   3
  -2   2  -1 872.853 23.8850   8
  -2   2  -1 843.115 24.0121   7
  -2   2  -1 844.297 23.7444   6
  -2   2  -1 875.711 24.0874   9
  -2   2  -1 851.386 24.0685   9
  -2   2  -1 848.390 23.9467   5
  -2   2  -1 833.995 23.7599   2
  -2   2  -1 924.830 25.1851   1
   2  -2   1 872.465 23.9811   7
   2  -2   1 851.415 23.7599   6
   2  -2   1 898.952 23.9658   4
   2  -2   1 925.332 25.1616   1
   2  -2   1 881.253 24.1125   9
   2  -2   1 846.369 24.0609   9
   2  -2   1 838.962 23.7740   2
  -3   2  -1 27.7656 2.91911   9
  -3   2  -1 22.1306 2.37366   9
  -3   2  -1 28.0885 2.58259   4
  -3   2  -1 27.9141 2.35718   2
  -3   2  -1 25.0191 2.76163   7
  -3   2  -1 27.2069 2.20092   8
  -3   2  -1 34.0975 2.90483   5
  -3   2  -1 29.2519 1.80125   3
  -3   2  -1 28.5035 3.68380   1
   3  -2   1 24.6433 1.96879   6
   3  -2   1 25.4719 2.86664   9
   3  -2   1 27.8034 2.98966   9
   3  -2   1 26.9228 2.50576   7
   3  -2   1 24.8162 2.31397   5
   3  -2   1 21.8828 1.97359   2
   3  -2   1 29.8734 2.74961   4
   3  -2   1 25.7442 2.06182   8
   3  -2   1 32.9180 3.49506   1
  -4   2  -1 57.0971 2.70285   8
  -4   2  -1 60.5049 3.29466   4
  -4   2  -1 50.0345 3.09881   3
  -4   2  -1 57.6660 3.79943   9
  -4   2  -1 55.9467 3.65306   5
  -4   2  -1 58.1679 4.80538   1
  -4   2  -1 59.3381 3.31927   2
  -4   2  -1 56.1959 4.54494   7
  -4   2  -1 56.1129 3.73910   9
   4  -2   1 57.4653 3.78099   5
   4  -2   1 59.3799 2.71254   6
   4  -2   1 56.0225 4.43434   7
   4  -2   1 55.4021 4.76935   1
   4  -2   1 56.7027 2.57617   8
   4  -2   1 60.7000 3.67923   4
   4  -2   1 58.9153 2.67055   3
   4  -2   1 55.2373 3.80421   9
   4  -2   1 57.1784 3.80898   9
   4  -2   1 51.0083 3.51268   2
  -5   2  -1 418.609 12.7762   4
  -5   2  -1 425.755 15.2753   1
  -5   2  -1 444.201 12.8945   2
  -5   2  -1 432.558 13.0070   5
  -5   2  -1 432.447 13.3357   9
  -5   2  -1 404.548 13.8825   7
  -5   2  -1 403.193 12.7638   3
  -5   2  -1 434.402 12.2967   8
  -5   2  -1 429.546 13.2961   9
   5  -2   1 451.698 12.9020   4
   5  -2   1 434.624 13.3528   9
   5  -2   1 440.698 14.0547   7
   5  -2   1 418.345 13.0742   2
   5  -2   1 430.533 12.4460   3
   5  -2   1 419.491 12.2175   8
   5  -2   1 441.087 13.0401   5
   5  -2   1 449.892 15.4878   1
   5  -2   1 436.811 13.3611   9
  -6   2  -1 809.645 23.3072   5
  -6   2  -1 757.787 24.2089   7
  -6   2  -1 760.253 23.1786   3
  -6   2  -1 837.133 23.3228   2
  -6   2  -1 812.421 23.8775   9
  -6   2  -1 825.771 23.2414   4
  -6   2  -1 812.213 23.8268   9
  -6   2  -1 828.903 26.4836   1
  -6   2  -1 799.807 22.6234   8
   6  -2   1 853.754 23.9395   9
   6  -2   1 839.149 26.5777   1
   6  -2   1 829.487 23.5550   2
   6  -2   1 816.219 23.3480   5
   6  -2   1 801.229 23.9246   9
   6  -2   1 845.623 24.3303   7
   6  -2   1 827.936 23.3097   4
   6  -2   1 813.522 22.9545   3
  -7   2  -1 7.06563 1.49131   8
  -7   2  -1 12.1039 3.04452   9
  -7   2  -1 10.6877 4.10900   1
  -7   2  -1 9.48451 3.71692   7
  -7   2  -1 9.20056 3.02714   9
  -7   2  -1 8.38188 2.70863   2
  -7   2  -1 10.8992 2.40377   4
  -7   2  -1 6.28222 2.88830   3
  -7   2  -1 7.00858 2.72138   5
   7  -2   1 5.61330 2.12339   6
   7  -2   1 4.62788 3.07081   9
   7  -2   1 8.06991 3.21199   2
   7  -2   1 7.33370 2.09769   3
   7  -2   1 7.13786 2.47682   4
   7  -2   1 6.99108 3.74111   1
   7  -2   1 8.98831 3.92791   7
   7  -2   1 6.24199 3.04893   9
   7  -2   1 5.03106 2.64118   5
  -8   2  -1 80.5210 5.94170   9
  -8   2  -1 74.5343 8.81657   1
  -8   2  -1 79.4153 3.49292   8
  -8   2  -1 76.1699 4.55814   4
  -8   2  -1 76.9382 5.51499   3
  -8   2  -1 82.6909 5.89772   9
  -8   2  -1 86.7631 5.28300   2
  -8   2  -1 78.4181 5.21833   5
  -8   2  -1 81.1892 6.72470   7
   8  -2   1 78.6239 7.02457   7
   8  -2   1 79.2748 5.04079   4
   8  -2   1 76.7116 6.12861   9
   8  -2   1 84.6868 8.86127   1
   8  -2   1 74.5125 4.66517   6
   8  -2   1 84.0859 6.02401   2
   8  -2   1 81.4123 4.95728   5
   8  -2   1 79.2381 4.65451   3
   8  -2   1 84.6892 6.15946   9
  -9   2  -1 0.54807 3.57830   9
  -9   2  -1 -1.0278 3.36961   3
  -9   2  -1 1.60827 1.57474   8
  -9   2  -1 4.57096 3.49089   5
  -9   2  -1 3.56576 2.58638   4
  -9   2  -1 0.04680 3.35085   9
  -9   2  -1 6.38508 4.14525   7
  -9   2  -1 1.78867 3.12825   2
  -9   2  -1 3.55556 5.24133   1
   9  -2   1 -0.2527 3.15653   4
   9  -2   1 3.13296 3.95589   2
   9  -2   1 -4.0057 3.19481   9
   9  -2   1 1.12751 3.33637   3
   9  -2   1 1.12289 3.89697   9
   9  -2   1 5.86285 4.61428   7
   9  -2   1 -0.0890 5.11068   1
   9  -2   1 -2.2854 2.71771   6
   9  -2   1 3.20228 2.91071   5
 -10   2  -1 0.49766 2.86503   4
 -10   2  -1 3.33618 3.80589   2
 -10   2  -1 1.19258 4.01495   9
 -10   2  -1 -0.5267 3.59391   5
 -10   2  -1 0.73168 1.62568   8
 -10   2  -1 1.73311 6.07009   1
 -10   2  -1 -0.2966 3.37478   3
 -10   2  -1 7.67282 4.37814   9
 -10   2  -1 -1.8927 4.66753   7
  10  -2   1 -1.5560 5.16324   7
  10  -2   1 -5.6530 4.30761   2
  10  -2   1 9.62726 6.82990   1
  10  -2   1 0.15813 3.43515   4
  10  -2   1 -0.5739 3.97897   9
  10  -2   1 0.91634 3.00670   5
  10  -2   1 4.32044 4.72861   9
  10  -2   1 -2.5102 3.05710   6
  10  -2   1 -1.5897 3.08002   3
 -11   2  -1 18.8988 7.71408   1
 -11   2  -1 15.9001 1.93209   8
 -11   2  -1 18.7397 5.40472   2
 -11   2  -1 20.9159 3.70694   4
 -11   2  -1 13.7448 5.10550   9
 -11   2  -1 15.3403 4.21675   3
 -11   2  -1 13.6983 5.08698   9
 -11   2  -1 15.8751 5.54079   7
 -11   2  -1 19.0180 4.31336   5
  11  -2   1 12.4908 3.75143   3
  11  -2   1 10.5678 8.96105   7
  11  -2   1 18.1753 5.59614   9
  11  -2   1 16.2561 3.48879   5
  11  -2   1 23.3400 8.72729   1
  11  -2   1 12.9332 4.95192   2
  11  -2   1 10.0601 4.08107   4
  11  -2   1 13.3465 5.14609   9
  11  -2   1 13.7009 3.83337   6
 -12   2  -1 14.4797 5.12274   5
 -12   2  -1 27.4387 4.55461   3
 -12   2  -1 24.8183 4.21461   4
 -12   2  -1 28.9765 6.35268   9
 -12   2  -1 24.2695 5.65911   9
  12  -2   1 18.3181 5.00004   4
  12  -2   1 20.8816 10.4825   1
  12  -2   1 24.2982 4.55170   6
  12  -2   1 19.0286 4.34398   3
  12  -2   1 21.8257 5.75609   9
  12  -2   1 23.9454 6.93774   9
  12  -2   1 31.2536 4.34945   5
 -13   2  -1 5.99853 6.14321   9
 -13   2  -1 11.5983 7.12203   9
 -13   2  -1 2.48033 6.00191   7
 -13   2  -1 2.08733 4.42364   3
 -13   2  -1 13.5746 7.02560   5
  13  -2   1 -1.6935 5.25047   2
  13  -2   1 12.2452 4.36367   5
  13  -2   1 0.35057 4.47518   6
  13  -2   1 -1.8540 4.83797   6
  13  -2   1 -2.1972 4.70580   3
  13  -2   1 -2.1024 5.90785   9
 -14   2  -1 131.070 9.19228   3
 -14   2  -1 125.444 12.5212   9
 -14   2  -1 104.139 11.4717   7
  14  -2   1 99.8868 9.69622   2
  14  -2   1 113.384 11.3023   6
  14  -2   1 120.179 12.2519   9
 -15   2  -1 15.4947 8.06953   7
 -15   2  -1 9.83627 7.91509   9
 -15   2  -1 0.84497 5.76634   3
  15  -2   1 9.70121 4.97271   5
  15  -2   1 21.9026 6.70021   2
  15  -2   1 5.73545 12.3941   9
  15  -2   1 22.0020 5.76828   6
 -16   2  -1 13.3726 8.97719   7
 -16   2  -1 1.23272 6.49308   3
 -16   2  -1 10.1710 9.36864   9
  16  -2   1 15.2740 5.83056   5
  16  -2   1 5.47704 6.51869   6
  16  -2   1 5.64508 7.14854   2
  16   1  -1 2.67329 7.53834   6
 -16  -1   1 -7.9551 10.3809   9
 -16  -1   1 -0.0354 7.82892   3
  15   1  -1 -0.8411 8.85597   5
  15   1  -1 5.17973 6.29834   6
  15   1  -1 9.62823 6.24230   2
 -15  -1   1 4.24972 9.06362   9
 -15  -1   1 1.01202 6.75235   3
 -15  -1   1 6.70346 8.09700   7
  14   1  -1 19.2189 4.56556   5
  14   1  -1 23.0437 6.17885   2
  14   1  -1 24.4196 5.82188   6
  14   1  -1 22.3952 8.66778   9
 -14  -1   1 15.4508 7.39951   7
 -14  -1   1 22.2811 6.68750   3
 -14  -1   1 27.7133 8.32604   9
  13   1  -1 70.8859 8.66271   9
  13   1  -1 64.0276 6.66703   4
  13   1  -1 77.1665 8.35777   2
  13   1  -1 80.3314 6.41039   5
 -13  -1   1 68.8489 4.04953   8
 -13  -1   1 92.0472 10.7781   9
 -13  -1   1 87.3599 8.36192   3
 -13  -1   1 63.0371 7.65518   5
 -13  -1   1 93.2416 10.0591   7
  12   1  -1 114.888 7.96351   4
  12   1  -1 101.548 6.38225   5
  12   1  -1 96.1675 8.20146   2
  12   1  -1 106.151 7.96453   6
  12   1  -1 86.0978 9.34700   9
  12   1  -1 103.593 10.1995   9
 -12  -1   1 101.860 5.16837   8
 -12  -1   1 92.8098 8.28573   3
 -12  -1   1 106.666 8.29398   5
 -12  -1   1 96.0818 10.1973   9
 -12  -1   1 99.8553 10.8826   9
 -12  -1   1 94.7820 9.54493   7
 -12  -1   1 90.3796 5.07243   8
  11   1  -1 -3.7912 4.61665   3
  11   1  -1 0.05245 3.98610   6
  11   1  -1 -11.724 8.37141   1
  11   1  -1 2.56319 3.93187   4
  11   1  -1 2.00206 4.38975   2
  11   1  -1 -3.0660 5.99136   9
  11   1  -1 -1.9787 2.89926   5
  11   1  -1 -0.4028 4.71324   9
 -11  -1   1 -5.3541 5.46956   9
 -11  -1   1 3.00402 4.39070   3
 -11  -1   1 1.61623 2.64267   8
 -11  -1   1 4.88288 3.92244   5
 -11  -1   1 -1.8037 2.22102   8
 -11  -1   1 -2.7682 4.58932   9
 -11  -1   1 4.56852 5.23275   7
 -11  -1   1 -0.6829 8.45604   1
  10   1  -1 26.8760 4.33028   2
  10   1  -1 24.1946 4.78603   3
  10   1  -1 22.0399 8.45941   1
  10   1  -1 23.9653 5.47129   9
  10   1  -1 19.0189 3.64346   4
  10   1  -1 22.8740 4.15780   6
  10   1  -1 25.1053 3.22895   5
  10   1  -1 21.9041 5.04602   9
  10   1  -1 13.2585 5.83338   7
 -10  -1   1 22.7070 4.92207   3
 -10  -1   1 19.3504 2.96987   8
 -10  -1   1 22.2924 5.20309   9
 -10  -1   1 20.2306 4.96685   9
 -10  -1   1 21.0017 4.73581   2
 -10  -1   1 20.5999 5.18929   7
 -10  -1   1 20.8463 3.83399   5
 -10  -1   1 21.9948 2.57772   8
 -10  -1   1 18.8025 7.86485   1
   9   1  -1 401.730 13.5871   6
   9   1  -1 393.806 19.4504   1
   9   1  -1 417.795 15.5333   7
   9   1  -1 419.259 13.1496   4
   9   1  -1 416.160 15.1765   9
   9   1  -1 436.253 14.1814   3
   9   1  -1 412.832 12.9014   5
   9   1  -1 409.694 13.8745   2
   9   1  -1 408.966 15.0028   9
  -9  -1   1 411.227 12.8687   8
  -9  -1   1 430.814 14.5567   3
  -9  -1   1 414.914 15.0140   9
  -9  -1   1 420.954 19.9946   1
  -9  -1   1 389.304 13.2031   5
  -9  -1   1 412.397 14.9858   7
  -9  -1   1 412.629 14.9642   9
  -9  -1   1 407.408 14.3241   2
  -9  -1   1 411.616 12.4383   8
   8   1  -1 369.925 13.4971   9
   8   1  -1 364.616 12.4705   2
   8   1  -1 377.370 11.8092   4
   8   1  -1 365.214 12.0616   6
   8   1  -1 390.983 13.9744   7
   8   1  -1 377.009 17.3010   1
   8   1  -1 389.412 13.0406   3
   8   1  -1 379.386 11.6353   5
   8   1  -1 367.042 13.3999   9
  -8  -1   1 355.706 17.3090   1
  -8  -1   1 371.553 13.4889   7
  -8  -1   1 389.329 13.5427   9
  -8  -1   1 368.489 11.9271   5
  -8  -1   1 381.227 11.7176   8
  -8  -1   1 372.082 12.7129   2
  -8  -1   1 368.680 13.4134   9
  -8  -1   1 362.886 12.8440   3
   7   1  -1 44.5694 4.09247   3
   7   1  -1 45.1748 4.84535   7
   7   1  -1 43.7028 3.11057   5
   7   1  -1 43.0653 4.36444   6
   7   1  -1 39.3008 6.00871   1
   7   1  -1 45.2284 4.38055   9
   7   1  -1 41.3776 3.64513   4
   7   1  -1 44.5488 4.40530   9
   7   1  -1 48.5587 4.38401   2
  -7  -1   1 46.7820 4.94621   2
  -7  -1   1 39.0116 3.75595   8
  -7  -1   1 48.5808 5.38666   7
  -7  -1   1 40.4518 4.12845   9
  -7  -1   1 45.7058 6.07989   1
  -7  -1   1 43.1059 4.41145   9
  -7  -1   1 45.0330 3.72251   5
  -7  -1   1 42.1409 3.82023   6
  -7  -1   1 46.4980 5.17973   3
   6   1  -1 -2.7889 3.55235   7
   6   1  -1 -0.5078 2.51945   2
   6   1  -1 2.45599 2.92556   9
   6   1  -1 2.94644 1.85322   4
   6   1  -1 3.67168 3.12147   3
   6   1  -1 0.14516 1.68138   5
   6   1  -1 2.34969 3.44788   1
   6   1  -1 1.91372 2.62758   9
   6   1  -1 0.49853 2.29848   6
  -6  -1   1 2.41743 3.02073   7
  -6  -1   1 3.10598 2.09078   8
  -6  -1   1 -1.0705 2.73572   9
  -6  -1   1 -0.2971 2.17537   5
  -6  -1   1 1.23762 3.77800   1
  -6  -1   1 0.34251 2.14322   6
  -6  -1   1 -0.9015 2.58644   9
  -6  -1   1 -0.9760 3.18653   3
   5   1  -1 62.1500 6.06271   1
   5   1  -1 59.8916 5.71259   7
   5   1  -1 58.6584 4.93137   9
   5   1  -1 61.9050 4.47561   2
   5   1  -1 64.7347 4.04804   6
   5   1  -1 59.7413 3.35699   5
   5   1  -1 62.1084 5.19072   3
   5   1  -1 60.1578 3.45911   4
   5   1  -1 62.1666 4.98970   9
  -5  -1   1 70.4922 4.97113   9
  -5  -1   1 65.0008 5.04756   2
  -5  -1   1 63.4682 3.81666   6
  -5  -1   1 65.8508 5.44772   3
  -5  -1   1 58.3456 4.90658   9
  -5  -1   1 66.2005 3.95903   8
  -5  -1   1 65.7283 3.80500   5
  -5  -1   1 57.4086 6.41858   1
  -5  -1   1 71.6413 5.18259   7
   4   1  -1 119.028 6.03383   7
   4   1  -1 121.775 5.05420   6
   4   1  -1 119.017 5.60035   9
   4   1  -1 127.731 5.01966   2
   4   1  -1 120.130 5.76446   3
   4   1  -1 124.287 7.19999   1
   4   1  -1 121.312 5.69920   9
   4   1  -1 117.431 4.40316   5
   4   1  -1 122.806 4.39944   4
  -4  -1   1 109.517 5.67028   9
  -4  -1   1 116.599 5.82580   3
  -4  -1   1 116.743 5.56139   9
  -4  -1   1 130.673 7.31914   1
  -4  -1   1 116.910 5.70023   7
  -4  -1   1 120.888 5.43046   2
  -4  -1   1 124.732 4.90473   6
  -4  -1   1 125.751 4.48459   5
   3   1  -1 30.3569 2.34173   5
   3   1  -1 36.1756 3.47650   9
   3   1  -1 38.5566 2.90757   2
   3   1  -1 36.6949 2.74739   6
   3   1  -1 48.5571 4.20202   7
   3   1  -1 35.8111 3.84096   3
   3   1  -1 38.2257 4.29875   1
   3   1  -1 34.9321 3.51086   9
   3   1  -1 34.4792 2.26083   4
  -3  -1   1 39.4373 3.04110   8
  -3  -1   1 39.4076 3.43760   9
  -3  -1   1 34.1903 2.67805   6
  -3  -1   1 32.3060 3.57456   9
  -3  -1   1 46.3840 3.59878   7
  -3  -1   1 46.8419 3.77697   3
  -3  -1   1 39.9112 2.37231   5
  -3  -1   1 40.7109 4.58819   1
  -3  -1   1 32.3973 3.16794   2
   2   1  -1 924.924 25.8280   6
   2   1  -1 948.285 26.1583   9
   2   1  -1 947.620 25.8949   8
   2   1  -1 898.187 26.1179   7
   2   1  -1 888.385 26.1015   3
   2   1  -1 904.336 25.6691   5
   2   1  -1 1007.90 27.3952   1
   2   1  -1 938.335 26.1305   9
  -2  -1   1 921.807 26.0576   7
  -2  -1   1 1041.15 27.5046   1
  -2  -1   1 924.480 25.9240   8
  -2  -1   1 915.059 25.6737   5
  -2  -1   1 954.844 25.8417   6
  -2  -1   1 931.707 25.8885   2
  -2  -1   1 930.903 26.1376   9
  -2  -1   1 957.465 26.1658   9
   1   1  -1 19.3533 2.07330   9
  -2   1  -1 8.29127 1.35355   2
  -2   1  -1 8.80453 1.56869   9
  -2   1  -1 10.0034 1.02794   8
  -2   1  -1 9.01064 2.21961   1
  -2   1  -1 10.2233 1.57483   5
   2  -1   1 9.10807 1.56509   9
   2  -1   1 8.79576 1.43192   9
   2  -1   1 9.43390 2.10552   7
   2  -1   1 6.65649 1.16385   6
   2  -1   1 8.36309 1.57557   4
   2  -1   1 8.03456 1.69742   1
   2  -1   1 9.06101 0.88243   8
   2  -1   1 7.72636 0.94124   3
  -3   1  -1 237.105 7.06126   2
  -3   1  -1 227.918 7.34553   9
  -3   1  -1 232.892 7.02900   5
  -3   1  -1 206.581 6.90381   3
  -3   1  -1 215.489 7.78232   7
  -3   1  -1 226.747 6.48644   8
  -3   1  -1 229.865 8.53905   1
  -3   1  -1 225.582 7.05838   4
   3  -1   1 231.818 7.12434   4
   3  -1   1 228.762 7.33346   9
   3  -1   1 227.804 6.45648   8
   3  -1   1 247.185 8.60753   1
   3  -1   1 231.525 7.36605   9
   3  -1   1 217.624 7.79058   7
   3  -1   1 227.401 7.09589   2
   3  -1   1 222.557 6.80926   3
  -4   1  -1 50.8912 3.46858   2
  -4   1  -1 60.2553 3.90951   9
  -4   1  -1 53.5992 3.25748   4
  -4   1  -1 51.7229 4.59753   7
  -4   1  -1 61.0793 3.36425   5
  -4   1  -1 57.6221 5.13177   1
  -4   1  -1 58.9875 2.24543   8
  -4   1  -1 57.2890 3.79431   9
   4  -1   1 55.7671 3.38620   4
   4  -1   1 53.8957 4.66038   7
   4  -1   1 58.3301 3.67734   5
   4  -1   1 55.1931 3.67371   2
   4  -1   1 56.5041 3.24335   3
   4  -1   1 56.1617 3.85593   9
   4  -1   1 59.7566 5.01588   1
   4  -1   1 59.1567 3.85264   9
  -5   1  -1 3.89300 3.32414   7
  -5   1  -1 1.54727 1.03145   8
  -5   1  -1 2.44079 2.58555   9
  -5   1  -1 1.18120 2.03595   4
  -5   1  -1 1.46483 2.76415   1
  -5   1  -1 2.82596 2.21031   2
  -5   1  -1 2.07932 2.50144   9
  -5   1  -1 3.06658 2.34784   5
  -5   1  -1 7.36900 2.71158   3
   5  -1   1 3.56391 2.61563   9
   5  -1   1 2.86637 2.55393   9
   5  -1   1 4.80537 2.48718   5
   5  -1   1 1.80989 1.99596   6
   5  -1   1 3.45875 3.61768   7
   5  -1   1 -0.6103 2.11501   3
   5  -1   1 0.52202 2.72899   1
   5  -1   1 4.13909 3.05115   2
   5  -1   1 -0.0008 2.03819   4
  -6   1  -1 1037.42 32.1768   1
  -6   1  -1 1002.56 29.4142   9
  -6   1  -1 1028.99 28.7154   5
  -6   1  -1 1031.59 28.7799   4
  -6   1  -1 1004.58 29.7863   7
  -6   1  -1 995.467 27.9736   8
  -6   1  -1 998.390 29.3509   9
  -6   1  -1 977.756 28.8158   3
  -6   1  -1 1059.58 28.9211   2
   6  -1   1 1055.83 32.1374   1
   6  -1   1 1031.68 28.6753   5
   6  -1   1 986.508 28.5905   6
   6  -1   1 1048.77 28.7372   3
   6  -1   1 1032.09 28.7861   4
   6  -1   1 1001.89 29.0453   2
   6  -1   1 981.530 29.3767   9
   6  -1   1 1054.57 29.9407   7
   6  -1   1 1062.34 29.4907   9
  -7   1  -1 1099.92 31.4876   4
  -7   1  -1 1091.43 31.6196   3
  -7   1  -1 1112.44 30.6971   8
  -7   1  -1 1102.63 32.3340   9
  -7   1  -1 1165.21 31.7300   2
  -7   1  -1 1080.43 32.6197   7
  -7   1  -1 1096.02 32.2572   9
  -7   1  -1 1100.13 30.6107   8
  -7   1  -1 1115.49 31.3871   5
  -7   1  -1 1106.51 35.4715   1
   7  -1   1 1112.31 31.3893   5
   7  -1   1 1130.21 31.8435   2
   7  -1   1 1151.15 32.7116   7
   7  -1   1 1119.69 32.3299   9
   7  -1   1 1081.03 31.3824   6
   7  -1   1 1144.77 35.6736   1
   7  -1   1 1165.13 31.5381   3
   7  -1   1 1139.93 31.5991   4
  -8   1  -1 62.8385 6.26934   7
  -8   1  -1 51.7980 6.73725   1
  -8   1  -1 58.6036 5.62528   9
  -8   1  -1 61.2125 4.82090   3
  -8   1  -1 53.7820 5.64735   9
  -8   1  -1 54.6102 4.70196   5
  -8   1  -1 62.6489 3.05650   8
  -8   1  -1 58.4053 4.16288   4
  -8   1  -1 60.6655 2.71908   8
  -8   1  -1 61.6876 5.15019   2
   8  -1   1 61.3858 7.37464   1
   8  -1   1 67.2557 5.67761   2
   8  -1   1 58.3416 4.51789   5
   8  -1   1 61.5128 4.98031   3
   8  -1   1 67.1308 5.90805   9
   8  -1   1 61.1842 4.60287   4
   8  -1   1 54.6879 5.60156   7
   8  -1   1 55.2350 4.65200   6
  -9   1  -1 0.33804 1.31120   8
  -9   1  -1 1.09531 3.25316   2
  -9   1  -1 -1.2626 2.49193   4
  -9   1  -1 -2.2529 5.26318   1
  -9   1  -1 7.20736 3.42152   5
  -9   1  -1 1.71565 3.79078   9
  -9   1  -1 -1.0517 3.69699   9
  -9   1  -1 2.00067 4.19952   7
  -9   1  -1 3.25629 1.55808   8
  -9   1  -1 -2.2289 3.28252   3
   9  -1   1 -4.1599 3.74194   2
   9  -1   1 -1.8577 4.78335   7
   9  -1   1 -2.0683 5.42036   1
   9  -1   1 -0.0454 2.97789   4
   9  -1   1 -1.8910 3.74012   9
   9  -1   1 0.00662 3.96090   9
   9  -1   1 0.52602 3.17441   3
   9  -1   1 -1.0628 2.62875   5
   9  -1   1 -1.0298 2.90614   6
 -10   1  -1 258.855 16.7712   1
 -10   1  -1 275.622 12.2970   7
 -10   1  -1 284.746 10.2063   4
 -10   1  -1 277.944 10.9370   2
 -10   1  -1 262.813 8.17268   8
 -10   1  -1 292.686 10.7495   5
 -10   1  -1 275.025 11.9252   9
 -10   1  -1 285.856 8.39238   8
 -10   1  -1 287.483 10.8303   3
 -10   1  -1 278.506 11.9664   9
  10  -1   1 299.876 10.5266   4
  10  -1   1 276.756 11.8594   9
  10  -1   1 279.105 17.1732   1
  10  -1   1 265.267 11.1983   2
  10  -1   1 287.127 10.2276   6
  10  -1   1 287.862 12.3722   9
  10  -1   1 266.927 12.8691   7
  10  -1   1 299.244 10.5876   3
  10  -1   1 283.893 9.82611   5
 -11   1  -1 99.2477 8.62019   9
 -11   1  -1 95.5120 7.53839   5
 -11   1  -1 101.478 8.83744   9
 -11   1  -1 107.256 7.06578   3
 -11   1  -1 100.086 9.52334   7
 -11   1  -1 105.356 5.97731   4
 -11   1  -1 68.2774 10.2758   1
  11  -1   1 88.2999 5.76201   5
  11  -1   1 73.0828 10.3589   1
  11  -1   1 94.1572 7.74550   2
  11  -1   1 103.339 7.47903   4
  11  -1   1 91.8700 8.48029   9
  11  -1   1 95.5554 6.92901   6
  11  -1   1 83.4765 9.45652   9
  11  -1   1 101.890 6.71288   3
 -12   1  -1 -4.2807 5.58996   9
 -12   1  -1 -2.4051 4.54425   5
 -12   1  -1 8.01099 5.58372   9
 -12   1  -1 -0.6290 4.07776   3
 -12   1  -1 3.84684 5.96182   7
  12  -1   1 -2.3218 6.41192   9
  12  -1   1 2.17442 4.57827   6
  12  -1   1 2.63267 3.41368   5
  12  -1   1 4.95748 5.47963   9
  12  -1   1 -0.7876 4.35877   3
  12  -1   1 0.86201 4.98944   2
  12  -1   1 1.70073 4.80877   4
 -13   1  -1 2.55061 5.23050   5
 -13   1  -1 13.2265 8.15589   9
 -13   1  -1 10.2490 6.39464   7
 -13   1  -1 8.24374 4.96010   3
 -13   1  -1 9.21270 6.46541   9
  13  -1   1 9.06074 4.06014   5
  13  -1   1 9.47526 4.80702   6
  13  -1   1 22.9205 6.83937   9
  13  -1   1 9.72258 5.26732   2
 -14   1  -1 9.18855 7.21467   7
 -14   1  -1 10.8417 6.79333   3
 -14   1  -1 9.02850 6.82266   9
  14  -1   1 3.13757 4.61555   5
  14  -1   1 3.79400 5.90085   2
  14  -1   1 0.73893 7.06680   9
  14  -1   1 6.48373 5.56889   6
 -15   1  -1 -4.7900 5.97495   3
 -15   1  -1 -1.6607 7.77813   7
 -15   1  -1 4.55969 8.00251   9
  15  -1   1 3.64283 6.23436   2
  15  -1   1 11.6091 5.20342   5
  15  -1   1 -2.8983 5.77096   6
 -16   1  -1 -1.5199 9.60644   9
 -16   1  -1 4.57830 9.05055   7
 -16   1  -1 3.95408 6.97952   3
  16  -1   1 11.8598 7.36934   2
  16  -1   1 4.64636 5.91071   5
  16  -1   1 8.24837 6.80512   6
  16   0  -1 16.2332 6.14165   5
  16   0  -1 10.9537 7.32949   6
  16   0  -1 5.09056 7.24126   2
 -16   0   1 19.0460 7.83664   3
 -16   0   1 4.84783 9.44880   7
 -16   0   1 8.93765 10.2046   9
  15   0  -1 -0.1444 5.82701   2
  15   0  -1 8.79157 5.88785   6
  15   0  -1 3.76101 9.67807   9
  15   0  -1 5.44738 5.21004   5
 -15   0   1 6.96863 8.62628   9
 -15   0   1 13.2050 8.14876   7
 -15   0   1 5.85351 6.43657   3
  14   0  -1 8.08859 5.17868   6
  14   0  -1 -0.8405 4.18760   5
  14   0  -1 3.20853 7.66858   9
  14   0  -1 1.58243 5.55453   2
 -14   0   1 3.12651 7.17288   7
 -14   0   1 3.24744 5.66965   3
  13   0  -1 35.6261 5.75942   4
[truncated: 7,467,780 more chars]
