# Supplementary material for: The crystal structures of {LnCu5}3+ (Ln = Gd, Dy and Ho) 15-metallacrown-5 complexes and a reevaluation of the isotypic EuIII analogue
Source: Acta Crystallogr E Crystallogr Commun. 2019 Jul 19;75(Pt 8):1215–23. doi: 10.1107/S205698901900999X (PMC6690475; doi:10.1107/S205698901900999X)
Supplement: Supplementary file 2 [file e-75-01215-Complex_1sup2.hkl]

data_Complex_1                                                                  
_shelx_title ' AVP815_0m in P-1'                                                
_shelx_refln_list_code          4                                               
_shelx_F_calc_maximum      637.04                                               
_exptl_crystal_F_000      1170.03                                               
_reflns_d_resolution_high  0.6484                                               
                                                                                
loop_                                                                           
 _space_group_symop_operation_xyz                                               
 'x, y, z'                                                                      
 '-x, -y, -z'                                                                   
                                                                                
_cell_length_a    11.2057                                                       
_cell_length_b    11.5054                                                       
_cell_length_c    13.2983                                                       
_cell_angle_alpha  94.026                                                       
_cell_angle_beta   94.942                                                       
_cell_angle_gamma 107.558                                                       
                                                                                
_shelx_F_squared_multiplier     1.000                                           
                                                                                
loop_                                                                           
 _refln_index_h                                                                 
 _refln_index_k                                                                 
 _refln_index_l                                                                 
 _refln_F_squared_calc                                                          
 _refln_F_squared_meas                                                          
 _refln_F_squared_sigma                                                         
 _refln_observed_status                                                         
   2   0   0        796.55        838.76        36.61 o                         
   3   0   0      16489.45      16036.99       118.60 o                         
   4   0   0       8348.59       7616.37        62.42 o                         
   5   0   0       1000.83       1042.10        25.20 o                         
   6   0   0       4181.82       4190.34        48.15 o                         
   7   0   0       1618.37       1614.55        34.91 o                         
   8   0   0       5553.84       5380.65        61.00 o                         
   9   0   0       3227.69       3396.09        54.09 o                         
  10   0   0       2169.97       2209.48        49.22 o                         
  11   0   0        470.77        476.91        36.97 o                         
  12   0   0        220.96        197.38        38.62 o                         
  13   0   0        512.30        522.28        72.91 o                         
  14   0   0          5.61         -1.25        81.06 o                         
  15   0   0       1268.24       1080.06       104.55 o                         
  16   0   0        138.65        -11.96       154.65 o                         
 -16   1   0        192.63        101.68       106.60 o                         
 -15   1   0        774.02        953.24       121.60 o                         
 -14   1   0        977.72        889.52        99.49 o                         
 -13   1   0       1260.02       1178.31        83.48 o                         
 -12   1   0         19.96          6.29        40.80 o                         
 -11   1   0        912.14        930.51        40.48 o                         
 -10   1   0          0.68         23.22        28.23 o                         
  -9   1   0       1214.44       1244.29        34.61 o                         
  -8   1   0      11695.25      12021.58       102.44 o                         
  -7   1   0      11412.75      11264.24        91.91 o                         
  -6   1   0       2640.48       2541.35        43.16 o                         
  -5   1   0       5826.60       6128.41        57.27 o                         
  -4   1   0      20978.21      19686.71       156.40 o                         
  -3   1   0         77.45        185.25        18.27 o                         
  -2   1   0        208.45        209.36        13.01 o                         
   2   1   0        600.91        535.12        14.91 o                         
   3   1   0       1091.97        846.76        19.93 o                         
   4   1   0      19609.74      19181.23       139.25 o                         
   5   1   0      35633.53      34312.38       233.08 o                         
   6   1   0       2357.80       2178.46        44.20 o                         
   7   1   0       6090.49       6044.38        64.93 o                         
   8   1   0       5900.85       5928.29        65.20 o                         
   9   1   0        511.66        496.54        31.39 o                         
  10   1   0        102.15        142.77        30.65 o                         
  11   1   0       8955.74       9654.06       110.29 o                         
  12   1   0       2048.99       2048.08        84.45 o                         
  13   1   0        136.06         91.06        75.24 o                         
  14   1   0        867.41        714.48       103.01 o                         
  15   1   0        232.28        212.87       102.22 o                         
  16   1   0          9.65         66.75       178.34 o                         
 -16   2   0          2.45       -102.45       102.45 o                         
 -15   2   0        288.03        179.44        87.24 o                         
 -14   2   0       1913.77       1915.76       106.82 o                         
 -13   2   0        256.62        113.92        43.46 o                         
 -12   2   0        635.91        620.07        39.79 o                         
 -11   2   0          1.73        -31.04        31.04 o                         
 -10   2   0       2496.25       2483.63        49.48 o                         
  -9   2   0       1988.39       1895.16        44.08 o                         
  -8   2   0       9372.14       9396.69        83.81 o                         
  -7   2   0       4314.43       4459.36        52.10 o                         
  -6   2   0        531.49        429.50        22.81 o                         
  -5   2   0       1201.15       1178.08        28.51 o                         
  -4   2   0      11128.30      11165.48        88.39 o                         
  -3   2   0      26536.52      25426.12       174.67 o                         
  -2   2   0        412.99        308.89        14.69 o                         
  -1   2   0        202.56        228.42        16.31 o                         
   0   2   0      10747.08      10526.87        94.84 o                         
   1   2   0        331.91        363.47        14.45 o                         
   2   2   0      12565.47      11865.82        90.37 o                         
   3   2   0       1721.09       1854.40        29.46 o                         
   4   2   0      14811.93      14122.20       104.44 o                         
   5   2   0      16484.80      16135.12       119.63 o                         
   6   2   0       2738.26       2774.53        53.05 o                         
   7   2   0         36.21         34.10        25.01 o                         
   8   2   0        165.96        170.83        29.74 o                         
   9   2   0       3160.03       3265.46        60.19 o                         
  10   2   0       3001.64       3134.71        68.97 o                         
  11   2   0         10.43        -10.38        38.07 o                         
  12   2   0       4549.82       4779.28       117.45 o                         
  13   2   0       1115.03       1043.72        93.21 o                         
  14   2   0         60.27         47.55        88.01 o                         
  15   2   0       1137.59       1341.07       179.97 o                         
 -17   3   0          6.71       -174.63       174.63 o                         
 -16   3   0       1426.29       1036.06       109.45 o                         
 -15   3   0        329.13        232.82        92.14 o                         
 -14   3   0        641.49        598.40        69.45 o                         
 -13   3   0       6462.19       6707.17        91.16 o                         
 -12   3   0        524.52        466.85        38.08 o                         
 -11   3   0       2295.77       2278.73        51.91 o                         
 -10   3   0        220.76        169.53        30.51 o                         
  -9   3   0      10596.09      10662.90        91.62 o                         
  -8   3   0         24.16         49.27        23.44 o                         
  -7   3   0        389.62        388.55        21.83 o                         
  -6   3   0       1680.25       1555.03        33.28 o                         
  -5   3   0       8078.88       7511.91        64.16 o                         
  -4   3   0      18097.25      17829.87       128.04 o                         
  -3   3   0      24045.52      23130.54       188.90 o                         
  -2   3   0       2438.42       2547.15        33.97 o                         
  -1   3   0       2891.20       2690.63        27.96 o                         
   0   3   0       5502.97       5396.88        49.00 o                         
   1   3   0       1713.14       1615.63        25.13 o                         
   2   3   0       3235.80       3083.91        34.64 o                         
   3   3   0        138.07         61.41        18.00 o                         
   4   3   0      16540.17      16635.84       121.05 o                         
   5   3   0       2582.17       2541.60        43.26 o                         
   6   3   0       7923.94       7842.79        71.66 o                         
   7   3   0         26.14         20.76        25.13 o                         
   8   3   0       6587.94       6950.31        75.65 o                         
   9   3   0        962.93        866.81        38.29 o                         
  10   3   0        431.06        420.90        41.65 o                         
  11   3   0       2273.56       2415.93        60.22 o                         
  12   3   0         10.84        -68.59        68.59 o                         
  13   3   0        290.78        278.73        77.25 o                         
  14   3   0         38.52       -115.27       115.27 o                         
  15   3   0        142.58         95.18       152.39 o                         
 -17   4   0        840.99        921.93       226.74 o                         
 -16   4   0         19.35        215.14       101.75 o                         
 -15   4   0       1786.21       2047.70       108.19 o                         
 -14   4   0        308.05        259.15        60.19 o                         
 -13   4   0        107.70          3.17        42.12 o                         
 -12   4   0       4743.68       4781.73        80.31 o                         
 -11   4   0       5739.24       5882.72        76.46 o                         
 -10   4   0       4303.99       4392.04        66.92 o                         
  -9   4   0      12019.22      11985.12       102.43 o                         
  -8   4   0      25708.40      26573.65       189.46 o                         
  -7   4   0       2504.42       2670.77        41.44 o                         
  -6   4   0       4058.67       3398.99        43.50 o                         
  -5   4   0       9441.51       9952.42        79.19 o                         
  -4   4   0        390.26        422.80        19.62 o                         
  -3   4   0       2159.31       2151.57        29.65 o                         
  -2   4   0       9647.15       9562.27        73.21 o                         
  -1   4   0       1234.97       1027.24        22.96 o                         
   0   4   0       1549.39       1184.28        22.21 o                         
   1   4   0       7844.85       8078.92        63.57 o                         
   2   4   0      14850.14      14761.44       103.58 o                         
   3   4   0        328.82        277.43        18.46 o                         
   4   4   0        563.07        620.20        25.01 o                         
   5   4   0       4183.86       4121.30        51.40 o                         
   6   4   0        855.77        778.74        29.52 o                         
   7   4   0        526.85        536.35        32.58 o                         
   8   4   0       1235.70       1217.32        40.55 o                         
   9   4   0       6854.87       7077.08        91.43 o                         
  10   4   0         25.69         88.28        45.27 o                         
  11   4   0       1317.10       1315.41        74.30 o                         
  12   4   0        811.03        877.46        96.39 o                         
  13   4   0        208.40         54.92        93.75 o                         
  14   4   0        589.45        504.82       114.00 o                         
 -17   5   0        201.85        -35.73       193.51 o                         
 -16   5   0       1755.13       1510.39       155.12 o                         
 -15   5   0          7.22        -21.23       101.91 o                         
 -14   5   0        129.79        135.82        72.89 o                         
 -13   5   0        527.79        451.37        54.59 o                         
 -12   5   0        387.16        391.29        45.56 o                         
 -11   5   0       1338.64       1281.45        44.24 o                         
 -10   5   0       2270.08       2351.39        52.39 o                         
  -9   5   0       1428.06       1460.76        39.27 o                         
  -8   5   0      20676.99      20909.17       154.49 o                         
  -7   5   0       5502.22       5614.24        58.14 o                         
  -6   5   0      18961.75      19250.84       139.37 o                         
  -5   5   0       3261.66       2714.14        36.70 o                         
  -4   5   0      59512.64      58708.91       413.47 o                         
  -3   5   0      12165.80      11407.78        85.93 o                         
  -2   5   0        365.57        379.92        16.60 o                         
  -1   5   0       3971.39       4002.33        43.39 o                         
   0   5   0       2716.38       2825.13        34.40 o                         
   1   5   0       1947.81       1900.38        33.47 o                         
   2   5   0       9561.15       9387.82        76.07 o                         
   3   5   0      13460.76      13485.53        99.11 o                         
   4   5   0        976.17       1000.76        23.11 o                         
   5   5   0        843.71        829.00        28.65 o                         
   6   5   0       4402.16       4554.12        56.86 o                         
   7   5   0        439.23        410.66        29.98 o                         
   8   5   0        283.53        249.35        33.97 o                         
   9   5   0       1493.02       1488.34        51.03 o                         
  10   5   0        514.84        473.00        47.99 o                         
  11   5   0       2085.32       2094.80        84.01 o                         
  12   5   0       1570.57       1537.94       118.90 o                         
  13   5   0       2013.44       1653.01       118.45 o                         
  14   5   0        350.16        109.29       125.47 o                         
 -17   6   0        186.27        -41.71       174.84 o                         
 -16   6   0        573.01        433.84       102.68 o                         
 -15   6   0       1199.89       1335.62        86.05 o                         
 -14   6   0         58.44          4.65        67.10 o                         
 -13   6   0        120.15        107.26        58.45 o                         
 -12   6   0       2248.85       2255.72       102.65 o                         
 -11   6   0       1738.77       1813.87        54.46 o                         
 -10   6   0         32.89         35.17        32.49 o                         
  -9   6   0         93.41         61.66        28.23 o                         
  -8   6   0         43.56         32.18        25.13 o                         
  -7   6   0          1.58         21.98        22.47 o                         
  -6   6   0        267.66        186.87        18.76 o                         
  -5   6   0      15304.75      15379.88       114.81 o                         
  -4   6   0          1.39        -12.75        18.63 o                         
  -3   6   0      22087.43      21262.08       156.51 o                         
  -2   6   0      13806.25      13207.31        94.63 o                         
  -1   6   0       9010.22       8500.67        75.06 o                         
   0   6   0       3126.98       3019.10        36.26 o                         
   1   6   0       6395.83       6202.29        57.17 o                         
   2   6   0      11563.39      11189.94        91.32 o                         
   3   6   0       3885.80       3766.58        45.03 o                         
   4   6   0      11273.43      11642.23       100.60 o                         
   5   6   0       6428.57       6462.32        76.31 o                         
   6   6   0       2633.94       2586.49        57.36 o                         
   7   6   0       5563.83       5711.59        77.08 o                         
   8   6   0       5477.84       5759.26       112.86 o                         
   9   6   0        540.08        516.86        58.50 o                         
  10   6   0        731.48        798.34        68.67 o                         
  11   6   0          7.93        -80.02        80.02 o                         
  12   6   0        262.23        174.33        98.77 o                         
  13   6   0        651.88        343.73       115.86 o                         
 -17   7   0        210.70        318.64       334.23 o                         
 -16   7   0        149.87         65.82       103.14 o                         
 -15   7   0        665.93        495.05        78.56 o                         
 -14   7   0         97.55        105.82        71.69 o                         
 -13   7   0        148.81         93.64        52.20 o                         
 -12   7   0        695.48        617.30        52.33 o                         
 -11   7   0       6294.23       6387.67        82.75 o                         
 -10   7   0       1230.70       1226.05        40.83 o                         
  -9   7   0         90.28        118.16        30.26 o                         
  -8   7   0        127.29         99.01        25.30 o                         
  -7   7   0       3273.60       3291.27        44.56 o                         
  -6   7   0       5067.59       5009.66        55.11 o                         
  -5   7   0       1777.55       1643.11        35.65 o                         
  -4   7   0       1728.20       1855.89        36.99 o                         
  -3   7   0        536.86        453.03        18.33 o                         
  -2   7   0        989.94        868.72        21.40 o                         
  -1   7   0       1271.28       1229.53        29.36 o                         
   0   7   0      35456.96      35691.94       249.76 o                         
   1   7   0        135.74         39.81        19.88 o                         
   2   7   0       1073.55       1193.85        30.90 o                         
   3   7   0       4844.59       4846.86        57.28 o                         
   4   7   0        435.15        512.19        34.71 o                         
   5   7   0       1914.38       1821.52        46.33 o                         
   6   7   0       5093.16       5305.38        85.43 o                         
   7   7   0        237.14        232.88        42.71 o                         
   8   7   0       6440.78       6727.16       111.38 o                         
   9   7   0       5409.34       6113.57       142.27 o                         
  10   7   0       2674.68       2682.81       110.32 o                         
  11   7   0          3.20         14.55        97.62 o                         
  12   7   0        178.24        185.94       107.45 o                         
 -16   8   0        307.99        279.58       116.56 o                         
 -15   8   0       1301.52       1239.27        99.86 o                         
 -14   8   0         58.56         84.10       102.43 o                         
 -13   8   0        219.23        138.23        59.72 o                         
 -12   8   0         62.96         84.81        54.41 o                         
 -11   8   0       3603.76       3759.27        72.41 o                         
 -10   8   0       6595.68       6762.52        91.76 o                         
  -9   8   0          8.16        -29.29        29.29 o                         
  -8   8   0        449.67        465.07        31.31 o                         
  -7   8   0       2791.58       2898.57        49.40 o                         
  -6   8   0      10730.89      11024.21        95.73 o                         
  -5   8   0       2382.31       2384.86        44.43 o                         
  -4   8   0         86.51         69.75        20.30 o                         
  -3   8   0       3139.93       3344.62        41.91 o                         
  -2   8   0       1576.06       1418.88        28.16 o                         
  -1   8   0       3527.76       3248.56        49.66 o                         
   0   8   0      13991.36      14113.70       105.64 o                         
   1   8   0       5355.42       5665.87        61.99 o                         
   2   8   0          1.89         29.54        24.60 o                         
   3   8   0        351.18        345.39        33.89 o                         
   4   8   0        830.81        835.41        38.80 o                         
   5   8   0       1157.08       1117.25        50.06 o                         
   6   8   0       1622.34       1681.66        63.34 o                         
   7   8   0        749.09        672.99        51.86 o                         
   8   8   0         12.34         26.56        59.30 o                         
   9   8   0        549.09        607.13        73.08 o                         
  10   8   0       1233.31       1162.09        90.92 o                         
  11   8   0       1554.93       1668.41       119.15 o                         
  12   8   0         16.02       -104.97       138.71 o                         
 -16   9   0        446.57        297.82       122.52 o                         
 -15   9   0       1339.67       1441.56       112.08 o                         
 -14   9   0       6244.17       6788.80       143.47 o                         
 -13   9   0         25.41        -52.74        55.43 o                         
 -12   9   0       1414.68       1227.39        65.68 o                         
 -11   9   0       3339.61       3407.01        76.34 o                         
 -10   9   0        132.26        139.88        37.46 o                         
  -9   9   0        827.05        759.60        37.42 o                         
  -8   9   0         12.53        -13.89        26.95 o                         
  -7   9   0        204.85        138.28        28.90 o                         
  -6   9   0      18221.29      19202.31       154.77 o                         
  -5   9   0       5250.71       5348.29        60.81 o                         
  -4   9   0        456.49        486.49        24.11 o                         
  -3   9   0       2982.38       3065.83        42.00 o                         
  -2   9   0       2234.63       2425.17        37.89 o                         
  -1   9   0         56.07         46.75        23.22 o                         
   0   9   0        512.32        540.68        27.87 o                         
   1   9   0       8721.54       8915.77        87.67 o                         
   2   9   0        168.13        146.37        32.55 o                         
   3   9   0          0.16         10.28        33.20 o                         
   4   9   0        968.24       1018.98        44.38 o                         
   5   9   0       4280.71       4497.18       102.14 o                         
   6   9   0       1902.75       2061.99        88.70 o                         
   7   9   0        209.38        237.62        62.18 o                         
   8   9   0        938.67        820.36        81.24 o                         
   9   9   0         80.02         63.75        78.07 o                         
  10   9   0        834.27        910.05       108.01 o                         
  11   9   0         83.18         25.29       119.71 o                         
 -16  10   0          6.39        267.75       184.50 o                         
 -15  10   0         30.88         25.08       119.35 o                         
 -14  10   0       2800.53       2826.66       115.77 o                         
 -13  10   0       5569.42       5989.43       124.18 o                         
 -12  10   0       1521.18       1470.30        65.32 o                         
 -11  10   0       2018.25       1836.13       105.53 o                         
 -10  10   0      10185.68      10696.44       158.55 o                         
  -9  10   0       3174.56       3208.97        67.27 o                         
  -8  10   0        635.45        587.46        35.77 o                         
  -7  10   0      10150.32      10583.90       110.10 o                         
  -6  10   0       1938.02       1893.35        49.69 o                         
  -5  10   0       3917.66       4055.73        58.12 o                         
  -4  10   0        691.51        782.49        35.34 o                         
  -3  10   0       8158.80       8334.31        84.14 o                         
  -2  10   0         70.50         73.90        31.29 o                         
  -1  10   0       2397.33       2418.26        45.86 o                         
   0  10   0       5243.96       5402.23        71.15 o                         
   1  10   0         94.18        117.38        28.04 o                         
   2  10   0        827.40        824.96        33.99 o                         
   3  10   0        714.83        643.54        54.86 o                         
   4  10   0          5.09        -46.63        46.63 o                         
   5  10   0       4635.25       4838.73       121.40 o                         
   6  10   0       3461.86       3645.78       108.36 o                         
   7  10   0        126.79        166.63        71.35 o                         
   8  10   0       1047.79       1244.49        96.93 o                         
   9  10   0       1390.91       1081.57       115.53 o                         
  10  10   0        674.53        688.00       127.57 o                         
 -16  11   0          2.27         44.96       188.62 o                         
 -15  11   0        309.40        252.75       122.40 o                         
 -14  11   0        218.93         97.99        83.31 o                         
 -13  11   0        838.47        932.34        80.90 o                         
 -12  11   0         68.58        104.06        69.80 o                         
 -11  11   0         31.09         65.31        56.85 o                         
 -10  11   0         33.89         25.64        45.79 o                         
  -9  11   0       7168.72       7753.16        97.18 o                         
  -8  11   0       2269.71       2292.53        62.30 o                         
  -7  11   0        242.47        201.24        32.29 o                         
  -6  11   0      10287.51      10612.88        98.22 o                         
  -5  11   0        761.42        813.93        30.82 o                         
  -4  11   0       1708.09       1625.21        44.76 o                         
  -3  11   0       1554.81       1477.95        42.19 o                         
  -2  11   0      15197.66      15558.38       129.10 o                         
  -1  11   0         58.35         33.10        29.59 o                         
   0  11   0       2955.06       2924.26        62.47 o                         
   1  11   0       6132.22       6432.42        89.34 o                         
   2  11   0       1388.85       1325.60        37.85 o                         
   3  11   0         24.78         17.36        51.04 o                         
   4  11   0        989.85        954.60        80.24 o                         
   5  11   0       1167.24       1196.83        77.43 o                         
   6  11   0       1796.14       1818.73        91.09 o                         
   7  11   0        495.42        488.84        98.30 o                         
   8  11   0          6.01        -92.35        92.35 o                         
   9  11   0        516.25        438.93       126.97 o                         
 -15  12   0       1712.64       1362.98       144.78 o                         
 -14  12   0       1362.31       1188.19       174.86 o                         
 -13  12   0        830.09        766.74        82.90 o                         
 -12  12   0         80.14        137.59        71.08 o                         
 -11  12   0        161.84        153.04        64.67 o                         
 -10  12   0       2017.83       2059.93        80.37 o                         
  -9  12   0        265.94        217.18        46.74 o                         
  -8  12   0       3378.07       3520.38        71.08 o                         
  -7  12   0         17.01          9.57        35.72 o                         
  -6  12   0       1564.35       1595.38        52.16 o                         
  -5  12   0        983.88        951.33        47.82 o                         
  -4  12   0        322.63        319.18        43.69 o                         
  -3  12   0       1011.53       1008.87        45.58 o                         
  -2  12   0       1879.93       1873.45        53.06 o                         
  -1  12   0       3112.67       3230.02        84.60 o                         
   0  12   0          5.10         -0.13        32.56 o                         
   1  12   0        759.42        689.75        48.13 o                         
   2  12   0       5642.22       5932.58       115.19 o                         
   3  12   0       2419.59       2500.22        91.96 o                         
   4  12   0         38.29         79.90        65.76 o                         
   5  12   0       2880.83       3169.41       139.01 o                         
   6  12   0       2695.47       2637.41       121.73 o                         
   7  12   0          1.22        222.40       108.45 o                         
   8  12   0          6.25        -97.63       186.06 o                         
 -14  13   0       2813.28       2484.28       152.67 o                         
 -13  13   0        474.33        429.60        89.92 o                         
 -12  13   0        258.92        335.31        76.97 o                         
 -11  13   0        216.17        143.83        69.87 o                         
 -10  13   0       1387.01       1295.54        72.66 o                         
  -9  13   0       2576.08       2627.72        80.65 o                         
  -8  13   0        937.36        907.52        53.51 o                         
  -7  13   0        496.90        556.64        66.68 o                         
  -6  13   0         57.90         82.87        49.27 o                         
  -5  13   0       1136.41       1188.90        55.76 o                         
  -4  13   0       2597.52       2402.19        70.28 o                         
  -3  13   0       5378.62       5623.63        92.45 o                         
  -2  13   0       3917.16       4039.27        90.29 o                         
  -1  13   0         39.54        -21.88        53.19 o                         
   0  13   0          9.12          2.27        51.85 o                         
   1  13   0        396.77        306.45        57.48 o                         
   2  13   0        567.88        431.28       156.31 o                         
   3  13   0       1025.37       1103.23        77.61 o                         
   4  13   0        420.85        392.33        81.68 o                         
   5  13   0         15.31        -31.57       109.98 o                         
   6  13   0        963.19        861.61       127.44 o                         
   7  13   0       1197.68       1014.77       195.99 o                         
 -14  14   0        105.34         49.86       162.88 o                         
 -13  14   0         94.84        -23.84       125.59 o                         
 -12  14   0        890.63        966.68       126.61 o                         
 -11  14   0        687.97        677.30        93.94 o                         
 -10  14   0        283.47        395.16        84.75 o                         
  -9  14   0       1558.78       1683.56        86.73 o                         
  -8  14   0        276.10        230.07        72.41 o                         
  -7  14   0        922.29        817.71        75.76 o                         
  -6  14   0        164.76        141.56        72.82 o                         
  -5  14   0       1181.13       1072.31        76.42 o                         
  -4  14   0          8.09         63.39        66.02 o                         
  -3  14   0       4499.13       4599.33       113.44 o                         
  -2  14   0       3490.26       3668.48       139.99 o                         
  -1  14   0        410.03        198.86        65.67 o                         
   0  14   0        133.81         80.69        54.59 o                         
   1  14   0         77.87         85.93        80.75 o                         
   2  14   0       1966.74       1958.32       121.21 o                         
   3  14   0        475.96        507.19       113.10 o                         
   4  14   0         39.25        -68.63       116.50 o                         
   5  14   0          2.06         -7.30       128.50 o                         
 -13  15   0        704.87        559.88       188.33 o                         
 -12  15   0         86.38         76.58       153.14 o                         
 -11  15   0       3086.21       3324.44       159.18 o                         
 -10  15   0       2126.48       2071.79       137.20 o                         
  -9  15   0          5.27        -53.88        88.99 o                         
  -8  15   0        566.43        620.36       113.88 o                         
  -7  15   0       3030.42       3148.80       148.43 o                         
  -6  15   0        631.25        601.89        82.69 o                         
  -5  15   0          0.20        -10.52        87.49 o                         
  -4  15   0       1829.15       1879.72        93.18 o                         
  -3  15   0        170.00        190.66        71.87 o                         
  -2  15   0       1886.50       1887.82       101.33 o                         
  -1  15   0        650.51        513.40        93.26 o                         
   0  15   0        734.77        601.95        99.36 o                         
   1  15   0        254.99        122.77        97.45 o                         
   2  15   0       1829.14       1791.54       122.94 o                         
   3  15   0       1786.92       1752.43       144.45 o                         
   4  15   0         45.03       -137.10       330.75 o                         
 -11  16   0        515.33        390.91       146.71 o                         
 -10  16   0       1674.01       1486.46       124.18 o                         
  -9  16   0        260.19        302.40       126.53 o                         
  -8  16   0         90.95         43.68        94.27 o                         
  -7  16   0        339.18        308.71        95.08 o                         
  -6  16   0       5719.55       6483.57       220.95 o                         
  -5  16   0       2813.64       2729.14       123.75 o                         
  -4  16   0         18.50         23.99       103.17 o                         
  -3  16   0       1773.75       1847.04       129.95 o                         
  -2  16   0        440.78        506.81       103.29 o                         
  -1  16   0        179.18        -16.62       100.01 o                         
   0  16   0        389.10        413.35       110.90 o                         
   1  16   0        718.23        608.64       136.99 o                         
   2  16   0        569.53        522.79       149.45 o                         
  -9  17   0         64.04       -191.18       191.18 o                         
  -8  17   0          5.88        142.33       139.48 o                         
  -7  17   0       1125.39       1047.33       117.12 o                         
  -6  17   0        338.13        -15.06       106.31 o                         
  -5  17   0        927.71        780.92       119.56 o                         
  -4  17   0        593.70        405.74       123.92 o                         
  -3  17   0         32.68         20.40       133.00 o                         
  -2  17   0       1152.85       1195.17       127.50 o                         
  -1  17   0       1935.00       1527.88       170.93 o                         
   1 -17   1         48.84         -8.28       123.80 o                         
   2 -17   1        221.56         94.24       115.11 o                         
   3 -17   1       3143.54       2951.57       153.30 o                         
   4 -17   1        868.43        592.43       124.64 o                         
   5 -17   1          2.01        129.44       107.88 o                         
   6 -17   1        827.43        603.34       119.71 o                         
   7 -17   1         78.38        -31.55       105.61 o                         
   8 -17   1        189.82        174.39       125.82 o                         
   9 -17   1        619.44        452.26       313.02 o                         
  -2 -16   1        748.74        866.42       139.44 o                         
  -1 -16   1        362.94        111.50       116.30 o                         
   0 -16   1         86.18        -14.48       117.07 o                         
   1 -16   1        208.01        119.54        98.26 o                         
   2 -16   1        697.99        813.75       102.64 o                         
   3 -16   1        176.89         89.44        85.16 o                         
   4 -16   1       2976.86       3257.43       185.89 o                         
   5 -16   1       1058.29        870.63        99.84 o                         
   6 -16   1        199.48        182.41        94.72 o                         
   7 -16   1       1072.15       1160.60       142.99 o                         
   8 -16   1       1498.36       1576.39       124.78 o                         
   9 -16   1       1735.55       1576.73       126.63 o                         
  10 -16   1         13.34       -126.88       126.88 o                         
  11 -16   1        139.21         64.68       142.95 o                         
  -4 -15   1        379.58        115.28       189.34 o                         
  -3 -15   1        233.85        286.31       117.11 o                         
  -2 -15   1        851.56        741.42       109.93 o                         
  -1 -15   1        174.91        118.80       103.00 o                         
   0 -15   1        426.67        395.65        96.42 o                         
   1 -15   1        426.02        460.99        96.39 o                         
   2 -15   1        435.17        278.36        72.79 o                         
   3 -15   1        508.17        489.91        75.33 o                         
   4 -15   1       1506.99       1502.71        92.99 o                         
   5 -15   1        115.79        126.01        83.70 o                         
   6 -15   1        147.95         26.44        84.72 o                         
   7 -15   1        225.43        214.37        89.61 o                         
   8 -15   1       1560.31       1658.12       113.78 o                         
   9 -15   1       2840.91       3017.58       126.43 o                         
  10 -15   1       2588.77       2433.58       113.23 o                         
  11 -15   1         12.62       -116.17       120.90 o                         
  12 -15   1         43.50         65.95       205.07 o                         
  13 -15   1       1789.95       1434.25       222.72 o                         
  -5 -14   1        145.54       -116.74       125.07 o                         
  -4 -14   1        985.24        910.21       126.95 o                         
  -3 -14   1       1223.43       1070.72       118.57 o                         
  -2 -14   1        501.49        610.01        94.66 o                         
  -1 -14   1        459.74        368.01        85.15 o                         
   0 -14   1       3129.53       3355.09       108.27 o                         
   1 -14   1       1182.79       1063.66        72.75 o                         
   2 -14   1          7.02         76.15        66.51 o                         
   3 -14   1        686.01        596.81        78.87 o                         
   4 -14   1       1080.61       1101.73        76.24 o                         
   5 -14   1        222.47        303.06        71.09 o                         
   6 -14   1        530.34        510.58        70.20 o                         
   7 -14   1        405.01        300.34        68.55 o                         
   8 -14   1         22.81         -2.11        71.13 o                         
   9 -14   1       3239.64       3535.53       139.76 o                         
  10 -14   1       1576.16       1758.17        87.65 o                         
  11 -14   1        220.12         75.28        85.65 o                         
  12 -14   1        105.03        220.33       111.63 o                         
  13 -14   1        432.59        172.64       130.43 o                         
  14 -14   1       2702.22       2561.41       290.14 o                         
  -7 -13   1        193.03         74.08       187.90 o                         
  -6 -13   1       1439.73       1595.91       204.39 o                         
  -5 -13   1       1921.43       1712.44       162.68 o                         
  -4 -13   1        549.77        423.41        81.42 o                         
  -3 -13   1        418.54        397.71        78.53 o                         
  -2 -13   1        890.82        669.61        94.89 o                         
  -1 -13   1        133.90         93.84        55.66 o                         
   0 -13   1        223.65        211.59        45.10 o                         
   1 -13   1       8579.76       8950.00       137.11 o                         
   2 -13   1       1088.91        940.25        53.20 o                         
   3 -13   1         97.99         53.76        44.47 o                         
   4 -13   1       4979.33       5305.48        90.75 o                         
   5 -13   1       5407.30       5766.00       110.05 o                         
   6 -13   1        760.18        713.25        41.96 o                         
   7 -13   1         37.19          0.99        42.03 o                         
   8 -13   1       3949.35       3875.21        78.23 o                         
   9 -13   1        104.17         61.57        51.08 o                         
  10 -13   1        185.85        185.96        66.22 o                         
  11 -13   1        585.91        478.10        73.26 o                         
  12 -13   1          6.94        -72.39        76.37 o                         
  13 -13   1        149.62         12.88       107.44 o                         
  14 -13   1        728.51        797.96       128.36 o                         
  -8 -12   1        106.51        289.46       126.58 o                         
  -7 -12   1       1367.76       1263.74       106.61 o                         
  -6 -12   1       1846.15       1973.57       106.12 o                         
  -5 -12   1        257.73        209.52        82.44 o                         
  -4 -12   1       1390.09       1421.50        79.72 o                         
  -3 -12   1       2107.10       2028.07        89.46 o                         
  -2 -12   1        875.46        740.34        40.05 o                         
  -1 -12   1        853.17        826.27        58.71 o                         
   0 -12   1       4526.21       4587.64        85.68 o                         
   1 -12   1        182.32         99.74        37.64 o                         
   2 -12   1       2031.57       2021.13        43.56 o                         
   3 -12   1         30.46         38.14        32.37 o                         
   4 -12   1        763.97        800.65        46.00 o                         
   5 -12   1       8757.65       9461.12       105.40 o                         
   6 -12   1      10857.00      11408.00       112.62 o                         
   7 -12   1       1567.92       1543.25        52.66 o                         
   8 -12   1       3490.36       3470.63        85.45 o                         
   9 -12   1       8958.66       9724.81       130.44 o                         
  10 -12   1        283.51        207.13        52.40 o                         
  11 -12   1        448.68        445.99        67.24 o                         
  12 -12   1        615.61        509.49        75.72 o                         
  13 -12   1        591.99        530.50        88.01 o                         
  14 -12   1        146.23         38.32       101.70 o                         
  15 -12   1        468.98        367.36       122.28 o                         
  -9 -11   1        367.75        153.16       118.45 o                         
  -8 -11   1        117.22         51.90        94.21 o                         
  -7 -11   1        153.86         85.14        87.91 o                         
  -6 -11   1       1188.17       1267.32        90.77 o                         
  -5 -11   1        209.70        292.15        67.25 o                         
  -4 -11   1       1059.34       1011.76        63.98 o                         
  -3 -11   1        826.82        799.97        53.12 o                         
  -2 -11   1       9719.91      10058.71       104.65 o                         
  -1 -11   1       3485.42       3525.11        82.02 o                         
   0 -11   1       3582.87       3719.56        66.12 o                         
   1 -11   1      14832.16      15401.49       123.91 o                         
   2 -11   1       6776.30       6831.52        73.52 o                         
   3 -11   1        500.03        488.61        31.51 o                         
   4 -11   1          5.76         20.77        27.87 o                         
   5 -11   1       7456.63       7916.55        81.14 o                         
   6 -11   1       2504.05       2518.52        53.05 o                         
   7 -11   1       1439.94       1448.28        43.38 o                         
   8 -11   1       1414.05       1377.39        49.57 o                         
   9 -11   1       1562.19       1417.42        51.65 o                         
  10 -11   1       3132.48       3094.39        87.81 o                         
  11 -11   1       4186.95       4505.22        93.97 o                         
  12 -11   1       1705.86       1758.69        82.91 o                         
  13 -11   1       1959.80       1833.09        94.56 o                         
  14 -11   1        261.01        126.36        92.76 o                         
  15 -11   1         20.61        -77.88       112.94 o                         
  16 -11   1        441.63        286.29       203.02 o                         
 -10 -10   1          4.39        -55.65       120.13 o                         
  -9 -10   1          2.73        -43.41        95.00 o                         
  -8 -10   1       1618.15       1786.93       185.72 o                         
  -7 -10   1        146.58        116.24        75.33 o                         
  -6 -10   1          1.36        -15.23        58.18 o                         
  -5 -10   1        253.48        297.90        54.68 o                         
  -4 -10   1         41.51         19.02        45.29 o                         
  -3 -10   1         87.57         50.35        39.03 o                         
  -2 -10   1        457.33        406.18        48.87 o                         
  -1 -10   1       4237.79       4375.82        64.09 o                         
   0 -10   1       2537.53       2469.62        56.23 o                         
   1 -10   1       2777.00       2773.13        49.05 o                         
   2 -10   1       6042.85       6294.41        68.94 o                         
   3 -10   1       2414.15       2435.95        44.49 o                         
   4 -10   1       1096.00       1115.74        31.83 o                         
   5 -10   1       4697.10       4966.37        61.18 o                         
   6 -10   1       5863.29       6110.21        69.28 o                         
   7 -10   1        313.29        239.14        32.82 o                         
   8 -10   1        278.44        298.68        34.44 o                         
   9 -10   1       2519.02       2553.69        59.86 o                         
  10 -10   1        636.03        651.40        46.38 o                         
  11 -10   1        968.29        960.73        52.08 o                         
  12 -10   1       3935.37       4140.43        94.49 o                         
  13 -10   1       1769.70       1714.18        85.60 o                         
  14 -10   1       1283.92       1246.38        85.72 o                         
  15 -10   1         12.12         63.63       114.73 o                         
  16 -10   1        719.66        534.71       138.46 o                         
 -11  -9   1        243.79        195.44       117.14 o                         
 -10  -9   1       1058.86       1172.67       110.85 o                         
  -9  -9   1       1138.16       1101.49        87.00 o                         
  -8  -9   1       1276.41       1368.32        85.67 o                         
  -7  -9   1       4076.51       4246.51       106.26 o                         
  -6  -9   1        448.61        372.99        51.76 o                         
  -5  -9   1        424.90        307.96        46.46 o                         
  -4  -9   1       4980.76       5344.24        91.33 o                         
  -3  -9   1       5205.68       5456.19        72.48 o                         
  -2  -9   1       6410.32       6290.64        73.38 o                         
  -1  -9   1        957.90        997.00        32.61 o                         
   0  -9   1        174.88        216.24        25.49 o                         
   1  -9   1       6433.52       6172.60        63.87 o                         
   2  -9   1         10.64         12.56        22.51 o                         
   3  -9   1        664.24        702.35        25.52 o                         
   4  -9   1        232.93        250.50        28.60 o                         
   5  -9   1       4023.85       3777.18        55.01 o                         
   6  -9   1      11789.62      12271.77       133.62 o                         
   7  -9   1       1127.11       1151.21        37.14 o                         
   8  -9   1       1550.05       1453.74        46.28 o                         
   9  -9   1         41.01         28.53        33.53 o                         
  10  -9   1       4662.97       4829.44        75.17 o                         
  11  -9   1         71.76         79.02        42.71 o                         
  12  -9   1        301.01        295.31        63.52 o                         
  13  -9   1       2314.55       2124.74        87.90 o                         
  14  -9   1        360.95        234.87        72.01 o                         
  15  -9   1         54.18        -15.18       106.51 o                         
  16  -9   1        275.26          7.55       129.26 o                         
 -12  -8   1        456.67        270.74       119.53 o                         
 -11  -8   1       1513.75       1511.56       115.36 o                         
 -10  -8   1          1.87        -26.96       110.23 o                         
  -9  -8   1       1278.07       1200.48        80.24 o                         
  -8  -8   1       1932.13       1970.71        74.53 o                         
  -7  -8   1        906.58        916.13        53.33 o                         
  -6  -8   1        519.40        416.07        44.13 o                         
  -5  -8   1       1392.67       1280.65        45.99 o                         
  -4  -8   1         99.60         70.73        25.15 o                         
  -3  -8   1      17530.70      17990.04       143.70 o                         
  -2  -8   1      18193.34      18504.31       144.66 o                         
  -1  -8   1       4553.44       4714.67        56.63 o                         
   0  -8   1       4860.82       4981.43        52.20 o                         
   1  -8   1       1958.09       1950.80        37.04 o                         
   2  -8   1       7583.51       7611.16        69.84 o                         
   3  -8   1        866.45        761.26        23.17 o                         
   4  -8   1       8326.06       8228.92        72.49 o                         
   5  -8   1          0.33         -6.98        23.36 o                         
   6  -8   1       6662.31       6508.68        66.59 o                         
   7  -8   1       5431.48       5513.51        63.44 o                         
   8  -8   1        977.32        974.05        34.49 o                         
   9  -8   1        734.86        697.09        36.02 o                         
  10  -8   1         92.00         86.31        34.12 o                         
  11  -8   1       2308.71       2459.80        60.22 o                         
  12  -8   1        475.23        453.75        50.71 o                         
  13  -8   1         50.80        -22.34        53.89 o                         
  14  -8   1        616.53        548.92        72.26 o                         
  15  -8   1        495.61        506.02        82.58 o                         
  16  -8   1         31.47       -120.61       120.61 o                         
 -13  -7   1        282.64        810.17       276.04 o                         
 -12  -7   1        184.06        148.89       105.66 o                         
 -11  -7   1       1112.07       1006.53       101.07 o                         
 -10  -7   1       3188.38       3410.74       143.41 o                         
  -9  -7   1        489.13        354.13        67.77 o                         
  -8  -7   1        680.16        614.25        51.08 o                         
  -7  -7   1       3796.63       3862.61       102.57 o                         
  -6  -7   1       2320.18       2116.05        53.45 o                         
  -5  -7   1       1588.56       1527.42        34.07 o                         
  -4  -7   1       3590.68       3620.49        49.07 o                         
  -3  -7   1         43.43         52.59        22.70 o                         
  -2  -7   1       9412.76       9046.09        81.22 o                         
  -1  -7   1       2018.59       2005.62        36.98 o                         
   0  -7   1      14051.86      13686.47       116.21 o                         
   1  -7   1       6990.42       6662.24        65.45 o                         
   2  -7   1       5804.14       5588.21        54.57 o                         
   3  -7   1      40718.94      39798.84       260.52 o                         
   4  -7   1         66.78         53.85        20.41 o                         
   5  -7   1       7197.34       6949.83        64.85 o                         
   6  -7   1         27.46         30.63        21.58 o                         
   7  -7   1        617.38        558.39        25.51 o                         
   8  -7   1        220.06        216.55        26.48 o                         
   9  -7   1       7919.18       8023.25        85.13 o                         
  10  -7   1       4774.37       5000.74        70.98 o                         
  11  -7   1       1145.74       1108.49        45.30 o                         
  12  -7   1        619.26        613.10        50.91 o                         
  13  -7   1         75.00        -18.86        56.97 o                         
  14  -7   1        601.25        482.92        71.76 o                         
  15  -7   1        314.98        213.36        86.72 o                         
  16  -7   1         12.20         57.19       119.42 o                         
  17  -7   1         69.83         91.76       156.28 o                         
 -13  -6   1        256.31        156.61       109.32 o                         
 -12  -6   1         60.22         92.80       109.22 o                         
 -11  -6   1         77.26         82.49        69.67 o                         
 -10  -6   1       2232.84       2202.89        87.97 o                         
  -9  -6   1        982.57       1034.23        52.93 o                         
  -8  -6   1          0.10          7.97        36.11 o                         
  -7  -6   1        748.69        724.32        34.75 o                         
  -6  -6   1       8620.16       8991.68        84.94 o                         
  -5  -6   1       8931.04       8981.82        80.20 o                         
  -4  -6   1       1160.29       1030.37        29.18 o                         
  -3  -6   1       5766.48       5693.19        55.61 o                         
  -2  -6   1         17.24         -8.16        22.42 o                         
  -1  -6   1       5680.12       5361.91        53.06 o                         
   0  -6   1         93.75        103.25        17.03 o                         
   1  -6   1      21869.37      22041.95       161.77 o                         
   2  -6   1        353.57        501.98        21.42 o                         
   3  -6   1       2677.12       2634.54        38.08 o                         
   4  -6   1      45809.11      46400.56       309.23 o                         
   5  -6   1        437.83        519.66        23.06 o                         
   6  -6   1         14.87          1.14        19.02 o                         
   7  -6   1       6516.11       6932.92        67.29 o                         
   8  -6   1       8796.42       8999.72        83.08 o                         
   9  -6   1       7116.26       7371.84        82.33 o                         
  10  -6   1       5817.62       6051.82        75.71 o                         
  11  -6   1       5461.47       5588.33        79.48 o                         
  12  -6   1       1454.29       1367.23        52.85 o                         
  13  -6   1       1345.19       1319.49        60.07 o                         
  14  -6   1       6288.56       6914.15       142.58 o                         
  15  -6   1       1020.52       1044.22       108.91 o                         
  16  -6   1        519.87        430.35       137.38 o                         
  17  -6   1        222.56        241.27       152.11 o                         
 -14  -5   1         64.66        -30.95       141.83 o                         
 -13  -5   1          2.12        -44.70        99.68 o                         
 -12  -5   1        570.34        565.55       100.08 o                         
 -11  -5   1        610.54        499.52        69.32 o                         
 -10  -5   1         17.99        -48.86        48.86 o                         
  -9  -5   1       1987.59       1926.87        59.04 o                         
  -8  -5   1       1923.84       1984.60        50.12 o                         
  -7  -5   1          0.95         15.82        29.13 o                         
  -6  -5   1       2637.63       2590.82        48.46 o                         
  -5  -5   1       3863.97       3998.93        54.22 o                         
  -4  -5   1       1656.48       1699.08        36.13 o                         
  -3  -5   1        157.31        105.04        18.10 o                         
  -2  -5   1       6038.83       6105.74        56.82 o                         
  -1  -5   1      11824.12      12165.18        94.82 o                         
   0  -5   1      35632.10      34095.36       228.33 o                         
   1  -5   1       5624.09       5864.41        54.11 o                         
   2  -5   1      12726.09      12421.03        91.57 o                         
   3  -5   1       5995.89       6482.62        60.00 o                         
   4  -5   1       7968.10       8062.18        67.33 o                         
   5  -5   1       5794.61       5854.37        53.61 o                         
   6  -5   1       4955.51       4939.19        52.37 o                         
   7  -5   1       7025.77       6814.36        68.06 o                         
   8  -5   1      14856.05      15613.09       121.77 o                         
   9  -5   1       2546.78       2462.60        50.55 o                         
  10  -5   1       1028.41        911.05        36.81 o                         
  11  -5   1        789.20        684.03        39.31 o                         
  12  -5   1        923.19        864.39        49.53 o                         
  13  -5   1         90.20         81.16        50.63 o                         
  14  -5   1       2817.36       2723.26       131.44 o                         
  15  -5   1       6356.83       6536.40       164.15 o                         
  16  -5   1         28.26        -28.62       122.11 o                         
  17  -5   1        433.67        420.24       219.05 o                         
 -14  -4   1        542.33        426.65       110.73 o                         
 -13  -4   1       1720.97       1713.37       108.17 o                         
 -12  -4   1        261.42        191.83        62.01 o                         
 -11  -4   1       1675.10       1647.99        72.30 o                         
 -10  -4   1       5647.52       6103.38       102.96 o                         
  -9  -4   1        609.85        680.48        42.27 o                         
  -8  -4   1          4.94        -33.66        33.66 o                         
  -7  -4   1        254.83        249.96        31.85 o                         
  -6  -4   1       2152.39       2263.39        44.43 o                         
  -5  -4   1        667.27        634.70        26.29 o                         
  -4  -4   1       8138.05       8322.79        75.43 o                         
  -3  -4   1       6267.89       5328.82        52.91 o                         
  -2  -4   1       6520.17       6063.27        54.76 o                         
  -1  -4   1        156.18        112.99        15.86 o                         
   0  -4   1       2970.97       3007.82        37.97 o                         
   1  -4   1       5520.27       4936.79        48.18 o                         
   2  -4   1       8928.42       8092.15        67.96 o                         
   3  -4   1       2296.47       1758.71        34.86 o                         
   4  -4   1       8645.30       9131.43        71.66 o                         
   5  -4   1       2642.57       2503.20        37.53 o                         
   6  -4   1       8515.37       8975.67        75.06 o                         
   7  -4   1       7904.36       8040.97        74.43 o                         
   8  -4   1       1675.17       1567.28        36.88 o                         
   9  -4   1      10345.50      10324.43        93.54 o                         
  10  -4   1        765.66        758.70        44.24 o                         
  11  -4   1       5389.86       5599.64        74.95 o                         
  12  -4   1       1183.96       1134.52        47.67 o                         
  13  -4   1        806.14        789.74        59.46 o                         
  14  -4   1        600.48        577.71        71.00 o                         
  15  -4   1         76.10         37.95        78.62 o                         
  16  -4   1        591.56        442.89       116.31 o                         
  17  -4   1          0.50       -273.88       273.88 o                         
 -15  -3   1        324.56        281.39       136.94 o                         
 -14  -3   1        255.53        277.12       114.00 o                         
 -13  -3   1       1239.12       1230.38        86.98 o                         
 -12  -3   1       2860.21       2909.98        85.64 o                         
 -11  -3   1        187.09        106.85        42.57 o                         
 -10  -3   1       2610.06       2644.73        67.42 o                         
  -9  -3   1       8782.74       9076.80        92.84 o                         
  -8  -3   1       3453.40       3677.41        59.16 o                         
  -7  -3   1          6.39          4.39        25.83 o                         
  -6  -3   1       8647.37       8564.39        77.45 o                         
  -5  -3   1      15035.43      14830.67       112.13 o                         
  -4  -3   1        692.33        615.32        24.40 o                         
  -3  -3   1        113.96        107.73        18.25 o                         
  -2  -3   1       5542.03       5022.70        45.86 o                         
  -1  -3   1       3352.00       3177.66        31.96 o                         
   0  -3   1       6497.87       6307.14        50.83 o                         
   1  -3   1      13421.75      13076.56        93.42 o                         
   2  -3   1         32.79         24.52        11.72 o                         
   3  -3   1       9303.52       8757.24        68.63 o                         
   4  -3   1          1.63          8.32        15.99 o                         
   5  -3   1         33.85         55.30        19.12 o                         
   6  -3   1       1570.77       1551.35        31.58 o                         
   7  -3   1       2227.82       2302.44        38.94 o                         
   8  -3   1          3.69         -7.47        22.76 o                         
   9  -3   1       1273.13       1240.01        34.64 o                         
  10  -3   1       3108.82       3256.62        55.33 o                         
  11  -3   1       3195.09       3242.43        59.78 o                         
  12  -3   1       6421.26       6777.85        87.95 o                         
  13  -3   1        327.53        236.56        56.87 o                         
  14  -3   1       1525.73       1501.45        82.51 o                         
  15  -3   1        841.46        719.54        96.34 o                         
  16  -3   1        236.38        221.16       102.63 o                         
 -15  -2   1          4.45        -44.73       131.73 o                         
 -14  -2   1       1192.07       1337.38       127.39 o                         
 -13  -2   1       1956.17       2030.11       103.43 o                         
 -12  -2   1         22.20         21.24        49.04 o                         
 -11  -2   1        163.16        130.01        40.76 o                         
 -10  -2   1        195.40        190.92        34.12 o                         
  -9  -2   1       2161.27       2250.67        54.14 o                         
  -8  -2   1       2260.80       2182.43        47.92 o                         
  -7  -2   1       3397.94       3541.03        51.10 o                         
  -6  -2   1        575.85        525.64        25.03 o                         
  -5  -2   1      14649.10      14082.75       107.16 o                         
  -4  -2   1      28386.58      27359.96       182.32 o                         
  -3  -2   1         27.97         -7.55        15.91 o                         
  -2  -2   1        769.88        835.62        20.42 o                         
  -1  -2   1      98626.74     100042.04       903.46 o                         
   0  -2   1        569.93        756.64        19.60 o                         
   1  -2   1       5914.04       5815.77        51.37 o                         
   2  -2   1      35325.90      33607.20       249.10 o                         
   3  -2   1       1006.77        996.04        21.25 o                         
   4  -2   1       2260.77       2104.40        29.01 o                         
   5  -2   1      15070.88      16031.04       116.07 o                         
   6  -2   1      31392.37      30650.86       216.95 o                         
   7  -2   1        275.00        287.58        22.98 o                         
   8  -2   1       2998.29       2942.75        47.06 o                         
   9  -2   1         60.68         53.28        27.11 o                         
  10  -2   1          1.35         20.55        29.56 o                         
  11  -2   1        592.20        586.73        36.29 o                         
  12  -2   1        789.15        899.51        54.71 o                         
  13  -2   1         90.04        120.52        59.43 o                         
  14  -2   1       3903.03       4308.24       163.26 o                         
  15  -2   1        541.05        477.96        99.32 o                         
  16  -2   1        447.37        308.48       106.23 o                         
 -16  -1   1         17.88        -42.94       177.08 o                         
 -15  -1   1        293.58        168.08       109.50 o                         
 -14  -1   1        910.52        807.16        88.75 o                         
 -13  -1   1       2769.82       2763.06       127.82 o                         
 -12  -1   1       3446.51       3668.44        77.43 o                         
 -11  -1   1          0.03        -13.91        36.32 o                         
 -10  -1   1        785.70        808.94        36.99 o                         
  -9  -1   1      14685.18      15288.47       125.81 o                         
  -8  -1   1      13294.24      13852.68       117.30 o                         
  -7  -1   1       1589.09       1617.14        37.24 o                         
  -6  -1   1         67.56         32.79        22.24 o                         
  -5  -1   1       2245.47       2332.14        39.35 o                         
  -4  -1   1       4221.33       4472.85        48.12 o                         
  -3  -1   1       1393.49       1388.94        35.11 o                         
  -2  -1   1      37121.07      36479.78       274.94 o                         
  -1  -1   1        663.88        713.29        76.41 o                         
   2  -1   1        388.74        322.59        13.42 o                         
   3  -1   1       8429.38       8451.73        67.23 o                         
   4  -1   1       1903.08       2100.80        33.18 o                         
   5  -1   1         25.03         87.16        19.06 o                         
   6  -1   1      38102.30      38526.42       260.54 o                         
   7  -1   1      41614.45      42088.10       284.64 o                         
   8  -1   1       2225.84       2214.38        40.46 o                         
   9  -1   1          1.64          4.89        23.65 o                         
  10  -1   1       9976.89      10401.41        93.13 o                         
  11  -1   1       3374.47       3566.16        82.20 o                         
  12  -1   1         63.17         41.06        50.65 o                         
  13  -1   1        382.87        373.73        66.98 o                         
  14  -1   1        241.06        219.11        84.37 o                         
  15  -1   1        130.65         72.60        94.14 o                         
  16  -1   1        220.81        205.53       109.87 o                         
 -16   0   1        316.28        414.58       115.65 o                         
 -15   0   1        349.39        222.83        92.46 o                         
 -14   0   1          5.38        106.88        83.49 o                         
 -13   0   1       1769.74       1614.72        77.83 o                         
 -12   0   1        399.52        384.86        42.75 o                         
 -11   0   1         53.26         96.70        37.00 o                         
 -10   0   1       1537.62       1525.94        42.23 o                         
  -9   0   1       7111.90       7264.69        76.66 o                         
  -8   0   1      15470.60      16217.80       126.34 o                         
  -7   0   1       3308.95       3441.17        45.83 o                         
  -6   0   1       4379.31       4256.00        47.63 o                         
  -5   0   1        275.41        395.94        21.09 o                         
  -4   0   1      13610.10      12723.61        96.70 o                         
  -3   0   1        270.25        292.72        16.10 o                         
  -2   0   1       2052.62       2285.29        38.70 o                         
   2   0   1       4288.86       4073.86        58.76 o                         
   3   0   1       9564.72       8870.67        67.81 o                         
   4   0   1       5786.90       5788.34        55.57 o                         
   5   0   1       1410.79       1617.24        30.12 o                         
   6   0   1        145.20         99.77        17.62 o                         
   7   0   1      12125.72      12632.13        97.03 o                         
   8   0   1       3254.96       3440.87        46.96 o                         
   9   0   1       1394.36       1406.39        34.63 o                         
  10   0   1         42.27         84.97        22.12 o                         
  11   0   1      10010.17      10980.67       126.17 o                         
  12   0   1       2465.28       2649.25        75.46 o                         
  13   0   1          2.93        -17.29        74.15 o                         
  14   0   1        931.54       1093.59        90.08 o                         
  15   0   1       1748.29       1507.83       129.29 o                         
  16   0   1        367.25         26.31       165.16 o                         
 -16   1   1       1048.01        796.89       113.67 o                         
 -15   1   1          0.09        109.74        88.34 o                         
 -14   1   1       3025.60       3201.69       120.49 o                         
 -13   1   1        717.90        668.91        47.49 o                         
 -12   1   1        206.92        210.07        41.61 o                         
 -11   1   1        229.12        209.89        35.89 o                         
 -10   1   1        665.00        695.00        33.16 o                         
  -9   1   1       1331.47       1273.38        35.60 o                         
  -8   1   1       6858.67       6786.20        66.07 o                         
  -7   1   1       2014.06       2011.38        39.83 o                         
  -6   1   1       5327.98       5090.58        53.43 o                         
  -5   1   1          0.43         70.52        19.64 o                         
  -4   1   1       4313.45       4433.80        45.76 o                         
  -3   1   1      14788.21      14330.50       102.78 o                         
  -2   1   1      13916.86      13059.07       121.08 o                         
   1   1   1         16.54         36.98        11.18 o                         
   2   1   1        631.92        590.29        18.39 o                         
   3   1   1      21039.08      20188.95       136.82 o                         
   4   1   1      20868.59      19609.29       141.40 o                         
   5   1   1        373.04        459.05        22.58 o                         
   6   1   1       1058.35       1142.26        30.77 o                         
   7   1   1       3715.80       3721.27        55.85 o                         
   8   1   1       1790.26       1777.07        37.24 o                         
   9   1   1         32.55         64.74        22.76 o                         
  10   1   1       2080.99       2232.46        57.83 o                         
  11   1   1        416.87        352.54        47.92 o                         
  12   1   1       1823.41       1897.75        73.72 o                         
  13   1   1        413.85        230.62        74.11 o                         
  14   1   1        306.81        226.35        87.89 o                         
  15   1   1        343.82        387.28       124.69 o                         
 -16   2   1       2465.01       2433.52       171.85 o                         
 -15   2   1        451.63        322.05        95.08 o                         
 -14   2   1        706.55        520.50        63.94 o                         
 -13   2   1       4721.09       4809.49       100.18 o                         
 -12   2   1       3560.03       3670.65        85.16 o                         
 -11   2   1       7020.33       7226.86        82.29 o                         
 -10   2   1       1669.82       1717.83        44.21 o                         
  -9   2   1      12048.59      12309.98       104.90 o                         
  -8   2   1        482.48        343.53        26.98 o                         
  -7   2   1       3446.12       3432.94        46.39 o                         
  -6   2   1      14791.73      15013.55       112.20 o                         
  -5   2   1        275.35        178.95        20.11 o                         
  -4   2   1         31.76         -4.02        15.63 o                         
  -3   2   1      20112.48      18725.29       238.49 o                         
  -2   2   1      17794.35      17522.30       174.38 o                         
  -1   2   1       1157.39       1006.32        36.72 o                         
   0   2   1       6396.08       6044.88        56.23 o                         
   1   2   1       3705.31       3235.40        54.87 o                         
   2   2   1        612.88        755.28        17.20 o                         
   3   2   1       4158.24       4040.64        49.71 o                         
   4   2   1      15629.06      15606.12       109.87 o                         
   5   2   1        998.57        945.49        26.61 o                         
   6   2   1       4490.41       4311.28        53.80 o                         
   7   2   1        536.98        593.36        29.93 o                         
   8   2   1      13632.13      14005.44       128.49 o                         
   9   2   1       1020.67        949.44        34.36 o                         
  10   2   1        374.75        354.81        33.37 o                         
  11   2   1       1425.36       1301.18        59.24 o                         
  12   2   1        131.30        182.99        65.35 o                         
  13   2   1         43.87          4.60        73.25 o                         
  14   2   1        438.40        348.27        97.65 o                         
  15   2   1        902.06        638.05       134.64 o                         
 -17   3   1       1958.58       1809.10       433.53 o                         
 -16   3   1        173.19        381.45       100.62 o                         
 -15   3   1          1.68        -59.18        84.39 o                         
 -14   3   1         14.44          0.44        53.92 o                         
 -13   3   1        324.44        323.04        42.90 o                         
 -12   3   1        952.90        921.47        41.33 o                         
 -11   3   1       3647.05       3813.98        66.99 o                         
 -10   3   1       7406.99       7536.89        82.91 o                         
  -9   3   1      13324.97      13270.25       110.44 o                         
  -8   3   1       4198.48       4183.72        53.32 o                         
  -7   3   1      10035.99       9985.15        80.69 o                         
  -6   3   1        630.70        651.41        21.39 o                         
  -5   3   1      30169.07      30442.24       206.53 o                         
  -4   3   1      40109.39      39468.06       261.12 o                         
  -3   3   1         36.44         31.25        12.05 o                         
  -2   3   1      68945.93      65291.24       468.54 o                         
  -1   3   1       7712.96       7892.51        65.81 o                         
   0   3   1       2447.43       2204.90        26.55 o                         
   1   3   1        761.52        798.71        18.16 o                         
   2   3   1      12278.25      11883.27        98.07 o                         
   3   3   1       1192.09        969.80        27.89 o                         
   4   3   1        374.34        342.61        16.92 o                         
   5   3   1        645.81        769.85        26.26 o                         
   6   3   1       4378.26       3985.48        50.81 o                         
   7   3   1        108.18         94.21        25.21 o                         
   8   3   1       3224.42       3365.56        60.97 o                         
   9   3   1       5224.61       5210.92        79.14 o                         
  10   3   1        253.72        215.96        34.31 o                         
  11   3   1        978.36        878.15        77.57 o                         
  12   3   1        460.46        310.60        67.07 o                         
  13   3   1         56.12         66.62        78.79 o                         
  14   3   1        233.49         76.32       157.98 o                         
  15   3   1        538.41        428.34       208.74 o                         
 -17   4   1        866.98        527.86       166.36 o                         
 -16   4   1       2257.05       1774.09       123.96 o                         
 -15   4   1        236.29        272.04        75.40 o                         
 -14   4   1        943.94       1015.17        63.28 o                         
 -13   4   1       3111.31       3348.25        78.16 o                         
 -12   4   1       2733.03       2744.05        66.63 o                         
 -11   4   1        190.43        142.57        40.02 o                         
 -10   4   1       3359.63       3483.32        58.66 o                         
  -9   4   1       3058.87       3169.81        51.72 o                         
  -8   4   1         16.74        -15.10        21.95 o                         
  -7   4   1         47.08         41.31        20.13 o                         
  -6   4   1      33988.64      34902.00       237.09 o                         
  -5   4   1        467.46        478.61        20.71 o                         
  -4   4   1      26925.31      28295.73       191.24 o                         
  -3   4   1      11305.48      11666.07        82.42 o                         
  -2   4   1       1990.80       2064.87        29.40 o                         
  -1   4   1      19502.75      18434.84       144.07 o                         
   0   4   1       4127.23       3849.73        36.86 o                         
   1   4   1      39894.59      36807.24       283.73 o                         
   2   4   1       5707.74       5488.13        54.50 o                         
   3   4   1      33178.80      32572.57       227.94 o                         
   4   4   1      12634.34      12403.88       107.20 o                         
   5   4   1        569.85        565.21        24.23 o                         
   6   4   1       2772.71       2878.27        46.55 o                         
   7   4   1       2131.42       2235.75        46.29 o                         
   8   4   1       1198.20       1239.41        47.97 o                         
   9   4   1       4722.80       4898.72        78.58 o                         
  10   4   1        451.44        351.32        46.87 o                         
  11   4   1         25.92        101.42        83.53 o                         
  12   4   1        329.71        369.15       124.33 o                         
  13   4   1        639.22        366.51       113.46 o                         
  14   4   1        160.98        235.38       193.04 o                         
 -17   5   1        246.27        361.67       189.50 o                         
 -16   5   1       1158.48       1072.34       103.37 o                         
 -15   5   1        862.60        704.55        79.33 o                         
 -14   5   1        257.35        300.49        65.72 o                         
 -13   5   1          7.12        -45.31        45.31 o                         
 -12   5   1       5482.78       5599.08        87.96 o                         
 -11   5   1        643.31        626.87        39.22 o                         
 -10   5   1         92.73        109.63        30.41 o                         
  -9   5   1        113.22        148.83        26.02 o                         
  -8   5   1        333.36        343.76        25.62 o                         
  -7   5   1       4920.94       4623.33        52.98 o                         
  -6   5   1         96.93         66.62        19.82 o                         
  -5   5   1      35087.25      35105.15       244.62 o                         
  -4   5   1        568.16        463.83        19.95 o                         
  -3   5   1       9114.82       8218.75        66.51 o                         
  -2   5   1       3041.21       3134.79        35.47 o                         
  -1   5   1       5567.44       5736.98        56.69 o                         
   0   5   1          1.63         44.39        14.31 o                         
   1   5   1       6012.90       6269.16        57.47 o                         
   2   5   1       4256.98       4201.92        49.10 o                         
   3   5   1      10710.32      10397.21        86.98 o                         
   4   5   1      10657.44      10914.36        93.01 o                         
   5   5   1      13886.35      14323.76       118.22 o                         
   6   5   1       5211.50       5438.65        66.40 o                         
   7   5   1       7335.15       7439.58        81.25 o                         
   8   5   1       6658.19       6794.32        91.16 o                         
   9   5   1       1844.53       1785.48        65.32 o                         
  10   5   1       1965.78       1962.38        73.60 o                         
  11   5   1       1148.45       1258.31        90.95 o                         
  12   5   1       1738.54       1656.96       108.81 o                         
  13   5   1         13.93         55.97       104.43 o                         
  14   5   1       1332.74       1428.81       150.97 o                         
 -17   6   1        128.83        412.32       139.71 o                         
 -16   6   1          0.71       -110.41       110.41 o                         
 -15   6   1        434.98        420.52        79.93 o                         
 -14   6   1        171.63        238.09        65.60 o                         
 -13   6   1        264.87        228.34        48.40 o                         
 -12   6   1        578.99        599.05        48.29 o                         
 -11   6   1       2505.54       2567.97        57.73 o                         
 -10   6   1         18.54        -18.13        28.31 o                         
  -9   6   1       2311.70       2358.77        49.04 o                         
  -8   6   1       1241.25       1119.44        32.87 o                         
  -7   6   1       2505.18       2693.22        43.92 o                         
  -6   6   1        557.63        471.99        24.80 o                         
  -5   6   1       4828.06       4225.74        44.78 o                         
  -4   6   1      15124.27      15011.13       114.37 o                         
  -3   6   1        140.93        114.15        21.66 o                         
  -2   6   1      13834.73      13497.39       103.55 o                         
  -1   6   1      16096.04      16021.90       122.32 o                         
   0   6   1      24002.65      23838.95       164.82 o                         
   1   6   1       8960.06       8518.50        74.86 o                         
   2   6   1        147.02         98.74        22.01 o                         
   3   6   1         78.48         68.56        23.12 o                         
   4   6   1        774.90        755.77        30.45 o                         
   5   6   1        363.05        300.31        30.99 o                         
   6   6   1      10403.91      10907.14       100.65 o                         
   7   6   1        965.06        860.86        40.60 o                         
   8   6   1       1264.02       1177.79        49.74 o                         
   9   6   1       3156.79       3467.48        98.27 o                         
  10   6   1       1248.12       1106.55        74.53 o                         
  11   6   1         26.73         -6.15        89.49 o                         
  12   6   1        610.48        476.19       102.98 o                         
  13   6   1       1649.84       1744.57       191.06 o                         
 -17   7   1        185.07       -150.03       154.96 o                         
 -16   7   1        192.00        154.20       100.78 o                         
 -15   7   1       2411.24       2110.63       107.29 o                         
 -14   7   1         89.22         22.43        64.79 o                         
 -13   7   1       1277.89       1209.98        64.10 o                         
 -12   7   1       2475.55       2497.83        84.66 o                         
 -11   7   1        345.41        355.70        35.22 o                         
 -10   7   1       3619.93       3596.94        61.48 o                         
  -9   7   1       2729.38       2705.07        52.75 o                         
  -8   7   1       4118.71       4315.75        65.30 o                         
  -7   7   1        179.93        165.33        24.10 o                         
  -6   7   1        258.34        280.69        20.87 o                         
  -5   7   1        830.17        750.90        23.90 o                         
  -4   7   1       6299.15       5927.08        61.06 o                         
  -3   7   1         13.12         34.32        14.50 o                         
  -2   7   1       1009.53       1082.38        27.50 o                         
  -1   7   1        735.48        646.53        22.05 o                         
   0   7   1      52414.09      52437.66       348.28 o                         
   1   7   1      14191.53      14188.81       111.07 o                         
   2   7   1       5922.96       5995.44        65.58 o                         
   3   7   1          4.15         10.11        26.80 o                         
   4   7   1       2871.36       2900.23        55.16 o                         
   5   7   1       3923.18       3884.90        63.85 o                         
   6   7   1       1249.81       1208.76        43.62 o                         
   7   7   1       2668.21       2800.17        71.80 o                         
   8   7   1          4.17         16.81        50.99 o                         
   9   7   1        159.05         81.26        73.04 o                         
  10   7   1        654.23        606.31        72.30 o                         
  11   7   1        932.04        879.23       142.39 o                         
  12   7   1        416.63        305.53       111.19 o                         
 -17   8   1         15.39        -77.73       167.19 o                         
 -16   8   1        166.98         95.47       102.34 o                         
 -15   8   1       1847.43       1766.80       108.11 o                         
 -14   8   1       3634.08       3811.07       137.37 o                         
 -13   8   1         87.23         88.46        54.18 o                         
 -12   8   1       1677.10       1664.85        55.08 o                         
 -11   8   1       3639.58       3644.76        66.30 o                         
 -10   8   1         10.48        -30.83        30.83 o                         
  -9   8   1       4636.39       4726.53        62.60 o                         
  -8   8   1      13907.74      14758.02       116.94 o                         
  -7   8   1       7035.92       7379.16        73.16 o                         
  -6   8   1       5257.13       5292.20        59.05 o                         
  -5   8   1        674.65        682.39        27.71 o                         
  -4   8   1      12720.90      13056.51       101.39 o                         
  -3   8   1        646.44        640.68        26.95 o                         
  -2   8   1        376.35        435.42        24.83 o                         
  -1   8   1       3423.92       3520.37        48.26 o                         
   0   8   1       1777.35       1740.29        33.27 o                         
   1   8   1       5606.35       5759.60        64.95 o                         
   2   8   1         62.33         78.37        26.65 o                         
   3   8   1        437.48        433.44        32.86 o                         
   4   8   1       2841.00       2898.39        60.84 o                         
   5   8   1       2203.22       2213.83        80.19 o                         
   6   8   1       1071.35       1079.55        50.68 o                         
   7   8   1       2040.80       1912.43        65.58 o                         
   8   8   1         71.61         -2.93        71.74 o                         
   9   8   1        125.66        127.58        68.54 o                         
  10   8   1        280.99        290.95        94.81 o                         
  11   8   1        508.78        371.71       108.85 o                         
  12   8   1       1108.59        789.36       167.10 o                         
 -16   9   1        124.90        122.30       118.93 o                         
 -15   9   1        360.50        312.16        97.18 o                         
 -14   9   1       2388.71       2557.36       106.59 o                         
 -13   9   1       2812.18       2808.86        96.21 o                         
 -12   9   1        654.19        665.74        42.89 o                         
 -11   9   1        791.57        646.24        43.65 o                         
 -10   9   1       2127.50       2158.00        53.91 o                         
  -9   9   1        441.25        439.41        34.52 o                         
  -8   9   1        424.42        419.85        32.54 o                         
  -7   9   1      16136.18      17117.36       134.52 o                         
  -6   9   1       1238.87       1299.15        35.88 o                         
  -5   9   1       1383.89       1505.63        34.62 o                         
  -4   9   1      12362.96      12572.27       110.54 o                         
  -3   9   1      36704.07      37773.49       287.10 o                         
  -2   9   1       4105.50       4013.04        54.84 o                         
  -1   9   1       5461.42       5640.17        64.49 o                         
   0   9   1       7749.77       7973.19        77.97 o                         
   1   9   1        195.41        158.80        26.90 o                         
   2   9   1         18.56         -7.34        29.22 o                         
   3   9   1       1708.50       1643.08        46.61 o                         
   4   9   1       2801.44       2935.01        73.03 o                         
   5   9   1       2340.53       2287.85        68.86 o                         
   6   9   1       1797.63       1818.48        69.27 o                         
   7   9   1        215.96        224.00        59.61 o                         
   8   9   1        296.20        295.20        90.40 o                         
   9   9   1        171.10        -58.94        82.32 o                         
  10   9   1        190.27         74.27       102.60 o                         
  11   9   1          1.39        487.59       154.11 o                         
 -16  10   1        179.71        114.06       154.98 o                         
 -15  10   1        310.14        322.42       109.33 o                         
 -14  10   1          6.53        -11.89        89.48 o                         
 -13  10   1       1315.52       1261.82        69.58 o                         
 -12  10   1        816.47        735.90        66.59 o                         
 -11  10   1       5076.22       5451.68        92.80 o                         
 -10  10   1       4262.56       4102.88        79.69 o                         
  -9  10   1       3358.93       3341.69        66.32 o                         
  -8  10   1       1710.24       1637.11        45.35 o                         
  -7  10   1       6225.66       6344.02        82.95 o                         
  -6  10   1        903.01        950.12        33.00 o                         
  -5  10   1        666.64        634.14        33.63 o                         
  -4  10   1          7.66          0.43        31.28 o                         
  -3  10   1       5149.59       5230.00        66.49 o                         
  -2  10   1      12678.60      13035.27       112.95 o                         
  -1  10   1        363.10        365.60        30.33 o                         
   0  10   1       1874.69       1899.40        44.52 o                         
   1  10   1      10562.44      10720.93        99.54 o                         
   2  10   1       4358.94       4533.30        73.09 o                         
   3  10   1        184.55         86.16        39.74 o                         
   4  10   1       7245.84       7619.73       137.12 o                         
   5  10   1       2900.87       3025.67       110.99 o                         
   6  10   1        860.42        743.29        65.19 o                         
   7  10   1       1069.25       1162.63        83.99 o                         
   8  10   1       2469.51       2293.27       106.31 o                         
   9  10   1        705.01        733.49       136.84 o                         
  10  10   1         56.66        202.91       134.88 o                         
 -16  11   1         72.20        134.04       487.23 o                         
 -15  11   1        676.97        445.34       123.03 o                         
 -14  11   1          4.96        -81.51        81.51 o                         
 -13  11   1         13.97          1.66        76.05 o                         
 -12  11   1        396.55        311.87        86.18 o                         
 -11  11   1        477.09        400.19        53.18 o                         
 -10  11   1       3316.11       3405.44        81.26 o                         
  -9  11   1        440.88        405.79        44.15 o                         
  -8  11   1       2806.10       2790.61        81.45 o                         
  -7  11   1       3017.90       3179.98        57.78 o                         
  -6  11   1       6075.06       6356.58        77.49 o                         
  -5  11   1         15.34         71.56        34.96 o                         
  -4  11   1        719.59        678.83        39.09 o                         
  -3  11   1       4202.15       4330.21        68.17 o                         
  -2  11   1         57.16         79.39        33.07 o                         
  -1  11   1         17.33         35.21        31.81 o                         
   0  11   1         25.92         29.39        37.65 o                         
   1  11   1        588.42        572.80        43.36 o                         
   2  11   1       3244.19       3170.04        97.01 o                         
   3  11   1       1824.76       1804.07        70.53 o                         
   4  11   1       1029.54        893.63        82.15 o                         
   5  11   1        749.57        682.69        99.43 o                         
   6  11   1       1017.46       1112.78        88.55 o                         
   7  11   1        228.31        210.30        88.20 o                         
   8  11   1        171.51        200.02       106.67 o                         
   9  11   1       2784.69       2885.79       328.98 o                         
 -15  12   1         93.26          7.00       132.78 o                         
 -14  12   1         34.97         19.74       101.76 o                         
 -13  12   1        192.93          0.37        77.39 o                         
 -12  12   1        886.72        890.89        78.10 o                         
 -11  12   1          4.98         47.79        93.13 o                         
 -10  12   1       1102.62       1095.23        74.58 o                         
  -9  12   1        674.01        602.96        49.19 o                         
  -8  12   1       6404.31       6826.47        90.63 o                         
  -7  12   1        921.91        889.80        41.57 o                         
  -6  12   1       1614.42       1706.60        56.08 o                         
  -5  12   1        853.96        777.66        48.59 o                         
  -4  12   1       2626.20       2737.42        71.44 o                         
  -3  12   1       1371.94       1381.62        46.92 o                         
  -2  12   1       2583.38       2625.07        63.14 o                         
  -1  12   1          8.54        -30.73        39.92 o                         
   0  12   1        416.39        258.76        48.61 o                         
   1  12   1       1628.15       1593.79        89.41 o                         
   2  12   1        383.78        250.88        49.44 o                         
   3  12   1       1089.64       1039.33        95.61 o                         
   4  12   1       1993.12       2111.46        91.16 o                         
   5  12   1       1741.30       1638.42        92.76 o                         
   6  12   1          2.29        -17.63        84.82 o                         
   7  12   1       1054.47        933.53       123.01 o                         
   8  12   1       1211.71       1309.58       477.29 o                         
 -14  13   1        222.32        194.66       127.44 o                         
 -13  13   1         38.00        -72.46       113.54 o                         
 -12  13   1       4049.07       4460.51       138.02 o                         
 -11  13   1       3648.10       3974.56       121.42 o                         
 -10  13   1         45.35         66.54        57.73 o                         
  -9  13   1        341.22        260.20        74.38 o                         
  -8  13   1        184.42        110.80        57.51 o                         
  -7  13   1        219.13         67.92        64.03 o                         
  -6  13   1          0.67        -41.33        49.91 o                         
  -5  13   1       3770.03       3887.51        94.60 o                         
  -4  13   1        259.79        202.00        52.30 o                         
  -3  13   1        751.57        834.66        53.66 o                         
  -2  13   1       2037.13       2030.18        75.62 o                         
  -1  13   1        301.28        268.35        56.69 o                         
   0  13   1          1.51         20.72        46.61 o                         
   1  13   1         82.69         24.86        84.00 o                         
   2  13   1       1041.09       1068.36       106.03 o                         
   3  13   1        370.76        399.52        98.70 o                         
   4  13   1       1203.68       1117.21       113.78 o                         
   5  13   1        647.49        849.96       169.94 o                         
   6  13   1       1519.20       1469.11       143.60 o                         
   7  13   1         29.92       -283.32       303.63 o                         
 -14  14   1        150.10        215.70       164.26 o                         
 -13  14   1        206.96       -131.76       137.97 o                         
 -12  14   1          1.96        158.94       114.41 o                         
 -11  14   1       5711.63       6616.21       202.07 o                         
 -10  14   1       2541.31       2719.10       167.42 o                         
  -9  14   1        904.66        920.76        83.52 o                         
  -8  14   1        191.36        189.25        68.96 o                         
  -7  14   1       3428.04       3569.82       121.62 o                         
  -6  14   1       2768.41       2938.99        99.25 o                         
  -5  14   1         12.68        -57.75        57.75 o                         
  -4  14   1       4081.27       4279.57       118.57 o                         
  -3  14   1         44.34         80.99        58.46 o                         
  -2  14   1         10.35        -19.02        62.03 o                         
  -1  14   1       1686.94       1692.84        94.48 o                         
   0  14   1       3294.91       3447.63       135.89 o                         
   1  14   1        347.56        425.73        90.61 o                         
   2  14   1         40.63       -100.95       100.95 o                         
   3  14   1        756.23        664.11       115.35 o                         
   4  14   1        384.38        169.03       118.27 o                         
   5  14   1        172.50         29.29       134.39 o                         
 -13  15   1        125.21        220.67       167.91 o                         
 -12  15   1        290.36        281.21       124.62 o                         
 -11  15   1         13.96         23.06       102.79 o                         
 -10  15   1       1530.66       1490.09       141.95 o                         
  -9  15   1        114.24        154.60        82.39 o                         
  -8  15   1       1112.27       1081.35        91.33 o                         
  -7  15   1        315.92        246.33        78.26 o                         
  -6  15   1       3852.02       4409.54       140.93 o                         
  -5  15   1       3847.81       4285.88       135.45 o                         
  -4  15   1        216.33        243.32        79.13 o                         
  -3  15   1        885.00        732.07        78.51 o                         
  -2  15   1        389.23        453.54        74.70 o                         
  -1  15   1        693.87        751.38        95.18 o                         
   0  15   1       2883.51       2978.27       156.12 o                         
   1  15   1       3305.68       3341.60       150.03 o                         
   2  15   1        378.11        313.62       110.21 o                         
   3  15   1        269.75        424.96       132.82 o                         
 -11  16   1        320.35        250.29       134.79 o                         
 -10  16   1        167.64        224.54       113.93 o                         
  -9  16   1        133.12         34.90       123.81 o                         
  -8  16   1         25.13         36.11       111.50 o                         
  -7  16   1       2016.32       1735.58       114.36 o                         
  -6  16   1        331.11        310.79        93.46 o                         
  -5  16   1        219.28        262.13        94.21 o                         
  -4  16   1       1635.33       1731.16       162.66 o                         
  -3  16   1        957.29        964.93       115.65 o                         
  -2  16   1          8.69        -47.19       117.31 o                         
  -1  16   1       1185.16        930.09       134.28 o                         
   0  16   1       1327.06       1323.62       124.73 o                         
   1  16   1       1035.56       1216.38       132.07 o                         
  -9  17   1        517.51        589.50       203.98 o                         
  -8  17   1        389.00        241.09       148.68 o                         
  -7  17   1        637.54        614.56       189.36 o                         
  -6  17   1        846.79        572.59       112.33 o                         
  -5  17   1          9.87         -3.73       117.29 o                         
  -4  17   1         72.75        377.16       122.73 o                         
  -3  17   1       1345.61       1128.99       137.51 o                         
  -2  17   1       1177.82       1209.58       135.01 o                         
  -1  17   1         88.77        384.47       180.71 o                         
   1 -17   2        102.57        142.36       192.22 o                         
   2 -17   2        642.55        480.90       179.60 o                         
   3 -17   2        299.03         44.23       108.06 o                         
   4 -17   2        848.01        697.53       127.88 o                         
   5 -17   2       1128.57        991.67       115.03 o                         
   6 -17   2        676.83        318.22       111.18 o                         
   7 -17   2        352.90        248.45       111.97 o                         
   8 -17   2       1261.26       1308.72       162.69 o                         
   9 -17   2       1255.22        946.41       199.63 o                         
  -2 -16   2         14.97        -28.47       139.14 o                         
  -1 -16   2        581.48        313.15       116.74 o                         
   0 -16   2       1682.14       1672.08       128.85 o                         
   1 -16   2        125.50        176.93        99.99 o                         
   2 -16   2         76.55        153.05        95.32 o                         
   3 -16   2          6.15        -56.94       116.80 o                         
   4 -16   2        296.76        158.60        95.23 o                         
   5 -16   2          3.34         64.03        88.62 o                         
   6 -16   2        536.72        552.54       113.71 o                         
   7 -16   2        226.05        125.81        92.04 o                         
   8 -16   2        403.42        371.95       100.78 o                         
   9 -16   2        564.89        532.88       106.00 o                         
  10 -16   2        235.98          3.89       130.12 o                         
  11 -16   2        139.49        113.69       150.14 o                         
  -4 -15   2        688.66        422.35       158.05 o                         
  -3 -15   2       1004.80        700.28       118.68 o                         
  -2 -15   2          8.13        -51.49       101.78 o                         
  -1 -15   2        263.36        256.23        99.53 o                         
   0 -15   2       5226.16       5512.09       175.96 o                         
   1 -15   2       3216.61       3132.96       117.92 o                         
   2 -15   2        221.46         90.85        71.89 o                         
   3 -15   2        347.78        206.87        73.78 o                         
   4 -15   2        232.19        232.44        80.14 o                         
   5 -15   2          1.38         64.83        85.50 o                         
   6 -15   2          4.96        129.46        85.21 o                         
   7 -15   2       3740.83       4165.02       159.64 o                         
   8 -15   2         38.56         25.74        86.48 o                         
   9 -15   2        169.30         66.75        94.64 o                         
  10 -15   2        278.12        220.56        86.20 o                         
  11 -15   2        334.75        150.41       128.76 o                         
  12 -15   2        472.75        308.25       138.72 o                         
  13 -15   2          7.57       -183.71       240.32 o                         
  -6 -14   2         75.81        155.75       355.38 o                         
  -5 -14   2        512.66        415.51       130.83 o                         
  -4 -14   2       1141.06        986.46       168.41 o                         
  -3 -14   2         50.63        143.18       106.69 o                         
  -2 -14   2        500.32        554.35       100.83 o                         
  -1 -14   2        962.26        831.51        75.65 o                         
   0 -14   2          0.32         17.29        66.10 o                         
   1 -14   2       3660.77       3875.32       152.48 o                         
   2 -14   2        365.33        183.00        62.66 o                         
   3 -14   2        691.30        571.34        67.46 o                         
   4 -14   2       3321.36       3331.42       103.50 o                         
   5 -14   2       3087.89       3175.65       100.65 o                         
   6 -14   2       1121.59       1050.96        76.48 o                         
   7 -14   2       2275.48       2339.44        78.36 o                         
   8 -14   2       3860.19       3970.57       167.81 o                         
   9 -14   2        191.61        122.40        75.69 o                         
  10 -14   2        269.80        170.10        63.79 o                         
  11 -14   2       2084.12       1891.22       115.29 o                         
  12 -14   2       2162.17       2103.47       134.22 o                         
  13 -14   2        284.91         11.45       173.62 o                         
  14 -14   2        309.03        -51.85       397.48 o                         
  -7 -13   2        768.67        180.27       180.48 o                         
  -6 -13   2        447.65        179.98       137.68 o                         
  -5 -13   2        113.37        172.22        88.09 o                         
  -4 -13   2        778.18        632.03        81.50 o                         
  -3 -13   2       3449.84       3877.46       125.30 o                         
  -2 -13   2        515.47        461.25        64.33 o                         
  -1 -13   2        682.11        592.01        63.93 o                         
   0 -13   2       5477.29       5593.18       119.74 o                         
   1 -13   2        836.56        847.19        67.96 o                         
   2 -13   2        128.37         77.39        36.94 o                         
   3 -13   2        572.78        585.61        45.20 o                         
   4 -13   2       9575.25       9780.65       106.06 o                         
   5 -13   2        637.31        579.00        42.35 o                         
   6 -13   2       1809.90       1887.32        56.11 o                         
   7 -13   2       1551.15       1550.74        56.87 o                         
   8 -13   2        248.58        275.29        48.53 o                         
   9 -13   2        300.41        194.47        60.27 o                         
  10 -13   2        350.24        341.73        66.87 o                         
  11 -13   2        219.70        155.43        71.35 o                         
  12 -13   2       3457.95       3341.33       129.31 o                         
  13 -13   2       1017.90        798.80       121.23 o                         
  14 -13   2          2.77         53.84       108.40 o                         
  -8 -12   2        194.06         13.94       119.79 o                         
  -7 -12   2        159.74        114.57        95.47 o                         
  -6 -12   2        350.66        432.90        90.24 o                         
  -5 -12   2        188.89        179.60        77.95 o                         
  -4 -12   2        351.30        329.17        76.50 o                         
  -3 -12   2        968.44        945.66        57.97 o                         
  -2 -12   2       5083.20       5183.88       117.89 o                         
  -1 -12   2         97.80         68.57        52.66 o                         
   0 -12   2        164.90        172.99        45.11 o                         
   1 -12   2       3432.00       3454.27        70.20 o                         
   2 -12   2        117.42         83.06        34.66 o                         
   3 -12   2        288.58        252.13        30.22 o                         
   4 -12   2       2334.31       2366.12        52.17 o                         
   5 -12   2       6538.82       6545.93        88.67 o                         
   6 -12   2          4.29         28.26        34.55 o                         
   7 -12   2        912.96        970.88        45.14 o                         
   8 -12   2       9172.75       9886.07       118.14 o                         
   9 -12   2       3029.30       3072.35        92.66 o                         
  10 -12   2        143.75        146.83        54.95 o                         
  11 -12   2       2948.83       3119.58       103.01 o                         
  12 -12   2        876.72        833.79        77.60 o                         
  13 -12   2       1380.23       1378.48       102.14 o                         
  14 -12   2         41.73       -102.74       102.74 o                         
  15 -12   2        134.62        213.42       154.46 o                         
  -9 -11   2        333.03        305.94       117.20 o                         
  -8 -11   2       3104.95       3412.75       143.83 o                         
  -7 -11   2       1194.08       1133.47       104.17 o                         
  -6 -11   2        107.63        113.92        75.18 o                         
  -5 -11   2        254.19        246.97        74.95 o                         
  -4 -11   2        132.55         78.74        53.66 o                         
  -3 -11   2        359.73        268.83        36.56 o                         
  -2 -11   2        486.04        491.50        41.66 o                         
  -1 -11   2        426.03        360.93        36.70 o                         
   0 -11   2        312.55        358.30        37.26 o                         
   1 -11   2         29.33          6.51        31.68 o                         
   2 -11   2       3641.07       3751.92        58.32 o                         
   3 -11   2        492.57        516.15        29.10 o                         
   4 -11   2       2331.93       2333.83        47.95 o                         
   5 -11   2       1908.90       1814.74        44.06 o                         
   6 -11   2          8.32          1.02        30.65 o                         
   7 -11   2        590.17        550.30        39.98 o                         
   8 -11   2        442.76        401.97        41.91 o                         
   9 -11   2       8042.40       8372.92       105.83 o                         
  10 -11   2        455.62        439.04        54.80 o                         
  11 -11   2        116.60        125.88        51.15 o                         
  12 -11   2       5001.87       5316.12       129.90 o                         
  13 -11   2       1301.53       1191.79        90.43 o                         
  14 -11   2        519.51        475.04       101.55 o                         
  15 -11   2          4.28        -91.64       121.48 o                         
 -10 -10   2        467.03        352.57       121.03 o                         
  -9 -10   2        688.48        668.48        99.50 o                         
  -8 -10   2       1992.85       2109.19       103.52 o                         
  -7 -10   2       2293.64       2411.06       112.89 o                         
  -6 -10   2       1505.91       1543.38        74.94 o                         
  -5 -10   2        545.97        530.19        54.41 o                         
  -4 -10   2       1800.77       1788.73        58.61 o                         
  -3 -10   2       6702.46       7040.20        84.76 o                         
  -2 -10   2       4372.06       4239.96        69.70 o                         
  -1 -10   2       5726.34       5832.14        70.47 o                         
   0 -10   2        284.17        284.50        32.03 o                         
   1 -10   2        816.65        859.00        31.57 o                         
   2 -10   2        591.44        507.69        29.42 o                         
   3 -10   2       6189.76       6430.79        66.52 o                         
   4 -10   2       3904.33       3878.47        52.95 o                         
   5 -10   2         10.95        -18.91        26.37 o                         
   6 -10   2         25.23        -12.39        28.54 o                         
   7 -10   2          2.58         -3.13        34.12 o                         
   8 -10   2       1003.83       1009.37        38.15 o                         
   9 -10   2         75.69        120.83        40.36 o                         
  10 -10   2        616.21        571.35        48.01 o                         
  11 -10   2        821.58        868.18        51.27 o                         
  12 -10   2        475.63        374.93        58.49 o                         
  13 -10   2       3177.27       3374.07       138.29 o                         
  14 -10   2       1022.85       1050.67        98.37 o                         
  15 -10   2        953.94        622.47       120.07 o                         
  16 -10   2        478.09        544.35       142.86 o                         
 -11  -9   2       2262.47       2140.67       161.93 o                         
 -10  -9   2        957.69        869.18       117.87 o                         
  -9  -9   2        483.02        515.45        79.41 o                         
  -8  -9   2       1599.07       1526.62        86.00 o                         
  -7  -9   2         57.41         95.24        59.20 o                         
  -6  -9   2        175.68        207.94        52.22 o                         
  -5  -9   2       5793.30       5883.02        84.47 o                         
  -4  -9   2       1551.76       1489.32        47.68 o                         
  -3  -9   2       2919.64       2992.53        53.77 o                         
  -2  -9   2       9690.43      10019.86        95.80 o                         
  -1  -9   2       2265.15       2278.54        47.96 o                         
   0  -9   2       2502.41       2499.15        47.80 o                         
   1  -9   2        171.17        199.51        25.31 o                         
   2  -9   2       5485.72       5525.13        60.22 o                         
   3  -9   2       5023.59       4877.38        57.40 o                         
   4  -9   2      19208.17      19750.74       142.71 o                         
   5  -9   2       6443.85       6465.55        67.27 o                         
   6  -9   2         17.43         -2.64        28.18 o                         
   7  -9   2       1749.17       1736.39        41.68 o                         
   8  -9   2       1673.78       1780.86        43.13 o                         
   9  -9   2       4217.18       4200.66        65.66 o                         
  10  -9   2         47.72         10.97        37.31 o                         
  11  -9   2         11.63         29.33        47.51 o                         
  12  -9   2        530.28        435.72        49.21 o                         
  13  -9   2         97.42         49.68        64.46 o                         
  14  -9   2        631.51        687.34        81.59 o                         
  15  -9   2        456.93        419.10       103.51 o                         
  16  -9   2         19.64         24.86       129.89 o                         
 -12  -8   2          4.32        -20.91       132.62 o                         
 -11  -8   2       1917.01       1941.40       117.65 o                         
 -10  -8   2       2208.34       2137.18        99.41 o                         
  -9  -8   2       1133.44       1114.14        81.21 o                         
  -8  -8   2        329.68        255.71        56.96 o                         
  -7  -8   2       2074.57       2101.29        70.93 o                         
  -6  -8   2       3405.95       3589.15        77.07 o                         
  -5  -8   2       1333.38       1296.85        38.99 o                         
  -4  -8   2       7077.07       7460.84        77.38 o                         
  -3  -8   2       1121.86       1174.84        33.77 o                         
  -2  -8   2         19.67         64.22        27.61 o                         
  -1  -8   2       3737.91       3834.88        50.53 o                         
   0  -8   2      12449.60      12365.10        98.92 o                         
   1  -8   2       6310.23       6147.79        61.50 o                         
   2  -8   2       2171.88       2037.03        38.13 o                         
   3  -8   2      10187.68      10677.26        87.92 o                         
   4  -8   2       3941.49       3721.92        48.98 o                         
   5  -8   2       4725.20       4739.55        59.84 o                         
   6  -8   2       2260.13       2259.41        44.19 o                         
   7  -8   2       1905.08       1992.22        42.85 o                         
   8  -8   2       4016.01       4133.34        59.31 o                         
   9  -8   2       6389.68       7020.62        78.33 o                         
  10  -8   2       7026.76       7403.15        89.83 o                         
  11  -8   2        558.04        451.46        44.80 o                         
  12  -8   2         18.75         35.53        45.87 o                         
  13  -8   2       1866.42       1946.58       117.52 o                         
  14  -8   2        143.42        130.76        76.62 o                         
  15  -8   2        430.41        367.88        93.58 o                         
  16  -8   2        589.81        425.69       127.84 o                         
 -13  -7   2         90.92        344.71       161.42 o                         
 -12  -7   2         17.97        -43.26       101.91 o                         
 -11  -7   2         47.52          0.92       119.77 o                         
 -10  -7   2       1678.69       1788.36        88.40 o                         
  -9  -7   2        107.71        114.43        54.90 o                         
  -8  -7   2        519.64        524.23        45.51 o                         
  -7  -7   2          3.68        -31.18        31.18 o                         
  -6  -7   2       4037.58       4247.48        60.57 o                         
  -5  -7   2       3704.71       3725.00        54.15 o                         
  -4  -7   2        150.38        125.23        24.37 o                         
  -3  -7   2       2446.94       2528.55        43.56 o                         
  -2  -7   2         17.15         67.27        22.29 o                         
  -1  -7   2       3331.89       3216.20        43.62 o                         
   0  -7   2       4182.57       4218.04        49.48 o                         
   1  -7   2      19974.69      20030.02       156.07 o                         
   2  -7   2      23769.55      23842.27       167.46 o                         
   3  -7   2         54.47         57.56        18.65 o                         
   4  -7   2      18788.12      19095.80       145.38 o                         
   5  -7   2       2707.96       2642.03        41.10 o                         
   6  -7   2      19214.32      18982.43       140.66 o                         
   7  -7   2       6228.76       6258.18        62.77 o                         
   8  -7   2       2058.44       2248.46        50.29 o                         
   9  -7   2        431.46        419.90        31.27 o                         
  10  -7   2       4027.50       4197.68        67.44 o                         
  11  -7   2       2721.92       2567.45        62.99 o                         
  12  -7   2         16.81         30.50        48.81 o                         
  13  -7   2       1029.18       1009.59        61.59 o                         
  14  -7   2       5525.46       6201.89       187.52 o                         
  15  -7   2         89.11        124.28        82.46 o                         
  16  -7   2        569.75        703.29       125.49 o                         
 -13  -6   2        235.07        192.83       119.46 o                         
 -12  -6   2        422.90        663.93       118.60 o                         
 -11  -6   2       2223.19       2112.06        89.32 o                         
 -10  -6   2          2.96        -21.71        58.92 o                         
  -9  -6   2         26.28        -31.67        46.19 o                         
  -8  -6   2          4.29        -37.92        37.92 o                         
  -7  -6   2       1146.58       1131.89        38.44 o                         
  -6  -6   2       1546.33       1576.55        41.49 o                         
  -5  -6   2       3690.84       3830.85        51.98 o                         
  -4  -6   2       1139.82       1141.87        31.12 o                         
  -3  -6   2        336.73        371.93        22.23 o                         
  -2  -6   2          1.78         14.94        19.90 o                         
  -1  -6   2         37.78          0.10        18.52 o                         
   0  -6   2       3275.93       3531.24        40.38 o                         
   1  -6   2      13432.06      13305.68       104.40 o                         
   2  -6   2       2412.92       2394.11        35.43 o                         
   3  -6   2       1167.18       1370.02        28.77 o                         
   4  -6   2        994.98        839.78        24.03 o                         
   5  -6   2       8712.87       8802.82        74.06 o                         
   6  -6   2      30465.77      30670.34       206.56 o                         
   7  -6   2       7372.51       7143.99        68.73 o                         
   8  -6   2       9756.12       9923.84        89.87 o                         
   9  -6   2       3219.61       3224.81        56.16 o                         
  10  -6   2       2221.77       2242.12        60.73 o                         
  11  -6   2        125.74        149.88        37.06 o                         
  12  -6   2       1026.15       1090.82        58.51 o                         
  13  -6   2        923.25        913.87        57.39 o                         
  14  -6   2        145.73         48.73        71.96 o                         
  15  -6   2       2630.98       2778.35       105.38 o                         
  16  -6   2         56.49       -101.62       101.62 o                         
 -14  -5   2        658.51        414.36       137.31 o                         
 -13  -5   2       2331.40       2214.72       118.73 o                         
 -12  -5   2         26.70         50.93        73.51 o                         
 -11  -5   2        879.75        826.92        67.41 o                         
 -10  -5   2       2104.10       2100.06        77.39 o                         
  -9  -5   2       1087.42       1180.42        48.88 o                         
  -8  -5   2        237.84        162.87        35.61 o                         
  -7  -5   2       4443.19       4681.64        63.23 o                         
  -6  -5   2      10665.24      10666.73       109.98 o                         
  -5  -5   2       4583.26       4177.46        53.92 o                         
  -4  -5   2       2853.38       2890.88        43.70 o                         
  -3  -5   2       3677.74       3379.32        42.19 o                         
  -2  -5   2       4707.93       4668.00        47.43 o                         
  -1  -5   2        344.77        396.74        19.87 o                         
   0  -5   2       5502.30       5604.58        49.55 o                         
   1  -5   2        398.60        460.98        19.77 o                         
   2  -5   2       2507.91       2400.79        33.94 o                         
   3  -5   2       4051.51       3611.62        40.11 o                         
   4  -5   2       1075.53       1010.08        25.70 o                         
   5  -5   2       5039.30       4566.61        46.87 o                         
   6  -5   2       9592.56      10055.68        82.69 o                         
   7  -5   2      11023.65      11448.62        93.41 o                         
   8  -5   2          1.74         -2.99        25.29 o                         
   9  -5   2       6327.32       6596.89        72.48 o                         
  10  -5   2        387.95        337.45        33.02 o                         
  11  -5   2       8375.15       8662.76        93.50 o                         
  12  -5   2         46.03         28.94        60.23 o                         
  13  -5   2       1741.38       1628.70        68.27 o                         
  14  -5   2        894.60        833.34        98.34 o                         
  15  -5   2         62.88         81.85        81.77 o                         
  16  -5   2        518.54        463.72       117.22 o                         
 -14  -4   2        584.08        476.11       127.86 o                         
 -13  -4   2        368.10        209.85        88.60 o                         
 -12  -4   2       1389.12       1288.63        75.87 o                         
 -11  -4   2        668.81        575.78        55.61 o                         
 -10  -4   2        236.56        164.12        47.99 o                         
  -9  -4   2       2233.38       2255.05        56.05 o                         
  -8  -4   2       2960.55       2956.62        58.50 o                         
  -7  -4   2        619.45        556.28        33.79 o                         
  -6  -4   2      11295.59      11492.16        94.46 o                         
  -5  -4   2       2733.98       2720.43        43.79 o                         
  -4  -4   2       6625.32       6361.56        62.98 o                         
  -3  -4   2       7464.30       7645.15        66.71 o                         
  -2  -4   2      61217.11      60588.61       397.65 o                         
  -1  -4   2       9217.62       8819.48        81.35 o                         
   0  -4   2       8744.63       7409.02        58.39 o                         
   1  -4   2      19176.35      18433.01       133.63 o                         
   2  -4   2      19376.17      18989.94       142.39 o                         
   3  -4   2       3783.75       3584.09        38.19 o                         
   4  -4   2       2091.48       1770.98        29.10 o                         
   5  -4   2      10333.30      10109.88        77.76 o                         
   6  -4   2         10.98        -20.10        20.10 o                         
   7  -4   2       1983.40       1963.52        38.87 o                         
   8  -4   2       1166.72       1183.94        33.25 o                         
   9  -4   2        416.30        383.31        32.26 o                         
  10  -4   2        969.02       1006.92        37.18 o                         
  11  -4   2       1813.06       1791.43        47.59 o                         
  12  -4   2       2443.67       2501.19        64.62 o                         
  13  -4   2        946.14        954.48        66.97 o                         
  14  -4   2          2.04         60.98        69.30 o                         
  15  -4   2         24.10         84.95        95.24 o                         
  16  -4   2         72.14        -30.75       116.02 o                         
 -15  -3   2        151.92        195.61       137.96 o                         
 -14  -3   2        888.92        789.60       113.51 o                         
 -13  -3   2       2300.62       2405.10       107.76 o                         
 -12  -3   2         36.40        -55.00        55.00 o                         
 -11  -3   2         34.50         50.87        49.10 o                         
 -10  -3   2       1988.92       2053.56        70.74 o                         
  -9  -3   2       1850.76       1845.40        50.20 o                         
  -8  -3   2       6608.39       6949.16        79.98 o                         
  -7  -3   2       7885.71       8071.26        78.57 o                         
  -6  -3   2       6089.51       5984.07        62.41 o                         
  -5  -3   2          8.55         31.23        19.53 o                         
  -4  -3   2        448.14        440.11        22.75 o                         
  -3  -3   2      33801.20      34672.38       233.38 o                         
  -2  -3   2       5981.87       5756.42        52.31 o                         
  -1  -3   2      34407.10      32801.39       223.97 o                         
   0  -3   2       5983.51       5251.43        68.10 o                         
   1  -3   2        421.42        449.57        13.49 o                         
   2  -3   2      44506.51      42009.90       280.12 o                         
   3  -3   2      24622.88      24297.56       163.83 o                         
   4  -3   2       2539.45       2236.35        31.70 o                         
   5  -3   2      36670.02      36861.24       249.30 o                         
   6  -3   2      21910.62      21634.81       148.81 o                         
   7  -3   2        317.43        224.70        20.87 o                         
   8  -3   2          3.74         -4.74        25.08 o                         
   9  -3   2       3606.96       3771.07        54.28 o                         
  10  -3   2         77.87         98.58        29.54 o                         
  11  -3   2         19.65         24.24        28.84 o                         
  12  -3   2       5057.80       5262.42        91.56 o                         
  13  -3   2        636.83        592.79        59.09 o                         
  14  -3   2         54.49         64.91        74.16 o                         
  15  -3   2         49.33        -11.44        87.81 o                         
  16  -3   2         49.79        117.16       106.58 o                         
 -15  -2   2         37.18         70.99       120.89 o                         
 -14  -2   2        373.06        417.86        87.17 o                         
 -13  -2   2        558.97        467.34        66.37 o                         
 -12  -2   2        783.11        724.44        54.44 o                         
 -11  -2   2         61.40         25.84        46.80 o                         
 -10  -2   2          0.42         -4.86        37.10 o                         
  -9  -2   2       2627.32       2713.58        56.39 o                         
  -8  -2   2        239.73        286.11        30.41 o                         
  -7  -2   2       1221.74       1330.27        34.71 o                         
  -6  -2   2       3798.76       3765.34        48.51 o                         
  -5  -2   2      26216.33      26146.45       182.86 o                         
  -4  -2   2        102.74        136.12        19.13 o                         
  -3  -2   2      13720.60      13002.69        92.48 o                         
  -2  -2   2     405817.69     505196.66      9719.07 o                         
  -1  -2   2      12431.94      12006.18       101.22 o                         
   0  -2   2        812.13        752.75        25.02 o                         
   1  -2   2       1850.54       1495.64        32.67 o                         
   2  -2   2       2764.54       2573.38        51.67 o                         
   3  -2   2       4382.63       3870.99        37.36 o                         
   4  -2   2      18081.80      17707.34       120.04 o                         
   5  -2   2       1018.01       1085.61        25.65 o                         
   6  -2   2      20922.84      20964.96       148.86 o                         
   7  -2   2      12420.78      12586.95       103.28 o                         
   8  -2   2       3981.49       4069.48        54.13 o                         
   9  -2   2        704.05        690.96        28.45 o                         
  10  -2   2       9565.14      10079.71       100.58 o                         
  11  -2   2        653.14        771.04        44.45 o                         
  12  -2   2        784.13        801.00        50.45 o                         
  13  -2   2       4422.02       4578.15       111.60 o                         
  14  -2   2       1080.65        786.97        98.12 o                         
  15  -2   2        513.15        503.05        95.53 o                         
  16  -2   2        245.55         87.80       107.28 o                         
 -16  -1   2          4.43       -158.78       158.78 o                         
 -15  -1   2       1380.64       1349.44       110.08 o                         
 -14  -1   2         77.74         41.69        84.34 o                         
 -13  -1   2         27.59        -55.28        55.28 o                         
 -12  -1   2        104.69         41.88        44.69 o                         
 -11  -1   2       2604.89       2643.72        67.50 o                         
 -10  -1   2        496.77        573.19        36.92 o                         
  -9  -1   2       1192.13       1174.85        39.06 o                         
  -8  -1   2        298.83        280.40        28.86 o                         
  -7  -1   2       1791.87       1596.70        45.93 o                         
  -6  -1   2         82.91        103.49        22.35 o                         
  -5  -1   2       1188.83       1343.92        31.39 o                         
  -4  -1   2        177.87        134.41        18.90 o                         
  -3  -1   2      18401.49      18098.60       132.44 o                         
  -2  -1   2      18249.66      18118.74       154.83 o                         
  -1  -1   2      55832.05      54933.13       474.99 o                         
   0  -1   2         17.90         32.85         8.66 o                         
   1  -1   2       2251.82       2015.23        28.82 o                         
   2  -1   2      59320.61      56114.13       518.01 o                         
   3  -1   2      29854.91      26775.78       198.06 o                         
   4  -1   2       1219.20       1366.26        29.93 o                         
   5  -1   2       3784.47       3758.01        44.81 o                         
   6  -1   2       4637.98       4279.04        47.88 o                         
   7  -1   2        878.84        862.00        26.89 o                         
   8  -1   2        838.29        871.63        33.96 o                         
   9  -1   2      15228.45      15833.83       133.27 o                         
  10  -1   2       3062.84       3210.28        63.26 o                         
  11  -1   2       2390.41       2527.25        71.68 o                         
  12  -1   2        376.41        331.46        53.86 o                         
  13  -1   2        108.22         38.18        69.31 o                         
  14  -1   2        508.03        536.09        88.07 o                         
  15  -1   2       1695.74       1489.72       108.53 o                         
  16  -1   2        414.79        459.29       119.19 o                         
 -16   0   2       1062.33        982.16       117.40 o                         
 -15   0   2          7.32        -38.07        93.14 o                         
 -14   0   2       1673.27       1735.76       112.39 o                         
 -13   0   2        169.93        132.09        53.75 o                         
 -12   0   2        474.74        441.69        50.70 o                         
 -11   0   2       4403.95       4507.62        75.07 o                         
 -10   0   2      10206.86      10887.39       102.68 o                         
  -9   0   2        826.96        874.94        34.12 o                         
  -8   0   2        911.94        945.60        31.05 o                         
  -7   0   2       1559.43       1580.49        32.48 o                         
  -6   0   2       3156.03       3105.61        41.69 o                         
  -5   0   2       3203.43       2987.60        41.33 o                         
  -4   0   2        682.86        664.79        19.86 o                         
  -3   0   2      11401.98      10405.04        78.12 o                         
  -2   0   2      18495.75      16952.50       193.21 o                         
  -1   0   2       2224.67       2229.95        34.97 o                         
   0   0   2        229.57        215.11        10.19 o                         
   1   0   2       1318.96       1070.70        24.50 o                         
   2   0   2       1387.65       1101.29        20.81 o                         
   3   0   2      18530.92      18182.36       146.58 o                         
   4   0   2       1767.04       1942.43        35.78 o                         
   5   0   2       1496.18       1402.54        34.84 o                         
   6   0   2       2238.54       2126.54        43.72 o                         
   7   0   2      11348.91      11520.37        98.56 o                         
   8   0   2       1042.67        971.64        33.93 o                         
   9   0   2        280.62        264.39        34.98 o                         
  10   0   2       9250.67       9521.31       103.92 o                         
  11   0   2        782.05        777.01        50.51 o                         
  12   0   2          1.93        -17.43        54.23 o                         
  13   0   2       1373.21       1301.29        83.23 o                         
  14   0   2       3066.11       3143.31       126.51 o                         
  15   0   2         13.06       -112.62       112.62 o                         
  16   0   2        139.57        291.43       178.58 o                         
 -16   1   2        991.03       1054.55       115.33 o                         
 -15   1   2       1471.45       1382.70       101.43 o                         
 -14   1   2        266.17        257.40        71.68 o                         
 -13   1   2         16.95        -27.61        53.26 o                         
 -12   1   2        297.25        220.64        45.23 o                         
 -11   1   2       5033.00       5311.91        75.56 o                         
 -10   1   2       4369.80       4326.22        63.30 o                         
  -9   1   2       5728.98       6028.82        66.63 o                         
  -8   1   2        142.44         86.33        24.71 o                         
  -7   1   2       9315.82       9020.44        78.45 o                         
  -6   1   2      44011.02      43775.51       293.95 o                         
  -5   1   2      24712.20      23448.77       163.03 o                         
  -4   1   2       1846.88       1742.40        27.39 o                         
  -3   1   2      11912.71      11261.79        78.09 o                         
  -2   1   2        132.99        190.78        13.92 o                         
  -1   1   2        921.04        522.81        73.20 o                         
   0   1   2          5.24         58.12        11.54 o                         
   1   1   2       4144.31       4231.65        36.77 o                         
   2   1   2       3165.96       3163.04        31.96 o                         
   3   1   2        901.85        827.67        20.18 o                         
   4   1   2      21446.98      21575.34       176.41 o                         
   5   1   2         83.39         38.42        22.25 o                         
   6   1   2      10336.11      10029.49        89.49 o                         
   7   1   2        127.28        155.85        28.00 o                         
   8   1   2       1436.55       1531.93        41.57 o                         
   9   1   2         55.06        139.04        35.08 o                         
  10   1   2        999.32        954.63        45.02 o                         
  11   1   2        804.79        686.42        54.17 o                         
  12   1   2          0.84         54.92        62.34 o                         
  13   1   2          1.07         22.97        73.19 o                         
  14   1   2       2735.08       2805.14       146.67 o                         
  15   1   2       2375.47       2643.60       149.86 o                         
 -16   2   2          0.08         59.34       101.09 o                         
 -15   2   2        168.09        116.32        85.79 o                         
 -14   2   2       2932.97       2930.72       108.81 o                         
 -13   2   2       2882.66       2966.36        88.28 o                         
 -12   2   2        753.95        729.14        48.06 o                         
 -11   2   2       7551.00       7624.73        83.46 o                         
 -10   2   2       6004.67       6282.35        76.65 o                         
  -9   2   2          1.91          9.70        27.37 o                         
  -8   2   2        686.91        578.36        26.92 o                         
  -7   2   2       3625.17       3704.43        48.60 o                         
  -6   2   2        726.56        697.56        24.46 o                         
  -5   2   2       7913.07       7334.29        62.92 o                         
  -4   2   2      10378.72      10137.94        78.67 o                         
  -3   2   2        271.63        301.14        15.99 o                         
  -2   2   2      16118.63      15414.13       110.86 o                         
  -1   2   2      26432.48      25659.35       197.47 o                         
   0   2   2      28827.07      26755.65       285.22 o                         
   1   2   2       1041.96       1087.51        22.13 o                         
   2   2   2      10969.46      10850.22        84.84 o                         
   3   2   2       8029.31       7538.28        61.08 o                         
   4   2   2         63.06         52.09        16.80 o                         
   5   2   2       6797.33       6966.42        72.45 o                         
   6   2   2       3619.12       3787.50        48.77 o                         
   7   2   2       7505.66       7623.46        74.63 o                         
   8   2   2       3961.21       3959.71        63.83 o                         
   9   2   2       1049.38       1111.26        54.57 o                         
  10   2   2         57.62         25.94        43.68 o                         
  11   2   2         73.81        116.81        49.68 o                         
  12   2   2         41.23          6.67        68.44 o                         
  13   2   2          0.41        -11.87        73.14 o                         
  14   2   2          8.35         10.86       114.74 o                         
  15   2   2       1829.05       2129.42       197.29 o                         
 -17   3   2        240.28         71.94       227.67 o                         
 -16   3   2        167.00        116.45       111.38 o                         
 -15   3   2         22.16         20.77        81.59 o                         
 -14   3   2         59.41         51.90        57.51 o                         
 -13   3   2       4533.38       4734.75        84.01 o                         
 -12   3   2       1018.68       1015.86        55.23 o                         
 -11   3   2         45.13         26.10        34.74 o                         
 -10   3   2       9311.55       9488.19        92.59 o                         
  -9   3   2       5323.63       5479.24        64.82 o                         
  -8   3   2       7389.83       7341.22        70.88 o                         
  -7   3   2       5596.21       5040.73        56.49 o                         
  -6   3   2      44102.12      44411.27       288.81 o                         
  -5   3   2       2024.51       2107.37        31.31 o                         
  -4   3   2        601.75        646.51        17.88 o                         
  -3   3   2       9234.93       9475.86        71.70 o                         
  -2   3   2       3782.07       3862.00        35.20 o                         
  -1   3   2       6862.46       6370.72        52.93 o                         
   0   3   2      17238.76      16504.11       126.46 o                         
   1   3   2       6350.55       6373.63        54.74 o                         
   2   3   2         41.57         20.72        17.60 o                         
   3   3   2       2814.49       3008.06        43.94 o                         
   4   3   2       7983.06       8096.23        67.83 o                         
   5   3   2        584.91        585.70        22.07 o                         
   6   3   2       5147.20       5203.21        63.73 o                         
   7   3   2       8229.48       8417.50        86.52 o                         
   8   3   2       1697.81       1635.34        39.99 o                         
   9   3   2       5692.34       5800.21        80.32 o                         
  10   3   2       3917.49       3786.67        80.57 o                         
  11   3   2       5702.76       5993.72       134.54 o                         
  12   3   2        135.63         71.82        64.50 o                         
  13   3   2        325.46        276.73       109.53 o                         
  14   3   2        431.01        405.27       192.41 o                         
 -17   4   2        148.81         31.52       305.16 o                         
 -16   4   2         66.64         63.80       114.93 o                         
 -15   4   2          3.47        -47.71        65.50 o                         
 -14   4   2        327.60        198.28        56.90 o                         
 -13   4   2        135.30        146.58        47.67 o                         
 -12   4   2       1284.99       1258.44        47.43 o                         
 -11   4   2        179.30        140.65        34.18 o                         
 -10   4   2       2416.29       2437.29        50.38 o                         
  -9   4   2       1354.19       1318.92        38.25 o                         
  -8   4   2       2997.83       3192.61        46.23 o                         
  -7   4   2       8803.93       9130.13        77.96 o                         
  -6   4   2        685.94        653.37        21.62 o                         
  -5   4   2      25185.52      24512.77       174.32 o                         
  -4   4   2        942.86        837.60        24.79 o                         
  -3   4   2      11454.81      10753.06        79.02 o                         
  -2   4   2        520.35        649.76        17.03 o                         
  -1   4   2       1328.08       1079.97        28.25 o                         
   0   4   2         68.85         34.55        12.22 o                         
   1   4   2       3602.31       3423.18        40.40 o                         
   2   4   2      26704.91      26882.99       199.94 o                         
   3   4   2       1270.28       1294.14        35.63 o                         
   4   4   2       4414.15       4203.93        55.45 o                         
   5   4   2      14364.61      15165.78       127.26 o                         
   6   4   2       4952.00       5029.86        62.42 o                         
   7   4   2       1192.10       1192.11        34.57 o                         
   8   4   2       3009.01       3195.49        60.04 o                         
   9   4   2          1.64         13.42        40.63 o                         
  10   4   2       2409.01       2374.08       134.64 o                         
  11   4   2       4536.29       5039.43       166.30 o                         
  12   4   2       4938.15       5572.62       187.99 o                         
  13   4   2         66.06        189.30       115.14 o                         
  14   4   2       1467.57       1330.08       146.53 o                         
 -17   5   2        351.07         91.42       159.85 o                         
 -16   5   2        732.66        488.90       102.94 o                         
 -15   5   2        208.18        190.74        67.62 o                         
 -14   5   2       1806.72       1804.81       102.24 o                         
 -13   5   2       2897.38       3015.91        76.46 o                         
 -12   5   2         34.27         37.77        39.15 o                         
 -11   5   2        245.24        239.77        33.55 o                         
 -10   5   2        925.36        966.99        34.31 o                         
  -9   5   2        803.55        800.89        29.48 o                         
  -8   5   2        678.11        664.75        25.69 o                         
  -7   5   2         11.25          9.23        19.63 o                         
  -6   5   2        803.84        644.59        23.16 o                         
  -5   5   2       9456.76       9435.81        75.56 o                         
  -4   5   2        577.23        693.31        20.34 o                         
  -3   5   2         36.91         66.44        16.75 o                         
  -2   5   2      37172.36      37092.59       269.51 o                         
  -1   5   2       8525.68       8590.04        76.62 o                         
   0   5   2       4705.63       4981.17        46.23 o                         
   1   5   2         46.00         32.19        15.15 o                         
   2   5   2       7990.10       7908.55        75.56 o                         
   3   5   2       6016.50       6122.95        63.57 o                         
   4   5   2       5005.45       4970.54        59.06 o                         
   5   5   2         68.96        106.13        26.51 o                         
   6   5   2      13415.09      13729.34       118.28 o                         
   7   5   2       6324.57       6416.00        80.84 o                         
   8   5   2       5291.87       5385.21       104.94 o                         
   9   5   2        249.85        103.37        50.31 o                         
  10   5   2         78.38        -84.52        85.40 o                         
  11   5   2        180.86        255.72        89.54 o                         
  12   5   2        247.55        304.53        97.38 o                         
  13   5   2        883.23        786.00       114.73 o                         
 -17   6   2        248.63        101.79       184.72 o                         
 -16   6   2        176.67       -137.69       137.69 o                         
 -15   6   2       1320.90       1285.30        96.71 o                         
 -14   6   2        634.66        595.77        64.30 o                         
 -13   6   2       6366.20       6523.91       129.97 o                         
 -12   6   2       5035.61       5191.34        82.66 o                         
 -11   6   2        639.23        625.42        35.96 o                         
 -10   6   2       1269.95       1304.94        36.96 o                         
  -9   6   2       5460.69       5747.72        63.81 o                         
  -8   6   2      12469.64      12809.89       105.64 o                         
  -7   6   2       2348.36       2334.14        42.35 o                         
  -6   6   2        429.72        493.48        22.84 o                         
  -5   6   2       2888.35       3373.19        43.61 o                         
  -4   6   2       5898.27       5715.72        52.27 o                         
  -3   6   2        380.29        379.08        22.50 o                         
  -2   6   2      20383.52      21110.98       161.12 o                         
  -1   6   2        720.56        802.84        30.80 o                         
   0   6   2      10526.07      10671.33        86.41 o                         
   1   6   2       1108.04        833.51        26.96 o                         
   2   6   2        130.13        116.34        22.49 o                         
   3   6   2        999.02       1105.46        33.91 o                         
   4   6   2        193.27        173.90        27.49 o                         
   5   6   2        216.35        173.19        30.59 o                         
   6   6   2       1391.67       1332.52        43.23 o                         
   7   6   2       5397.43       5417.44        76.69 o                         
   8   6   2       1857.67       1865.85        61.69 o                         
   9   6   2       2758.94       2946.86       109.72 o                         
  10   6   2        103.93         16.02        49.54 o                         
  11   6   2       1749.96       1792.42       133.39 o                         
  12   6   2       1075.97       1111.04       112.61 o                         
  13   6   2         54.27        106.63       122.08 o                         
 -17   7   2        657.85        638.51       160.60 o                         
 -16   7   2       2839.61       2950.12       132.29 o                         
 -15   7   2        337.21        167.42        90.47 o                         
 -14   7   2        855.77        790.22        63.87 o                         
 -13   7   2          3.22         36.94        42.94 o                         
 -12   7   2         25.64         62.40        36.28 o                         
 -11   7   2       5510.24       5652.08        74.21 o                         
 -10   7   2        283.17        328.24        29.19 o                         
  -9   7   2       1216.63       1226.86        36.72 o                         
  -8   7   2      32639.68      34553.64       243.32 o                         
  -7   7   2       6378.11       6557.38        64.42 o                         
  -6   7   2        159.19        130.78        19.28 o                         
  -5   7   2       4512.71       4676.56        53.47 o                         
  -4   7   2      10597.11      10634.34        99.01 o                         
  -3   7   2          2.50         21.11        22.12 o                         
  -2   7   2      14774.35      14918.70       146.41 o                         
  -1   7   2      27924.17      27306.13       213.99 o                         
   0   7   2         21.95          7.28        15.81 o                         
   1   7   2       1138.33       1153.51        29.50 o                         
   2   7   2       1514.14       1574.52        40.11 o                         
   3   7   2       5834.15       5945.71        74.24 o                         
   4   7   2        271.73        271.70        31.97 o                         
   5   7   2        274.50        298.58        34.62 o                         
   6   7   2          2.07         15.63        35.01 o                         
   7   7   2       2026.09       2003.78        73.55 o                         
   8   7   2         25.20        -41.11        51.34 o                         
   9   7   2        255.98        335.80       102.77 o                         
  10   7   2        164.52        287.10        89.24 o                         
  11   7   2        544.10        546.76       103.12 o                         
  12   7   2        762.82        789.55       120.07 o                         
 -17   8   2        532.07        463.35       318.54 o                         
 -16   8   2       2646.33       2584.20       124.42 o                         
 -15   8   2       2247.86       2226.07       111.04 o                         
 -14   8   2        966.96        919.90        88.90 o                         
 -13   8   2        528.57        514.51        49.92 o                         
 -12   8   2       4550.56       4679.16        96.93 o                         
 -11   8   2       3970.36       4059.27        65.65 o                         
 -10   8   2       1899.76       1888.23        44.72 o                         
  -9   8   2       2952.69       3083.96        54.03 o                         
  -8   8   2          1.05         16.47        26.12 o                         
  -7   8   2       6904.43       7325.79        69.60 o                         
  -6   8   2       1292.40       1266.79        32.51 o                         
  -5   8   2       6727.75       6766.68        69.82 o                         
  -4   8   2       2293.79       2455.18        44.60 o                         
  -3   8   2      17389.88      17691.83       135.29 o                         
  -2   8   2          2.55         -8.62        22.05 o                         
  -1   8   2       4145.56       4146.70        52.49 o                         
   0   8   2       7697.97       7577.24        86.04 o                         
   1   8   2        651.21        575.64        24.36 o                         
   2   8   2        953.65        880.20        33.16 o                         
   3   8   2      21485.95      22344.50       181.65 o                         
   4   8   2      17165.38      18181.89       160.02 o                         
   5   8   2         50.97         79.55        47.33 o                         
   6   8   2       1349.01       1228.57        56.75 o                         
   7   8   2       3045.89       3213.64        90.22 o                         
   8   8   2        326.78        416.15        61.07 o                         
   9   8   2          0.02          3.93        68.68 o                         
  10   8   2        733.86        636.30       135.71 o                         
  11   8   2         48.44        -31.84       107.22 o                         
 -16   9   2        745.38        770.85       119.71 o                         
 -15   9   2        536.14        372.58       128.89 o                         
 -14   9   2         18.98        127.14        86.22 o                         
 -13   9   2        615.97        502.50        76.00 o                         
 -12   9   2        197.74         79.07        41.03 o                         
 -11   9   2      10189.83      10805.96       109.90 o                         
 -10   9   2        119.96        121.88        34.23 o                         
  -9   9   2       2291.92       2372.11        50.94 o                         
  -8   9   2       2341.39       2277.08        50.07 o                         
  -7   9   2        573.19        488.91        28.24 o                         
  -6   9   2       6843.00       6793.80        74.05 o                         
  -5   9   2       2924.81       2945.32        46.51 o                         
  -4   9   2      15000.70      15148.39       126.93 o                         
  -3   9   2        251.15        227.22        27.30 o                         
  -2   9   2       3651.79       3692.34        53.30 o                         
  -1   9   2       3430.05       3478.60        52.60 o                         
   0   9   2       4426.69       4414.90        62.52 o                         
   1   9   2        157.25        174.48        24.08 o                         
   2   9   2       1647.10       1585.69        41.63 o                         
   3   9   2        127.05        170.98        33.91 o                         
   4   9   2      10575.98      10978.09       122.63 o                         
   5   9   2       1261.16       1209.39        61.16 o                         
   6   9   2        167.86        151.22        55.62 o                         
   7   9   2       1730.03       1608.99        71.84 o                         
   8   9   2       5947.43       6718.40       158.77 o                         
   9   9   2       1212.64       1411.76       113.07 o                         
  10   9   2        106.22         76.44       111.65 o                         
  11   9   2       1238.66        894.89       318.31 o                         
 -16  10   2        259.91        334.20       131.35 o                         
 -15  10   2          1.60        -68.14        98.15 o                         
 -14  10   2          1.41        -29.70        95.96 o                         
 -13  10   2        170.25        129.36        75.49 o                         
 -12  10   2         47.48        -10.09        48.31 o                         
 -11  10   2        669.94        632.72        45.10 o                         
 -10  10   2       2117.54       2210.80        64.75 o                         
  -9  10   2       3686.15       3723.84        67.76 o                         
  -8  10   2         55.18         22.63        28.79 o                         
  -7  10   2        594.25        565.93        31.48 o                         
  -6  10   2        796.25        842.92        27.47 o                         
  -5  10   2       2086.16       2003.37        49.08 o                         
  -4  10   2       5318.13       5643.59        71.62 o                         
  -3  10   2       3992.29       3974.69        59.81 o                         
  -2  10   2        695.12        741.72        32.72 o                         
  -1  10   2         83.29         32.26        28.19 o                         
   0  10   2       9253.04       9588.87        98.64 o                         
   1  10   2       3435.24       3476.78        57.82 o                         
   2  10   2        350.17        300.12        42.20 o                         
   3  10   2       1530.58       1583.45        68.92 o                         
   4  10   2       1866.88       1830.07        66.85 o                         
   5  10   2        418.73        361.67        54.73 o                         
   6  10   2          1.81        -47.60        62.73 o                         
   7  10   2        929.78        935.23        86.06 o                         
   8  10   2          9.87        -86.18        86.18 o                         
   9  10   2       1586.46       1546.84       124.69 o                         
  10  10   2        273.19        127.31       160.09 o                         
 -16  11   2       3546.57       2892.24       486.94 o                         
 -15  11   2        393.00        224.65       108.22 o                         
 -14  11   2        136.68        112.82        96.47 o                         
 -13  11   2       1488.65       1516.22        86.53 o                         
 -12  11   2       1965.24       1802.48       102.39 o                         
 -11  11   2        225.62        212.79        46.59 o                         
 -10  11   2       2098.04       2164.69        78.06 o                         
  -9  11   2        924.70        876.79        45.55 o                         
  -8  11   2        393.98        319.94        36.67 o                         
  -7  11   2        850.24        827.82        45.94 o                         
  -6  11   2       6654.30       6638.13        97.00 o                         
  -5  11   2       1866.41       1883.37        51.18 o                         
  -4  11   2          1.30         48.97        34.20 o                         
  -3  11   2        525.32        544.21        36.20 o                         
  -2  11   2        363.33        351.17        36.32 o                         
  -1  11   2        225.34        208.16        33.08 o                         
   0  11   2        638.51        589.60        46.86 o                         
   1  11   2       4146.31       4226.18        97.31 o                         
   2  11   2         41.30        -21.06        36.01 o                         
   3  11   2        786.80        653.85        50.39 o                         
   4  11   2        755.00        646.33        58.14 o                         
   5  11   2       2542.80       2821.24       108.17 o                         
   6  11   2        458.26        546.30        83.17 o                         
   7  11   2        240.87        126.13        88.03 o                         
   8  11   2       1730.76       2070.27       197.56 o                         
   9  11   2          8.57       -221.51       268.90 o                         
 -15  12   2       1068.50        749.25       158.92 o                         
 -14  12   2       1183.95        871.23       100.40 o                         
 -13  12   2        149.20        107.81        78.95 o                         
 -12  12   2       1600.52       1678.33        84.24 o                         
 -11  12   2       2116.44       2040.27        85.54 o                         
 -10  12   2          8.50         -9.22        54.14 o                         
  -9  12   2       1514.76       1467.57        87.39 o                         
  -8  12   2       2863.18       3179.07        71.91 o                         
  -7  12   2       1927.58       1766.82        76.95 o                         
  -6  12   2        459.01        431.03        47.19 o                         
  -5  12   2      14369.88      14702.87       155.13 o                         
  -4  12   2       2529.11       2536.79        68.38 o                         
  -3  12   2        230.07        242.07        40.06 o                         
  -2  12   2        332.87        337.05        41.99 o                         
  -1  12   2        734.75        628.48        44.92 o                         
   0  12   2        148.85        164.08        43.80 o                         
   1  12   2        349.78        303.54        88.12 o                         
   2  12   2        972.61        896.23        93.00 o                         
   3  12   2        954.23        724.56        62.65 o                         
   4  12   2        321.45        324.19        70.23 o                         
   5  12   2       1968.43       1777.17        94.03 o                         
   6  12   2       1451.26       1489.49       112.83 o                         
   7  12   2         51.82        -50.06       124.77 o                         
   8  12   2        509.88        329.86       241.95 o                         
 -14  13   2          9.26         66.49       115.42 o                         
 -13  13   2       2145.56       2585.23       130.69 o                         
 -12  13   2       1035.04        812.96        99.67 o                         
 -11  13   2        196.47        169.01        94.62 o                         
 -10  13   2        227.38        213.58        62.23 o                         
  -9  13   2       3146.85       3227.89       105.65 o                         
  -8  13   2         22.74         59.32        56.48 o                         
  -7  13   2       1010.54       1074.67        81.22 o                         
  -6  13   2       1331.09       1246.99        64.12 o                         
  -5  13   2       1106.21       1031.11        59.59 o                         
  -4  13   2       7042.06       7466.48       124.04 o                         
  -3  13   2       2832.75       2914.65        90.70 o                         
  -2  13   2       1966.78       1972.40        69.10 o                         
  -1  13   2       3006.15       3124.32        96.41 o                         
   0  13   2       7370.49       7562.92       194.88 o                         
   1  13   2       1178.05       1245.74       119.19 o                         
   2  13   2        650.51        612.00        97.86 o                         
   3  13   2       1062.35       1175.39       108.98 o                         
   4  13   2         25.28        -82.65       102.29 o                         
   5  13   2         31.06         11.06       112.11 o                         
   6  13   2       1074.67        855.40       134.27 o                         
 -14  14   2        283.52        448.22       175.96 o                         
 -13  14   2          1.62        -86.82       111.72 o                         
 -12  14   2       1224.54       1245.99       111.39 o                         
 -11  14   2        562.13        415.24        98.29 o                         
 -10  14   2         36.38        -48.92        85.11 o                         
  -9  14   2        185.50        162.95        67.25 o                         
  -8  14   2       7150.10       7858.12       156.86 o                         
  -7  14   2        994.84        887.63        75.24 o                         
  -6  14   2          9.05        -61.42        66.31 o                         
  -5  14   2       1175.91       1190.56        80.68 o                         
  -4  14   2         19.10        -71.77        71.77 o                         
  -3  14   2        157.72        109.44        82.49 o                         
  -2  14   2       1823.70       1739.68        95.90 o                         
  -1  14   2       1368.95       1412.53        75.24 o                         
   0  14   2       5017.28       5359.89       158.32 o                         
   1  14   2       3180.53       3049.84       136.68 o                         
   2  14   2       2825.38       2914.21       139.85 o                         
   3  14   2          4.24        -54.77       113.91 o                         
   4  14   2       1013.77       1067.29       128.39 o                         
   5  14   2       2167.02       1391.43       199.33 o                         
 -13  15   2          1.83        -54.77       195.70 o                         
 -12  15   2         98.74        157.13       132.13 o                         
 -11  15   2        649.02        543.49       109.19 o                         
 -10  15   2         27.70        -84.08       118.84 o                         
  -9  15   2         37.95        -47.25       107.95 o                         
  -8  15   2       2113.12       2144.95       109.85 o                         
  -7  15   2       2009.09       2076.29       106.92 o                         
  -6  15   2        297.68        191.89        81.39 o                         
  -5  15   2        143.71        257.98        81.90 o                         
  -4  15   2       1491.63       1325.70       106.35 o                         
  -3  15   2       2445.00       2484.28       132.73 o                         
  -2  15   2        980.54        804.75        94.80 o                         
  -1  15   2        497.33        373.80        93.42 o                         
   0  15   2       1570.39       1543.54       111.94 o                         
   1  15   2        212.27         94.62       102.07 o                         
   2  15   2         54.50         86.80       111.69 o                         
   3  15   2       1625.18       1564.70       156.79 o                         
 -11  16   2        668.73        331.10       127.61 o                         
 -10  16   2         61.29       -130.33       130.33 o                         
  -9  16   2         50.05       -120.89       120.89 o                         
  -8  16   2        135.81        -89.00       117.17 o                         
  -7  16   2       1302.25       1348.62       127.92 o                         
  -6  16   2        486.20        406.27       113.29 o                         
  -5  16   2         21.88        113.17       101.73 o                         
  -4  16   2         48.54        -90.29        90.29 o                         
  -3  16   2       2685.90       2623.09       135.75 o                         
  -2  16   2        971.11        923.38       108.41 o                         
  -1  16   2        404.69        296.85       107.41 o                         
   0  16   2        537.05        425.34       117.60 o                         
   1  16   2        538.22        332.70       135.73 o                         
  -9  17   2       1302.12       1036.95       231.58 o                         
  -8  17   2       1337.69       1341.38       230.17 o                         
  -7  17   2        669.38        501.46       139.99 o                         
  -6  17   2        201.83        -20.94       145.53 o                         
  -5  17   2          0.33         33.09       121.58 o                         
  -4  17   2         19.91          7.65       120.65 o                         
  -3  17   2        519.12        513.90       151.23 o                         
  -2  17   2       1054.59        561.37       165.95 o                         
   1 -17   3         73.82        109.31       143.43 o                         
   2 -17   3       1748.86       1864.72       184.49 o                         
   3 -17   3        437.42        200.78       123.02 o                         
   4 -17   3          3.26        173.69       121.21 o                         
   5 -17   3          7.61         46.39       158.59 o                         
   6 -17   3       2436.27       2324.97       132.32 o                         
   7 -17   3       1042.77        879.58       117.86 o                         
   8 -17   3        335.65        476.07       125.78 o                         
   9 -17   3          6.94         84.62       226.17 o                         
  -2 -16   3       1299.73        731.93       149.52 o                         
  -1 -16   3        325.05        254.28       127.52 o                         
   0 -16   3       1015.86       1096.45       115.12 o                         
   1 -16   3        296.76        167.88       117.03 o                         
   2 -16   3        103.98        239.15        92.80 o                         
   3 -16   3       1540.55       1440.23       122.95 o                         
   4 -16   3        324.91        337.44        95.15 o                         
   5 -16   3        196.39        247.22        93.06 o                         
   6 -16   3       1143.36        947.93        99.43 o                         
   7 -16   3       5841.92       6259.81       178.87 o                         
   8 -16   3       1188.53       1214.26       185.03 o                         
   9 -16   3         21.78         23.57        99.60 o                         
  10 -16   3        357.57        213.90       110.48 o                         
  11 -16   3        501.82        628.08       178.07 o                         
  -4 -15   3        819.65        524.87       288.79 o                         
  -3 -15   3         82.20        141.29       112.33 o                         
  -2 -15   3       1187.45       1176.44       151.23 o                         
  -1 -15   3       4771.67       5006.43       325.30 o                         
   0 -15   3        470.04        413.95        87.91 o                         
   1 -15   3        137.38        125.15        76.20 o                         
   2 -15   3       1199.09       1008.27        81.98 o                         
   3 -15   3       3264.60       3574.96       129.90 o                         
   4 -15   3          3.56        124.92        78.93 o                         
   5 -15   3        926.70        760.18       107.09 o                         
   6 -15   3       1574.72       1426.78       108.63 o                         
   7 -15   3       1172.06       1022.11       101.14 o                         
   8 -15   3       2467.09       2163.24       107.23 o                         
   9 -15   3       1005.40       1005.88        98.65 o                         
  10 -15   3         81.75        -17.16        90.20 o                         
  11 -15   3       2254.35       2273.99       140.14 o                         
  12 -15   3       1196.68       1062.80       146.43 o                         
  -6 -14   3        261.92          2.09       345.15 o                         
  -5 -14   3        206.69         86.85       126.02 o                         
  -4 -14   3        142.08        116.91       127.10 o                         
  -3 -14   3        698.38        722.03       112.97 o                         
  -2 -14   3        207.79        263.37        89.74 o                         
  -1 -14   3        192.83        161.46        69.09 o                         
   0 -14   3       1722.88       1679.28        81.67 o                         
   1 -14   3         23.98         95.55        65.21 o                         
   2 -14   3        250.77        221.55        63.77 o                         
   3 -14   3       6336.94       6639.83       115.51 o                         
   4 -14   3      11126.25      11881.51       179.81 o                         
   5 -14   3         23.02        -49.73        64.95 o                         
   6 -14   3       1532.62       1442.99        64.55 o                         
   7 -14   3       3784.72       3798.05       109.10 o                         
   8 -14   3          7.98        -31.98        64.76 o                         
   9 -14   3          8.82        -68.45        68.45 o                         
  10 -14   3       1422.37       1494.70        76.47 o                         
  11 -14   3        265.15         45.75        94.18 o                         
  12 -14   3       1570.41       1657.82       134.34 o                         
  13 -14   3        583.48        798.60       133.83 o                         
  -7 -13   3          0.82       -172.64       172.64 o                         
  -6 -13   3        582.61        506.46       104.86 o                         
  -5 -13   3        783.96        750.92        99.69 o                         
  -4 -13   3       2255.87       2187.64       102.80 o                         
  -3 -13   3        308.81        180.07        76.92 o                         
  -2 -13   3       1389.60       1367.65        81.47 o                         
  -1 -13   3        831.69        668.53        78.73 o                         
   0 -13   3       1099.60        999.52        76.83 o                         
   1 -13   3          6.41        -29.86        47.92 o                         
   2 -13   3        297.45        244.75        45.56 o                         
   3 -13   3        107.72         84.28        34.45 o                         
   4 -13   3       6295.27       6605.63        88.78 o                         
   5 -13   3       1519.84       1551.02        54.49 o                         
   6 -13   3         45.02        -37.82        42.11 o                         
   7 -13   3        626.67        526.13        46.91 o                         
   8 -13   3       4856.32       5139.78       112.99 o                         
   9 -13   3       2861.21       2834.07       113.49 o                         
  10 -13   3        520.69        543.72        61.11 o                         
  11 -13   3       2862.40       2840.46       115.57 o                         
  12 -13   3         52.51        -10.77       106.84 o                         
  13 -13   3        277.72        186.72       103.25 o                         
  14 -13   3        400.41        331.14       119.90 o                         
  -8 -12   3        410.43        154.97       126.70 o                         
  -7 -12   3        146.02        127.82        98.24 o                         
  -6 -12   3          1.16         18.46        87.09 o                         
  -5 -12   3       2013.33       2173.45       102.00 o                         
  -4 -12   3       2162.56       2117.69       121.56 o                         
  -3 -12   3       1284.25       1095.75        76.68 o                         
  -2 -12   3       4589.87       4892.70       103.36 o                         
  -1 -12   3       1964.15       1909.99        68.13 o                         
   0 -12   3       2647.22       2648.41        85.50 o                         
   1 -12   3        984.62        984.80        46.06 o                         
   2 -12   3        227.58        202.04        37.97 o                         
   3 -12   3       1295.29       1243.59        44.79 o                         
   4 -12   3         35.87         37.69        31.92 o                         
   5 -12   3        184.53        235.18        37.82 o                         
   6 -12   3        486.08        477.58        44.30 o                         
   7 -12   3        711.33        687.66        48.05 o                         
   8 -12   3          6.45         -0.04        42.30 o                         
   9 -12   3       4443.98       4877.62       117.51 o                         
  10 -12   3       1205.34       1128.31        76.15 o                         
  11 -12   3        337.01        338.05        65.81 o                         
  12 -12   3       1493.25       1514.87       104.70 o                         
  13 -12   3         45.98        -60.43        92.50 o                         
  14 -12   3        384.20        401.20       121.79 o                         
  15 -12   3        458.80        401.26       160.74 o                         
  -9 -11   3       1430.00       1230.74       116.88 o                         
  -8 -11   3         48.02        108.15        95.94 o                         
  -7 -11   3          5.17        -64.70        81.03 o                         
  -6 -11   3       2224.45       2129.94       130.20 o                         
  -5 -11   3        953.58        929.28        68.12 o                         
  -4 -11   3        264.91        272.97        40.61 o                         
  -3 -11   3       2204.21       2174.53        62.96 o                         
  -2 -11   3        130.53        128.11        40.66 o                         
  -1 -11   3       4910.90       5137.87        77.70 o                         
   0 -11   3       3873.74       3966.59        67.26 o                         
   1 -11   3       3684.01       3662.45        62.16 o                         
   2 -11   3         59.01         53.15        30.50 o                         
   3 -11   3       8584.69       8720.87        88.15 o                         
   4 -11   3       4198.99       4558.90        62.43 o                         
   5 -11   3        289.02        220.56        31.73 o                         
   6 -11   3          7.69        -35.06        35.06 o                         
   7 -11   3         36.33         26.14        35.70 o                         
   8 -11   3       2893.99       3062.69        75.20 o                         
   9 -11   3       1129.14       1028.59        45.19 o                         
  10 -11   3       1396.75       1320.84        54.16 o                         
  11 -11   3        213.32        217.01        54.85 o                         
  12 -11   3        528.70        415.88        78.12 o                         
  13 -11   3         38.80         63.89        91.14 o                         
  14 -11   3        269.59        174.41       103.99 o                         
  15 -11   3        672.12        457.76       135.65 o                         
 -10 -10   3        106.14        114.54       134.15 o                         
  -9 -10   3        634.69        553.07        98.07 o                         
  -8 -10   3       1586.53       1440.11        95.66 o                         
  -7 -10   3       1070.60       1157.27        90.29 o                         
  -6 -10   3        151.21        126.85        44.22 o                         
  -5 -10   3       9535.77      10309.29       118.87 o                         
  -4 -10   3       4874.85       4961.53        81.64 o                         
  -3 -10   3       1471.48       1384.13        45.00 o                         
  -2 -10   3        937.40        918.05        39.85 o                         
  -1 -10   3       1771.61       1863.81        47.16 o                         
   0 -10   3        136.73        133.15        31.21 o                         
   1 -10   3       1262.60       1284.42        38.82 o                         
   2 -10   3      10089.92      10127.52        92.45 o                         
   3 -10   3       1198.37       1122.74        36.03 o                         
   4 -10   3       7750.21       7839.29        76.14 o                         
   5 -10   3       5497.22       5714.84        69.53 o                         
   6 -10   3       4104.70       4075.60        65.02 o                         
   7 -10   3        102.28        108.22        34.37 o                         
   8 -10   3       1678.76       1708.07        50.41 o                         
   9 -10   3       1500.52       1671.56        49.90 o                         
  10 -10   3       2715.57       2839.47        66.76 o                         
  11 -10   3        425.36        335.23        48.42 o                         
  12 -10   3       2059.61       1949.18       111.61 o                         
  13 -10   3        741.02        579.43        94.11 o                         
  14 -10   3        745.48        789.91        95.26 o                         
  15 -10   3       1891.69       1923.84       141.20 o                         
  16 -10   3        267.78       -110.39       165.68 o                         
 -11  -9   3         57.63       -123.73       123.73 o                         
 -10  -9   3        221.05         39.32        91.35 o                         
  -9  -9   3        308.73        120.60        77.27 o                         
  -8  -9   3         14.25        -33.06        88.26 o                         
  -7  -9   3         30.46        -29.37        51.38 o                         
  -6  -9   3        232.76        188.62        36.06 o                         
  -5  -9   3       1368.47       1290.24        47.13 o                         
  -4  -9   3       8975.79       9381.12        96.94 o                         
  -3  -9   3       1217.84       1182.85        38.00 o                         
  -2  -9   3       6917.36       7071.56        76.32 o                         
  -1  -9   3       2103.75       2194.52        46.65 o                         
   0  -9   3       9306.66       9686.21        86.27 o                         
   1  -9   3      10964.09      10945.32        92.74 o                         
   2  -9   3        821.01        772.58        28.72 o                         
   3  -9   3       3225.68       3221.40        48.68 o                         
   4  -9   3        134.83         82.21        23.24 o                         
   5  -9   3        327.33        337.43        27.97 o                         
   6  -9   3       4908.13       5127.07        65.74 o                         
   7  -9   3       8897.02       9251.42        89.11 o                         
   8  -9   3        201.03        243.48        29.45 o                         
   9  -9   3       2771.43       2907.70        59.14 o                         
  10  -9   3       1289.72       1319.70        47.75 o                         
  11  -9   3        247.11        210.04        42.49 o                         
  12  -9   3          1.08          9.95        47.31 o                         
  13  -9   3       3971.34       4155.97       116.59 o                         
  14  -9   3         38.82        -59.78       102.07 o                         
  15  -9   3       1378.82       1685.73       141.84 o                         
  16  -9   3       2025.16       2146.17       162.28 o                         
 -12  -8   3       1432.50       1699.00       155.02 o                         
 -11  -8   3        230.05        224.51        95.65 o                         
 -10  -8   3        672.61        627.64        81.23 o                         
  -9  -8   3        329.96        256.59        78.35 o                         
  -8  -8   3       2479.54       2565.50        63.21 o                         
  -7  -8   3        364.82        299.88        36.19 o                         
  -6  -8   3         76.58         33.48        32.28 o                         
  -5  -8   3        443.17        417.39        32.72 o                         
  -4  -8   3        359.89        319.19        30.38 o                         
  -3  -8   3         94.13         73.42        27.28 o                         
  -2  -8   3         17.02          6.85        25.83 o                         
  -1  -8   3       6368.98       6573.55        66.86 o                         
   0  -8   3       3252.22       3080.21        45.42 o                         
   1  -8   3       1740.86       1771.68        37.04 o                         
   2  -8   3      17453.95      17786.59       136.23 o                         
   3  -8   3         70.55         95.67        21.61 o                         
   4  -8   3        857.59        836.10        25.63 o                         
   5  -8   3       4773.85       4955.63        59.10 o                         
   6  -8   3       4181.95       4127.88        54.53 o                         
   7  -8   3      11862.51      12078.33        99.01 o                         
   8  -8   3       4695.14       4731.73        61.87 o                         
   9  -8   3       3653.42       3828.03        60.87 o                         
  10  -8   3        221.39        201.83        35.79 o                         
  11  -8   3       4623.49       4886.96       103.35 o                         
  12  -8   3       5078.70       5248.12        90.68 o                         
  13  -8   3        153.37         72.04        58.63 o                         
  14  -8   3       1889.93       1796.68        99.45 o                         
  15  -8   3          1.11       -106.19       106.19 o                         
  16  -8   3         35.29         77.17       131.53 o                         
 -13  -7   3          9.90       -156.23       156.23 o                         
 -12  -7   3        574.27        486.84       112.10 o                         
 -11  -7   3       2380.10       2118.15       102.33 o                         
 -10  -7   3        110.07         38.51        59.54 o                         
  -9  -7   3        173.60        217.47        43.28 o                         
  -8  -7   3       2733.28       2959.78        91.97 o                         
  -7  -7   3       5910.23       6378.87        78.72 o                         
  -6  -7   3        101.63        116.56        30.38 o                         
  -5  -7   3        658.08        759.12        31.44 o                         
  -4  -7   3        826.70        886.66        30.02 o                         
  -3  -7   3       1009.40       1049.28        31.26 o                         
  -2  -7   3        532.61        469.96        26.55 o                         
  -1  -7   3       1503.62       1599.76        36.73 o                         
   0  -7   3        270.42        290.47        21.52 o                         
   1  -7   3       4202.17       3663.11        47.87 o                         
   2  -7   3       4197.89       3909.87        46.66 o                         
   3  -7   3       4985.28       4999.02        52.37 o                         
   4  -7   3        269.34        245.74        21.87 o                         
   5  -7   3        245.06        275.18        22.97 o                         
   6  -7   3       8763.05       9253.24        84.42 o                         
   7  -7   3        267.34        236.09        23.60 o                         
   8  -7   3      10262.37      10265.93        92.02 o                         
   9  -7   3       1187.47       1106.83        36.99 o                         
  10  -7   3       3453.06       3647.40        62.65 o                         
  11  -7   3       1430.42       1411.11        50.88 o                         
  12  -7   3       5964.44       6209.10       141.44 o                         
  13  -7   3       6878.24       7336.98       179.91 o                         
  14  -7   3         17.32        -67.01        67.01 o                         
  15  -7   3        378.36        323.17        99.87 o                         
  16  -7   3        698.24        534.69       117.28 o                         
 -13  -6   3       1189.94       1106.89       137.94 o                         
 -12  -6   3        845.53        744.89       119.00 o                         
 -11  -6   3        150.42        123.54        71.98 o                         
 -10  -6   3        257.41        265.08        71.33 o                         
  -9  -6   3        173.74         89.82        47.97 o                         
  -8  -6   3         42.42          2.48        39.31 o                         
  -7  -6   3       6694.44       6820.28        78.09 o                         
  -6  -6   3       6901.32       7289.24        79.53 o                         
  -5  -6   3       4541.69       4442.52        59.54 o                         
  -4  -6   3       7681.63       7694.09        70.95 o                         
  -3  -6   3       6141.92       6416.20        60.98 o                         
  -2  -6   3       1213.31       1302.02        31.11 o                         
  -1  -6   3         15.29         14.25        19.45 o                         
   0  -6   3      21058.96      20840.94       147.52 o                         
   1  -6   3          3.96         30.03        18.74 o                         
   2  -6   3          4.51         26.22        17.82 o                         
   3  -6   3        292.27        359.74        18.86 o                         
   4  -6   3      20590.49      20772.49       156.89 o                         
   5  -6   3        943.84       1028.78        26.58 o                         
   6  -6   3         88.63         46.40        20.38 o                         
   7  -6   3       2266.06       2422.62        44.06 o                         
   8  -6   3        188.19        203.56        25.92 o                         
   9  -6   3        619.71        645.74        33.86 o                         
  10  -6   3       1157.60       1043.96        38.33 o                         
  11  -6   3        247.70        304.26        38.91 o                         
  12  -6   3       1565.89       1526.85        61.96 o                         
  13  -6   3       1164.72       1052.78        71.42 o                         
  14  -6   3        678.25        471.63        75.21 o                         
  15  -6   3         15.13        -82.81        94.69 o                         
  16  -6   3        408.52        292.22       110.69 o                         
 -14  -5   3        754.81        612.19       146.96 o                         
 -13  -5   3        372.36        356.01       102.83 o                         
 -12  -5   3       1129.59       1111.37       105.70 o                         
 -11  -5   3       3644.53       3836.65       113.71 o                         
 -10  -5   3       2062.03       2328.35        74.00 o                         
  -9  -5   3        245.02        255.45        46.67 o                         
  -8  -5   3       3373.08       3432.73        62.93 o                         
  -7  -5   3       2744.07       2706.05        54.91 o                         
  -6  -5   3       1750.08       1852.80        45.05 o                         
  -5  -5   3       1210.16       1267.71        34.88 o                         
  -4  -5   3        574.42        592.40        27.09 o                         
  -3  -5   3       1942.90       1926.07        36.61 o                         
  -2  -5   3      44091.70      44052.06       286.68 o                         
  -1  -5   3       5403.60       5807.35        54.56 o                         
   0  -5   3        601.22        525.09        20.49 o                         
   1  -5   3      24968.83      24564.70       177.64 o                         
   2  -5   3       1784.17       2038.53        32.93 o                         
   3  -5   3        959.80        971.68        24.62 o                         
   4  -5   3      15020.43      15208.02       111.64 o                         
   5  -5   3       9929.83       9740.99        80.40 o                         
   6  -5   3       1138.58        950.28        26.55 o                         
   7  -5   3        880.92        860.72        29.61 o                         
   8  -5   3      11304.96      11586.24        98.56 o                         
   9  -5   3       2781.04       2833.64        52.87 o                         
  10  -5   3       5158.65       5244.10        69.30 o                         
  11  -5   3        813.32        754.40        41.23 o                         
  12  -5   3        164.26         77.59        45.66 o                         
  13  -5   3         89.74         29.79        58.87 o                         
  14  -5   3        104.47        136.66        69.63 o                         
  15  -5   3         58.82        -82.52        82.52 o                         
  16  -5   3          0.22       -105.32       105.32 o                         
 -14  -4   3         92.81         36.21       121.92 o                         
 -13  -4   3          2.10        -48.01        83.18 o                         
 -12  -4   3         51.95        -66.54        66.54 o                         
 -11  -4   3         20.95        -20.66        52.54 o                         
 -10  -4   3       4398.58       4779.57        91.39 o                         
  -9  -4   3       1208.70       1303.74        45.22 o                         
  -8  -4   3       3606.07       3705.09        65.91 o                         
  -7  -4   3       5945.82       6070.85        69.92 o                         
  -6  -4   3      14223.25      14614.39       113.95 o                         
  -5  -4   3        313.68        211.88        23.62 o                         
  -4  -4   3        584.63        597.97        24.90 o                         
  -3  -4   3      61956.21      62593.30       412.60 o                         
  -2  -4   3          2.71         11.53        18.62 o                         
  -1  -4   3       6551.47       6621.22        57.13 o                         
   0  -4   3      16587.17      16254.44       114.45 o                         
   1  -4   3        426.31        451.98        18.61 o                         
   2  -4   3         22.97         24.74        14.69 o                         
   3  -4   3      20481.00      20825.84       144.07 o                         
   4  -4   3      12385.32      11954.74        90.14 o                         
   5  -4   3       5442.98       5087.70        50.62 o                         
   6  -4   3         21.88         -5.20        20.32 o                         
   7  -4   3       1549.65       1483.54        35.10 o                         
   8  -4   3        668.51        663.91        28.64 o                         
   9  -4   3      14557.44      15176.34       122.63 o                         
  10  -4   3       1883.44       1953.46        47.18 o                         
  11  -4   3        223.12        167.96        36.09 o                         
  12  -4   3       9289.46       9588.68       149.09 o                         
  13  -4   3       1617.06       1531.03        79.35 o                         
  14  -4   3        493.99        376.18        81.14 o                         
  15  -4   3         13.53        -65.62        79.72 o                         
  16  -4   3        388.95        217.30       122.78 o                         
 -15  -3   3        864.71        776.13       146.01 o                         
 -14  -3   3        280.66        397.35       123.92 o                         
 -13  -3   3         14.33         79.84        69.86 o                         
 -12  -3   3        221.73        287.86        55.98 o                         
 -11  -3   3       1568.21       1562.15        82.24 o                         
 -10  -3   3        310.09        297.59        41.03 o                         
  -9  -3   3       1605.79       1585.71        48.81 o                         
  -8  -3   3       1138.67       1127.34        37.09 o                         
  -7  -3   3        243.61        212.54        25.69 o                         
  -6  -3   3       1384.12       1493.42        33.81 o                         
  -5  -3   3       4965.85       5038.91        52.65 o                         
  -4  -3   3       2781.88       2748.10        40.62 o                         
  -3  -3   3       4762.57       4816.60        49.80 o                         
  -2  -3   3      53535.80      53630.55       351.91 o                         
  -1  -3   3       4083.76       3879.36        39.26 o                         
   0  -3   3       2308.89       2462.17        29.94 o                         
   1  -3   3       6770.20       6641.78        50.71 o                         
   2  -3   3      16263.74      15284.20       108.56 o                         
   3  -3   3       2816.58       2738.59        37.06 o                         
   4  -3   3      38805.99      38800.28       266.09 o                         
   5  -3   3      46192.42      45763.97       304.22 o                         
   6  -3   3       1234.56       1172.92        31.33 o                         
   7  -3   3        310.74        222.32        23.18 o                         
   8  -3   3      10387.41      10565.98        90.86 o                         
   9  -3   3        627.52        677.29        29.92 o                         
  10  -3   3       1071.40       1012.48        38.52 o                         
  11  -3   3        596.02        594.93        41.77 o                         
  12  -3   3        660.78        611.24        50.20 o                         
  13  -3   3       2019.53       2127.95        77.78 o                         
  14  -3   3       1945.52       1965.29        88.22 o                         
  15  -3   3       1585.51       1553.54       113.32 o                         
  16  -3   3        188.69        187.46       126.08 o                         
 -15  -2   3       2814.05       2950.71       179.43 o                         
 -14  -2   3        658.84        656.61        90.82 o                         
 -13  -2   3        410.00        441.24        70.01 o                         
 -12  -2   3       1073.09       1076.76        54.58 o                         
 -11  -2   3       7969.09       8632.25       110.26 o                         
 -10  -2   3       2980.22       3010.91        63.24 o                         
  -9  -2   3         18.96         25.60        33.10 o                         
  -8  -2   3       1352.30       1490.19        39.77 o                         
  -7  -2   3          2.32         -1.53        24.44 o                         
  -6  -2   3       1349.12       1313.25        31.58 o                         
  -5  -2   3      11132.30      11423.74        91.31 o                         
  -4  -2   3       4732.56       4707.36        47.17 o                         
  -3  -2   3       1192.67       1465.78        29.62 o                         
  -2  -2   3         48.07         22.18        13.02 o                         
  -1  -2   3        384.89        304.24        12.97 o                         
   0  -2   3       1145.02       1060.16        21.84 o                         
   1  -2   3       1064.27        880.65        20.05 o                         
   2  -2   3       9251.47       9285.04        78.76 o                         
   3  -2   3        113.76         57.26        11.72 o                         
   4  -2   3      28899.98      28158.38       194.22 o                         
   5  -2   3      22314.16      22862.95       157.49 o                         
   6  -2   3      12180.06      11937.00        92.19 o                         
   7  -2   3       3229.11       3050.34        42.71 o                         
   8  -2   3         27.78          9.54        25.85 o                         
   9  -2   3      17760.41      18493.94       144.20 o                         
  10  -2   3       2946.19       2873.00        65.09 o                         
  11  -2   3        129.58         84.02        39.10 o                         
  12  -2   3        463.91        383.68        50.01 o                         
  13  -2   3       2474.71       2507.34        96.61 o                         
  14  -2   3         46.41        -84.22        88.46 o                         
  15  -2   3        935.76        900.99       111.26 o                         
  16  -2   3       1244.47        858.96       138.43 o                         
 -16  -1   3        455.81        317.91       170.73 o                         
 -15  -1   3        102.19         14.11       132.22 o                         
 -14  -1   3         60.43        106.06        82.50 o                         
 -13  -1   3        179.38         98.23        60.38 o                         
 -12  -1   3        258.42        328.15        48.99 o                         
 -11  -1   3       5688.94       5975.45        89.28 o                         
 -10  -1   3      13564.32      14526.64       132.19 o                         
  -9  -1   3        692.27        745.90        35.75 o                         
  -8  -1   3        756.50        785.83        31.90 o                         
  -7  -1   3       4749.29       4842.13        57.03 o                         
  -6  -1   3       5410.63       5454.04        57.14 o                         
  -5  -1   3       5997.45       5756.31        58.20 o                         
  -4  -1   3      39051.62      35994.84       241.66 o                         
  -3  -1   3        610.24        629.75        18.23 o                         
  -2  -1   3       3303.73       3129.30        36.20 o                         
  -1  -1   3       1233.36       1080.17        19.13 o                         
   0  -1   3       7027.84       6762.76        56.01 o                         
   1  -1   3      13152.81      12497.91       184.79 o                         
   2  -1   3       6843.16       6312.29        53.01 o                         
   3  -1   3      12498.35      12386.07        94.91 o                         
   4  -1   3       4613.17       3789.81        43.07 o                         
   5  -1   3        832.08        823.61        28.51 o                         
   6  -1   3         77.34        131.23        24.42 o                         
   7  -1   3       1554.98       1682.57        39.71 o                         
   8  -1   3          0.36         26.28        29.35 o                         
   9  -1   3       1181.45       1150.88        38.85 o                         
  10  -1   3       4065.37       4217.58        70.42 o                         
  11  -1   3        108.80        104.59        44.71 o                         
  12  -1   3        322.32        336.61        59.76 o                         
  13  -1   3       1088.65        909.47        71.45 o                         
  14  -1   3       2068.91       2021.33       106.15 o                         
  15  -1   3         13.52        -94.47        94.47 o                         
  16  -1   3        515.85        725.63       225.83 o                         
 -16   0   3         97.69         79.23       114.94 o                         
 -15   0   3       2206.81       2182.62       146.42 o                         
 -14   0   3       1986.50       2129.07       116.62 o                         
 -13   0   3       1137.57       1104.90        63.72 o                         
 -12   0   3        706.38        699.97        56.91 o                         
 -11   0   3       3437.44       3496.42        77.54 o                         
 -10   0   3       3012.28       3047.89        63.62 o                         
  -9   0   3       1038.84        950.91        35.42 o                         
  -8   0   3       6526.22       6763.58        68.07 o                         
  -7   0   3          3.52        -10.80        22.42 o                         
  -6   0   3       6919.18       6737.49        63.71 o                         
  -5   0   3      16259.95      16745.44       121.57 o                         
  -4   0   3       1788.03       1895.11        29.48 o                         
  -3   0   3        734.55        579.80        14.62 o                         
  -2   0   3        812.73        862.48        20.69 o                         
  -1   0   3       1137.98       1212.06        20.45 o                         
   0   0   3       6445.58       6037.84        54.36 o                         
   1   0   3      52379.70      48117.89       500.30 o                         
   2   0   3      23103.16      21455.29       154.30 o                         
   3   0   3       7048.98       6948.98        58.20 o                         
   4   0   3      16994.71      17137.44       141.34 o                         
   5   0   3         31.70         75.70        22.32 o                         
   6   0   3      20085.93      19896.05       163.05 o                         
   7   0   3          3.25         -9.57        24.66 o                         
   8   0   3        108.40        100.03        29.68 o                         
   9   0   3        359.71        342.30        36.02 o                         
  10   0   3        416.96        419.46        41.05 o                         
  11   0   3        179.13        107.23        49.96 o                         
  12   0   3        194.36        226.61        61.27 o                         
  13   0   3        413.45        319.73        76.08 o                         
  14   0   3       1883.44       1809.48       104.06 o                         
  15   0   3        314.52        167.23       119.03 o                         
 -16   1   3         30.15         -4.63       187.27 o                         
 -15   1   3          4.70          5.31        88.73 o                         
 -14   1   3       2379.15       2283.56       103.09 o                         
 -13   1   3       1478.49       1555.93        61.65 o                         
 -12   1   3        892.98        943.25        51.39 o                         
 -11   1   3       3359.52       3329.78        67.03 o                         
 -10   1   3       1926.25       1794.93        48.85 o                         
  -9   1   3       3236.13       3157.36        52.11 o                         
  -8   1   3         13.91         -7.32        23.72 o                         
  -7   1   3      37570.20      38118.57       268.70 o                         
  -6   1   3      11781.73      11911.40        90.42 o                         
  -5   1   3       2732.39       2527.59        35.24 o                         
  -4   1   3      31519.61      30627.18       199.53 o                         
  -3   1   3       7799.02       7993.99        59.93 o                         
  -2   1   3         50.29         40.78        10.76 o                         
  -1   1   3       7752.04       7876.12        83.46 o                         
   0   1   3      31253.52      29707.88       366.55 o                         
   1   1   3      32348.96      29430.92       245.63 o                         
   2   1   3       5057.09       5110.87        46.06 o                         
   3   1   3       3431.78       3475.27        36.19 o                         
   4   1   3         76.41          9.14        19.47 o                         
   5   1   3       6131.48       5839.83        61.50 o                         
   6   1   3      20317.79      20336.21       166.63 o                         
   7   1   3      10156.69      10004.61        98.48 o                         
   8   1   3       8000.88       8214.73        87.17 o                         
   9   1   3       3461.41       3469.50        65.97 o                         
  10   1   3        451.27        433.12        43.84 o                         
  11   1   3         97.78         83.31        51.51 o                         
  12   1   3         10.12          2.53        58.66 o                         
  13   1   3       1218.52       1074.65        84.90 o                         
  14   1   3          6.44        178.54        90.53 o                         
  15   1   3        450.99        452.95       158.32 o                         
 -16   2   3        223.00         10.26       113.76 o                         
 -15   2   3        551.87        427.14        87.96 o                         
 -14   2   3          5.61        -12.99        64.75 o                         
 -13   2   3        777.17        583.75        53.24 o                         
 -12   2   3        420.76        416.56        40.88 o                         
 -11   2   3        460.88        435.07        35.94 o                         
 -10   2   3        422.06        389.29        33.03 o                         
  -9   2   3        115.92        181.46        28.33 o                         
  -8   2   3       7218.86       7445.27        72.03 o                         
  -7   2   3        536.16        502.47        24.21 o                         
  -6   2   3      26094.93      26526.54       184.24 o                         
  -5   2   3        867.33        872.10        23.30 o                         
  -4   2   3       2376.71       2141.94        33.75 o                         
  -3   2   3      11751.25      10988.77        84.51 o                         
  -2   2   3      38876.53      35733.12       315.59 o                         
  -1   2   3      34694.59      32055.66       332.96 o                         
   0   2   3       5976.30       5766.77        55.77 o                         
   1   2   3      28061.14      25984.45       309.68 o                         
   2   2   3       4071.10       4322.69        41.26 o                         
   3   2   3        268.96        193.50        16.45 o                         
   4   2   3      18809.41      19221.96       142.04 o                         
   5   2   3       2275.24       2260.35        36.95 o                         
   6   2   3       2842.90       2773.62        50.42 o                         
   7   2   3      15922.58      16311.93       135.92 o                         
   8   2   3       1716.76       1639.75        45.01 o                         
   9   2   3       2120.46       2134.81        53.69 o                         
  10   2   3       1052.80       1073.60        49.43 o                         
  11   2   3       4256.90       4590.60       102.79 o                         
  12   2   3          0.16          5.81        73.94 o                         
  13   2   3       1501.70       1450.03        91.05 o                         
  14   2   3       1290.53       1192.35       128.10 o                         
  15   2   3          1.74        -10.17       155.80 o                         
 -17   3   3        642.87        253.40       206.78 o                         
 -16   3   3         15.56        282.41       114.76 o                         
 -15   3   3        621.32        450.89        76.84 o                         
 -14   3   3       1388.86       1273.89        83.84 o                         
 -13   3   3        118.29        100.62        51.93 o                         
 -12   3   3        739.40        639.28        43.85 o                         
 -11   3   3         51.49         30.84        34.04 o                         
 -10   3   3        276.22        222.67        32.42 o                         
  -9   3   3        177.85        164.12        27.97 o                         
  -8   3   3         52.35         79.61        24.18 o                         
  -7   3   3       6853.65       6637.10        66.80 o                         
  -6   3   3        666.29        648.70        20.88 o                         
  -5   3   3        324.65        181.04        20.01 o                         
  -4   3   3        839.66        609.22        21.20 o                         
  -3   3   3       4405.13       4422.59        43.86 o                         
  -2   3   3      40785.29      39521.91       292.17 o                         
  -1   3   3      12997.75      13399.18       105.04 o                         
   0   3   3       1755.88       1446.51        22.72 o                         
   1   3   3      15052.87      14415.25       114.52 o                         
   2   3   3      18341.30      18168.48       125.49 o                         
   3   3   3      39890.26      38228.01       302.91 o                         
   4   3   3      17058.08      16594.75       236.18 o                         
   5   3   3      21955.42      22584.31       190.00 o                         
   6   3   3       2520.14       2468.37        39.76 o                         
   7   3   3        855.02        856.94        34.55 o                         
   8   3   3       2782.72       2967.82        57.98 o                         
   9   3   3       2368.19       2302.41        55.83 o                         
  10   3   3       1681.79       1802.85        64.34 o                         
  11   3   3       1015.01       1027.95        69.11 o                         
  12   3   3       4526.93       4728.23       262.51 o                         
  13   3   3         40.44       -106.53       106.53 o                         
  14   3   3        287.03        363.55       128.04 o                         
 -17   4   3        658.68        485.36       167.37 o                         
 -16   4   3        612.28        449.37       118.44 o                         
 -15   4   3         50.03        119.47        74.29 o                         
 -14   4   3       1757.02       1852.28        90.81 o                         
 -13   4   3       2905.93       2971.93        73.08 o                         
 -12   4   3          3.15        -37.09        37.09 o                         
 -11   4   3          7.94         28.53        31.35 o                         
 -10   4   3        610.05        589.20        31.34 o                         
  -9   4   3       2557.39       2553.62        47.20 o                         
  -8   4   3       9181.23       8969.94       101.55 o                         
  -7   4   3       5574.52       5174.76        51.37 o                         
  -6   4   3       7702.38       7793.04        71.35 o                         
  -5   4   3       1376.80       1299.18        31.02 o                         
  -4   4   3       6299.30       5533.69        56.61 o                         
  -3   4   3      18212.65      17949.96       127.82 o                         
  -2   4   3      11003.95      11218.83        83.45 o                         
  -1   4   3        158.95        168.51        11.55 o                         
   0   4   3       2686.75       2256.39        30.30 o                         
   1   4   3       5710.75       5564.21        54.58 o                         
   2   4   3       6596.36       6728.60        60.10 o                         
   3   4   3       1155.30       1250.86        34.55 o                         
   4   4   3       9437.22       9323.53        85.15 o                         
   5   4   3        142.12         96.92        25.61 o                         
   6   4   3       6852.46       7126.29        80.73 o                         
   7   4   3        734.13        696.84        34.32 o                         
   8   4   3       3853.62       3875.16        74.08 o                         
   9   4   3       1114.04       1056.36        63.20 o                         
  10   4   3       1913.61       1977.19       104.58 o                         
  11   4   3       1732.69       1689.39       102.04 o                         
  12   4   3       1041.66       1208.32       120.82 o                         
  13   4   3       1901.26       1875.58       136.96 o                         
  14   4   3        392.57        494.55       171.89 o                         
 -17   5   3        692.16        928.03       210.72 o                         
 -16   5   3        299.51        270.02        97.35 o                         
 -15   5   3       2433.18       2236.10        93.83 o                         
 -14   5   3        250.89        157.67        60.29 o                         
 -13   5   3        506.05        400.71        44.42 o                         
 -12   5   3       3739.07       3654.68        74.14 o                         
 -11   5   3       1406.03       1376.48        42.04 o                         
 -10   5   3         41.46         66.31        26.40 o                         
  -9   5   3       4690.63       4826.46        60.12 o                         
  -8   5   3        438.25        474.00        21.74 o                         
  -7   5   3       2321.45       2240.66        38.79 o                         
  -6   5   3      13340.86      13340.09       113.03 o                         
  -5   5   3      18165.32      18563.64       140.94 o                         
  -4   5   3         67.30         88.21        15.30 o                         
  -3   5   3       1617.42       1580.63        34.04 o                         
  -2   5   3      72636.53      71502.62       526.98 o                         
  -1   5   3       8975.05       9244.01        80.95 o                         
   0   5   3       1976.49       1996.84        31.39 o                         
   1   5   3       1890.56       1722.42        31.55 o                         
   2   5   3       1171.49       1248.03        36.64 o                         
   3   5   3        854.53        862.02        27.87 o                         
   4   5   3         53.88         32.79        22.87 o                         
   5   5   3       1111.79       1140.85        33.69 o                         
   6   5   3       3988.43       3935.87        65.20 o                         
   7   5   3         30.90        128.51        33.95 o                         
   8   5   3       1495.09       1430.53        52.70 o                         
   9   5   3        625.09        608.06        75.08 o                         
  10   5   3        273.54        305.25        79.58 o                         
  11   5   3        506.52        429.95       110.08 o                         
  12   5   3          3.29         70.17       109.95 o                         
  13   5   3         57.17        -45.14       119.22 o                         
 -17   6   3        883.98        912.13       161.43 o                         
 -16   6   3       1385.20       1096.75       106.18 o                         
 -15   6   3        980.75       1007.84        98.19 o                         
 -14   6   3       1258.65       1237.24        74.41 o                         
 -13   6   3       1850.75       1660.44        61.37 o                         
 -12   6   3         71.31         35.44        34.45 o                         
 -11   6   3       6017.06       6148.57        84.42 o                         
 -10   6   3      12346.43      12894.28       117.01 o                         
  -9   6   3       3115.23       3302.51        47.32 o                         
  -8   6   3       2809.76       2879.17        48.75 o                         
  -7   6   3         32.49         19.71        21.30 o                         
  -6   6   3       2144.82       2206.32        38.29 o                         
  -5   6   3       1163.80       1220.44        26.33 o                         
  -4   6   3       7085.81       7428.32        66.99 o                         
  -3   6   3       1345.31       1007.96        28.58 o                         
  -2   6   3      18250.76      17890.16       139.21 o                         
  -1   6   3      23385.56      23059.07       188.17 o                         
   0   6   3       2987.84       3070.85        49.75 o                         
   1   6   3          3.26         21.53        13.78 o                         
   2   6   3      14617.28      14908.16       126.42 o                         
   3   6   3       8990.87       9153.58        89.38 o                         
   4   6   3         69.06         46.15        28.62 o                         
   5   6   3       6812.85       7012.06        75.25 o                         
   6   6   3       1544.85       1528.97        46.18 o                         
   7   6   3          9.91         22.39        37.65 o                         
   8   6   3          0.77         -0.81        41.79 o                         
   9   6   3       3413.88       3508.92        93.14 o                         
  10   6   3       1065.01        898.75        93.94 o                         
  11   6   3        154.88        154.72        93.10 o                         
  12   6   3          7.24        -54.68       118.54 o                         
  13   6   3        215.20       -137.63       145.02 o                         
 -17   7   3        190.01        131.94       190.46 o                         
 -16   7   3       1648.10       1447.59       112.72 o                         
 -15   7   3        807.72        862.33        98.04 o                         
 -14   7   3        122.90         27.75        85.50 o                         
 -13   7   3        241.98        227.35        62.99 o                         
 -12   7   3        971.98        987.11        48.14 o                         
 -11   7   3          0.53          6.95        28.03 o                         
 -10   7   3       6712.92       7045.28        84.80 o                         
  -9   7   3       9855.91      10376.68       100.73 o                         
  -8   7   3       1230.05       1254.76        32.10 o                         
  -7   7   3       3395.88       3573.59        47.39 o                         
  -6   7   3       6049.35       6124.91        58.74 o                         
  -5   7   3      36623.62      36728.39       257.44 o                         
  -4   7   3       1020.45        939.08        36.81 o                         
  -3   7   3       1378.22       1419.65        36.26 o                         
  -2   7   3       1522.91       1543.94        35.67 o                         
  -1   7   3        188.79        162.78        20.15 o                         
   0   7   3       4078.17       4106.32        51.93 o                         
   1   7   3       4052.85       4150.58        51.95 o                         
   2   7   3       2670.74       2674.82        48.72 o                         
   3   7   3      15243.52      15660.17       140.85 o                         
   4   7   3       7083.07       6985.18        80.71 o                         
   5   7   3         14.77          1.96        34.34 o                         
   6   7   3       1614.75       1679.24        52.76 o                         
   7   7   3       2042.83       1894.24        71.21 o                         
   8   7   3        191.78        182.82        49.08 o                         
   9   7   3       1197.41       1080.02        71.41 o                         
  10   7   3       3131.88       3507.58       142.00 o                         
  11   7   3        269.31        138.18       100.54 o                         
  12   7   3          4.76         97.59       137.32 o                         
 -16   8   3        380.45        371.89       111.19 o                         
 -15   8   3        920.80        770.98        96.80 o                         
 -14   8   3        306.38        320.46       110.37 o                         
 -13   8   3        639.04        681.57        77.61 o                         
 -12   8   3       1348.24       1314.86        59.49 o                         
 -11   8   3       1881.18       1846.34        57.29 o                         
 -10   8   3        981.32       1043.53        45.27 o                         
  -9   8   3         32.69         17.21        32.20 o                         
  -8   8   3        235.78        256.64        25.17 o                         
  -7   8   3       1148.48       1115.90        33.50 o                         
  -6   8   3       3692.41       3863.96        50.67 o                         
  -5   8   3      13637.69      13919.36       115.24 o                         
  -4   8   3      16725.91      16568.99       153.00 o                         
  -3   8   3         16.71         35.13        24.65 o                         
  -2   8   3       2322.49       2374.22        43.46 o                         
  -1   8   3      12896.63      12879.61       110.53 o                         
   0   8   3       6547.01       6502.54        75.67 o                         
   1   8   3       4379.29       4260.86        61.48 o                         
   2   8   3       5480.77       5664.97        72.02 o                         
   3   8   3       4019.76       4130.98        74.03 o                         
   4   8   3       2617.10       2617.03        64.13 o                         
   5   8   3       1163.75       1303.57        51.50 o                         
   6   8   3       4609.22       4726.97       118.32 o                         
   7   8   3        486.76        462.62        56.64 o                         
   8   8   3        698.40        506.03        65.94 o                         
   9   8   3        897.93        924.80        96.95 o                         
  10   8   3        180.48         47.52        96.30 o                         
  11   8   3       1169.83        930.88       120.63 o                         
 -16   9   3        117.38       -111.20       111.20 o                         
 -15   9   3         83.84         17.64        92.98 o                         
 -14   9   3       1391.43       1467.74        95.95 o                         
 -13   9   3       2486.49       2280.96       121.83 o                         
 -12   9   3        874.69        744.24        59.74 o                         
 -11   9   3       1559.23       1572.82        53.66 o                         
 -10   9   3       2730.71       2768.38        65.78 o                         
  -9   9   3         71.60         46.23        33.97 o                         
  -8   9   3       3586.12       3724.14        59.22 o                         
  -7   9   3        726.28        778.67        30.63 o                         
  -6   9   3          6.60          3.36        24.06 o                         
  -5   9   3        405.10        439.19        29.70 o                         
  -4   9   3       2620.54       2621.71        51.32 o                         
  -3   9   3        647.94        552.11        33.00 o                         
  -2   9   3       3697.01       3680.70        56.05 o                         
  -1   9   3        252.64        182.43        28.58 o                         
   0   9   3       5914.76       6036.66        79.62 o                         
   1   9   3        352.29        286.23        38.96 o                         
   2   9   3          5.98         39.83        29.31 o                         
   3   9   3       1314.55       1408.22        46.02 o                         
   4   9   3       3038.04       3022.10       101.98 o                         
   5   9   3         48.27         31.93        50.19 o                         
   6   9   3        967.57        915.43        61.10 o                         
   7   9   3       5464.00       6173.99       134.62 o                         
   8   9   3        403.36        565.30       106.10 o                         
   9   9   3        646.18        620.43       105.20 o                         
  10   9   3       1072.55       1222.71       127.84 o                         
 -16  10   3        109.32        -30.53       128.06 o                         
 -15  10   3        250.43        200.51       104.02 o                         
 -14  10   3        103.49        -41.70        83.08 o                         
 -13  10   3       2463.58       2592.64       147.28 o                         
 -12  10   3       4037.46       4253.67       120.02 o                         
 -11  10   3         36.85         18.11        49.37 o                         
 -10  10   3       9128.04       9956.13       140.88 o                         
  -9  10   3       5265.36       5626.30        80.03 o                         
  -8  10   3       1520.98       1468.80        45.62 o                         
  -7  10   3       1332.41       1276.93        42.75 o                         
  -6  10   3       8656.98       9154.19        97.49 o                         
  -5  10   3       1386.63       1266.80        38.29 o                         
  -4  10   3         23.96         76.05        32.06 o                         
  -3  10   3        144.04        139.06        30.36 o                         
  -2  10   3         94.67         39.43        29.63 o                         
  -1  10   3        271.57        255.53        31.91 o                         
   0  10   3         49.64         32.23        28.21 o                         
   1  10   3       3720.45       3831.76        71.92 o                         
   2  10   3         34.65         43.83        35.90 o                         
   3  10   3        815.36        824.78        62.36 o                         
   4  10   3          1.94         12.77        48.25 o                         
   5  10   3        870.97        747.66        58.90 o                         
   6  10   3         18.63         92.47        64.24 o                         
   7  10   3        238.38        151.46        78.97 o                         
   8  10   3        852.56        909.27       159.72 o                         
   9  10   3         25.83       -107.67       113.34 o                         
 -16  11   3        456.52        452.93       177.00 o                         
 -15  11   3        131.74         68.77       107.16 o                         
 -14  11   3       2673.78       2391.98       117.68 o                         
 -13  11   3       1675.99       1623.99        87.28 o                         
 -12  11   3        829.10        808.87        73.25 o                         
 -11  11   3          6.70         45.52        61.63 o                         
 -10  11   3        198.83         71.99        53.49 o                         
  -9  11   3       1273.48       1375.66        54.37 o                         
  -8  11   3       3417.14       3542.77        72.35 o                         
  -7  11   3       9235.80       9611.89       112.40 o                         
  -6  11   3         13.76         28.30        35.52 o                         
  -5  11   3       6454.82       7003.94        86.26 o                         
  -4  11   3       2632.39       2533.22        67.83 o                         
  -3  11   3        444.46        457.32        36.26 o                         
  -2  11   3       1034.62       1030.58        42.64 o                         
  -1  11   3       1420.36       1485.03        48.18 o                         
   0  11   3        504.27        436.70        40.80 o                         
   1  11   3       4557.22       4735.45       130.75 o                         
   2  11   3       6278.32       6356.71       155.10 o                         
   3  11   3        349.19        365.11        68.78 o                         
   4  11   3       1315.68       1465.05        78.83 o                         
   5  11   3        985.93        853.52        79.51 o                         
   6  11   3       1100.64       1150.64       116.06 o                         
   7  11   3         45.47          7.28       114.48 o                         
   8  11   3         88.30       -151.43       177.95 o                         
 -15  12   3        285.04        287.33       133.75 o                         
 -14  12   3        188.84        251.83       114.43 o                         
 -13  12   3       4659.45       5056.38       152.47 o                         
 -12  12   3       1407.37       1416.53        81.41 o                         
 -11  12   3        317.34        326.53        69.66 o                         
 -10  12   3          1.23        -44.76        51.83 o                         
  -9  12   3       5128.72       5030.66       110.48 o                         
  -8  12   3        399.99        393.00        47.03 o                         
  -7  12   3        761.54        728.56        59.88 o                         
  -6  12   3       3632.72       3657.51        84.74 o                         
  -5  12   3         33.00         20.27        47.19 o                         
  -4  12   3        661.19        608.98        49.91 o                         
  -3  12   3       2140.58       2066.34        68.97 o                         
  -2  12   3       7853.21       8055.66       113.18 o                         
  -1  12   3        980.06        978.89        50.95 o                         
   0  12   3       2062.87       1899.48        91.87 o                         
   1  12   3        701.20        468.70       104.96 o                         
   2  12   3       3563.22       3900.46       163.23 o                         
   3  12   3       3146.15       3032.93       116.42 o                         
   4  12   3       2162.37       2324.69       107.88 o                         
   5  12   3          6.83        -39.05        88.52 o                         
   6  12   3       2650.91       2302.93       161.16 o                         
   7  12   3       1269.75       1165.32       267.16 o                         
 -14  13   3        111.50         15.74       113.53 o                         
 -13  13   3        327.34        115.26       109.07 o                         
 -12  13   3       2483.12       2741.81       125.35 o                         
 -11  13   3        130.41        227.69        84.12 o                         
 -10  13   3        937.33       1057.58        87.24 o                         
  -9  13   3       1486.11       1523.60       102.16 o                         
  -8  13   3       5141.79       5575.67       154.71 o                         
  -7  13   3        797.54        801.20        60.30 o                         
  -6  13   3        128.00         25.18        50.02 o                         
  -5  13   3       1966.95       2013.84        68.42 o                         
  -4  13   3        715.96        707.52        56.20 o                         
  -3  13   3        186.32        107.70        50.79 o                         
  -2  13   3       7403.63       7508.62       112.61 o                         
  -1  13   3       5880.49       6314.36       158.74 o                         
   0  13   3          7.96         36.49        71.40 o                         
   1  13   3        136.51        188.44        97.96 o                         
   2  13   3       2122.13       2121.28       115.21 o                         
   3  13   3         94.50        118.14       106.17 o                         
   4  13   3          5.59       -119.19       119.19 o                         
   5  13   3       1814.69       1511.85       130.11 o                         
   6  13   3        386.12        190.48       209.86 o                         
 -13  14   3         39.46       -110.11       110.11 o                         
 -12  14   3          0.22       -104.60       110.51 o                         
 -11  14   3        463.83        362.22        98.78 o                         
 -10  14   3        106.52        -31.77        87.53 o                         
  -9  14   3        396.84        359.25        72.02 o                         
  -8  14   3       3060.57       3308.42       116.88 o                         
  -7  14   3        727.73        727.49        75.91 o                         
  -6  14   3        332.21        346.55        73.74 o                         
  -5  14   3       1109.71       1053.21        96.15 o                         
  -4  14   3        832.12        836.39        65.91 o                         
  -3  14   3        541.10        529.46        70.30 o                         
  -2  14   3         90.23         50.67        71.89 o                         
  -1  14   3       4200.60       4299.35       146.72 o                         
   0  14   3        931.96        852.21        93.87 o                         
   1  14   3        503.86        480.81        95.30 o                         
   2  14   3         47.14        115.80       105.23 o                         
   3  14   3       2727.55       2582.76       138.92 o                         
   4  14   3       2221.17       2241.72       148.30 o                         
   5  14   3         43.75       -225.53       280.37 o                         
 -12  15   3        904.84        818.67       160.36 o                         
 -11  15   3        578.16        550.28       111.15 o                         
 -10  15   3        195.95        252.99       101.28 o                         
  -9  15   3        879.42        859.90       155.12 o                         
  -8  15   3        112.64        164.53        89.78 o                         
  -7  15   3       1187.09       1271.10       118.81 o                         
  -6  15   3        422.62        414.40        87.14 o                         
  -5  15   3       2017.01       1918.68       162.88 o                         
  -4  15   3        123.39         61.71        86.68 o                         
  -3  15   3        276.88        160.91        79.13 o                         
  -2  15   3         17.39        -50.73        88.05 o                         
  -1  15   3         10.11        -35.63        90.35 o                         
   0  15   3        327.62        295.85       100.60 o                         
   1  15   3         54.20         73.23       103.92 o                         
   2  15   3        185.94        123.01       117.24 o                         
   3  15   3        771.96        568.51       196.90 o                         
 -11  16   3       4061.42       4166.94       271.43 o                         
 -10  16   3        442.60        173.71       134.91 o                         
  -9  16   3        466.95        491.44       133.12 o                         
  -8  16   3       1846.34       1914.21       140.95 o                         
  -7  16   3        421.46        157.34       114.80 o                         
  -6  16   3        753.32        685.35        97.38 o                         
  -5  16   3       2617.43       2467.44       118.65 o                         
  -4  16   3       3876.44       3829.95       185.36 o                         
  -3  16   3        220.62        184.61       128.79 o                         
  -2  16   3       1264.10       1205.49       126.25 o                         
  -1  16   3        558.05        329.72       110.28 o                         
   0  16   3        552.97        423.24       122.36 o                         
   1  16   3         10.46       -176.07       176.07 o                         
  -8  17   3          6.28       -184.61       184.61 o                         
  -7  17   3       1060.34       1098.93       202.17 o                         
  -6  17   3        932.71        880.33       260.38 o                         
  -5  17   3         12.09         79.50       193.59 o                         
  -4  17   3       2136.59       1773.14       342.23 o                         
  -3  17   3       1072.87       1100.83       168.67 o                         
   1 -17   4        216.28        -29.43       206.91 o                         
   2 -17   4        374.71        217.72       130.23 o                         
   3 -17   4        336.90        171.41       138.28 o                         
   4 -17   4        688.30        305.15       126.50 o                         
   5 -17   4       1424.14       1287.30       135.17 o                         
   6 -17   4        111.22        -13.44       126.51 o                         
   7 -17   4       1008.81        874.96       137.03 o                         
   8 -17   4        239.27        470.98       150.85 o                         
  -2 -16   4        209.23        142.18       163.55 o                         
  -1 -16   4       2904.85       2978.05       185.02 o                         
   0 -16   4        410.81        439.17       127.57 o                         
   1 -16   4        155.71         55.72       109.86 o                         
   2 -16   4       1969.01       1859.63       106.82 o                         
   3 -16   4       3615.45       3446.58       123.68 o                         
   4 -16   4          0.71         -1.45       101.70 o                         
   5 -16   4       2096.08       2109.16       129.04 o                         
   6 -16   4       2554.02       2414.11       125.22 o                         
   7 -16   4         37.66        -66.26        95.03 o                         
   8 -16   4        546.79        317.91       105.07 o                         
   9 -16   4       2053.78       1916.65       119.91 o                         
  10 -16   4        826.81        720.62       115.39 o                         
  11 -16   4        153.55        418.42       224.28 o                         
  -4 -15   4         40.84        221.83       163.75 o                         
  -3 -15   4        412.00        309.57       124.84 o                         
  -2 -15   4        545.11        325.90       127.84 o                         
  -1 -15   4          1.71        -58.76        89.60 o                         
   0 -15   4        891.45        853.89        84.49 o                         
   1 -15   4         63.67        158.90        76.60 o                         
   2 -15   4       2012.07       1850.21       129.44 o                         
   3 -15   4       1235.49       1146.90        84.88 o                         
   4 -15   4        843.39        832.79        80.26 o                         
   5 -15   4          4.27         10.93        80.62 o                         
   6 -15   4        451.59        453.21        84.51 o                         
   7 -15   4        967.33        807.47        90.94 o                         
   8 -15   4        214.29        261.83        89.70 o                         
   9 -15   4        113.84        129.82        91.15 o                         
  10 -15   4       4434.69       4508.01       214.34 o                         
  11 -15   4       1157.75       1110.70       129.30 o                         
  12 -15   4         97.02         55.48       188.78 o                         
  -5 -14   4       1212.53       1001.77       137.57 o                         
  -4 -14   4       1782.41       1900.62       121.31 o                         
  -3 -14   4        256.15        247.25        96.98 o                         
  -2 -14   4        565.93        548.24        91.52 o                         
  -1 -14   4        485.24        423.42        74.93 o                         
   0 -14   4         57.18         -3.33        67.53 o                         
   1 -14   4        264.24        245.87        67.48 o                         
   2 -14   4        654.21        593.41        67.52 o                         
   3 -14   4       1797.32       1785.39        90.79 o                         
   4 -14   4        667.91        578.61        57.79 o                         
   5 -14   4         58.29         23.76        55.69 o                         
   6 -14   4       2816.97       2873.78        94.59 o                         
   7 -14   4        965.51        984.21       113.00 o                         
   8 -14   4        205.47        124.59        73.73 o                         
   9 -14   4        180.57        173.49        66.08 o                         
  10 -14   4          0.33        147.99        78.57 o                         
  11 -14   4       2633.59       2387.63       192.77 o                         
  12 -14   4          4.50         71.52       109.56 o                         
  13 -14   4        157.48        319.65       134.92 o                         
  -7 -13   4        376.45        578.03       156.50 o                         
  -6 -13   4         96.83        108.68       101.34 o                         
  -5 -13   4        233.28        217.47        89.27 o                         
  -4 -13   4       1793.83       1921.88        95.72 o                         
  -3 -13   4        201.58        173.30        64.53 o                         
  -2 -13   4       1690.88       1867.73        91.83 o                         
  -1 -13   4        557.57        577.65        64.00 o                         
   0 -13   4       2378.41       2350.29        75.41 o                         
   1 -13   4         47.69        -24.46        46.71 o                         
   2 -13   4        999.74        948.36        57.20 o                         
   3 -13   4       2005.86       2010.02        58.51 o                         
   4 -13   4         43.09         32.10        42.68 o                         
   5 -13   4       2824.33       2958.10        74.21 o                         
   6 -13   4        708.16        721.48        50.98 o                         
   7 -13   4       5536.52       5738.26       106.99 o                         
   8 -13   4         92.88         41.37        54.97 o                         
   9 -13   4        637.31        554.27        58.53 o                         
  10 -13   4       1026.41        888.48        70.93 o                         
  11 -13   4        468.57        407.73        93.40 o                         
  12 -13   4          0.26        -50.54        94.11 o                         
  13 -13   4          6.05       -107.83       107.83 o                         
  14 -13   4        383.07        443.84       142.15 o                         
  -8 -12   4        853.44        929.95       118.34 o                         
  -7 -12   4        406.87        305.52       100.69 o                         
  -6 -12   4       1686.29       1814.61       102.30 o                         
  -5 -12   4       1995.14       1898.89       100.16 o                         
  -4 -12   4         26.67        110.25        69.86 o                         
  -3 -12   4       2651.75       2688.06        96.77 o                         
  -2 -12   4        758.86        617.82        47.43 o                         
  -1 -12   4         30.55         13.57        47.28 o                         
   0 -12   4        865.94        790.52        50.30 o                         
   1 -12   4       6505.96       6713.56        95.34 o                         
   2 -12   4        288.83        223.42        46.40 o                         
   3 -12   4       1836.15       1780.30        52.75 o                         
   4 -12   4       1164.10       1123.18        41.96 o                         
   5 -12   4          3.69          9.27        36.37 o                         
   6 -12   4        466.42        456.47        43.45 o                         
   7 -12   4       1855.02       1943.38        56.58 o                         
   8 -12   4       2564.64       2773.25        85.13 o                         
   9 -12   4       3780.33       3910.74        77.80 o                         
  10 -12   4       1189.91       1160.29        74.69 o                         
  11 -12   4       3104.75       3103.65       118.54 o                         
  12 -12   4        945.97        726.62        96.06 o                         
  13 -12   4         18.16        -80.47        94.10 o                         
  14 -12   4        354.93        163.62       112.41 o                         
  15 -12   4        294.60         40.76       211.56 o                         
  -9 -11   4        142.65        268.11       115.00 o                         
  -8 -11   4        486.63        505.50       100.19 o                         
  -7 -11   4       2527.88       2589.88       120.63 o                         
  -6 -11   4         50.26        -96.97        96.97 o                         
  -5 -11   4       2743.81       2964.06       108.68 o                         
  -4 -11   4       1411.16       1245.50        50.81 o                         
  -3 -11   4        857.98        897.00        81.17 o                         
  -2 -11   4        959.13        945.48        48.00 o                         
  -1 -11   4       2962.14       2903.55        60.32 o                         
   0 -11   4       3166.60       3053.95        63.53 o                         
   1 -11   4       5868.73       5919.04        77.89 o                         
   2 -11   4      18847.07      19454.33       153.97 o                         
   3 -11   4       4202.12       4164.59        64.68 o                         
   4 -11   4         80.12         89.79        32.01 o                         
   5 -11   4       1668.62       1604.73        43.18 o                         
   6 -11   4       1756.97       1909.36        50.21 o                         
   7 -11   4        106.07        133.52        37.87 o                         
   8 -11   4        867.29        835.07        51.20 o                         
   9 -11   4        284.53        235.49        37.91 o                         
  10 -11   4       3862.69       3912.62       112.45 o                         
  11 -11   4        240.57        159.58        52.54 o                         
  12 -11   4       4402.58       4794.57       152.35 o                         
  13 -11   4        653.25        372.17        91.25 o                         
  14 -11   4        454.59        420.08       105.84 o                         
  15 -11   4       1984.92       2117.95       199.01 o                         
 -10 -10   4          9.95        -48.38       122.11 o                         
  -9 -10   4        422.61        505.68        97.12 o                         
  -8 -10   4        106.64        293.17        85.52 o                         
  -7 -10   4         32.31         33.31        96.63 o                         
  -6 -10   4       1795.00       1673.69        98.79 o                         
  -5 -10   4         21.43         96.78        41.93 o                         
  -4 -10   4        599.21        653.48        45.98 o                         
  -3 -10   4       1233.21       1119.43        42.70 o                         
  -2 -10   4       8108.07       8222.31        88.00 o                         
  -1 -10   4         50.69         18.99        33.30 o                         
   0 -10   4       2305.58       2336.76        54.49 o                         
   1 -10   4       2583.28       2660.32        53.14 o                         
   2 -10   4       3901.50       4007.28        57.56 o                         
   3 -10   4       4054.52       4262.91        59.44 o                         
   4 -10   4       2924.53       3022.29        51.54 o                         
   5 -10   4       3080.09       3161.01        55.13 o                         
   6 -10   4       8405.62       8610.61        86.66 o                         
   7 -10   4       7325.57       7811.45        95.23 o                         
   8 -10   4       5802.77       6062.62        79.11 o                         
   9 -10   4        796.25        746.73        45.68 o                         
  10 -10   4         83.92         49.02        37.54 o                         
  11 -10   4        872.03        855.26        46.44 o                         
  12 -10   4        128.61        102.09        74.14 o                         
  13 -10   4       3045.02       3349.77       197.57 o                         
  14 -10   4        155.16        159.94       145.08 o                         
  15 -10   4         79.96         75.84       117.35 o                         
 -11  -9   4        104.07         46.95       126.99 o                         
 -10  -9   4         14.68         52.29        90.87 o                         
  -9  -9   4        812.68        720.51       140.55 o                         
  -8  -9   4       2050.24       2023.63        88.32 o                         
  -7  -9   4        160.05        138.64        44.87 o                         
  -6  -9   4        434.41        339.32        41.45 o                         
  -5  -9   4        498.11        492.98        39.44 o                         
  -4  -9   4          1.38         22.76        34.16 o                         
  -3  -9   4        958.00        873.97        36.75 o                         
  -2  -9   4       2611.83       2840.42        54.94 o                         
  -1  -9   4       6882.36       7122.53        74.94 o                         
   0  -9   4        654.83        654.94        30.86 o                         
   1  -9   4       1126.12       1058.36        32.40 o                         
   2  -9   4       3467.78       3548.50        52.30 o                         
   3  -9   4        710.72        653.05        28.90 o                         
   4  -9   4       1196.81       1084.64        31.31 o                         
   5  -9   4       7038.56       7206.54        73.87 o                         
   6  -9   4        542.95        575.33        32.47 o                         
   7  -9   4       7152.78       7288.27        75.29 o                         
   8  -9   4       4352.81       4626.69        62.19 o                         
   9  -9   4       4876.85       4921.86        72.88 o                         
  10  -9   4         24.48         41.28        36.02 o                         
  11  -9   4       2587.13       2537.69        63.51 o                         
  12  -9   4       6038.82       6472.18       169.76 o                         
  13  -9   4         17.46        -76.80        76.80 o                         
  14  -9   4       1631.74       1589.88       121.41 o                         
  15  -9   4        627.06        379.19       108.10 o                         
  16  -9   4        716.22        525.54       153.49 o                         
 -12  -8   4        125.66       -120.65       144.20 o                         
 -11  -8   4        413.44        287.50        98.43 o                         
 -10  -8   4        204.40        275.73        78.13 o                         
  -9  -8   4          9.03         57.70        53.84 o                         
  -8  -8   4       2531.78       2588.98        96.51 o                         
  -7  -8   4       3126.84       3250.97        72.61 o                         
  -6  -8   4        254.57        253.43        35.76 o                         
  -5  -8   4         24.06         23.60        32.44 o                         
  -4  -8   4       2337.87       2435.93        51.44 o                         
  -3  -8   4          6.56         26.80        27.72 o                         
  -2  -8   4        612.30        603.28        30.30 o                         
  -1  -8   4      20941.22      21663.84       159.88 o                         
   0  -8   4       2175.22       2164.47        39.63 o                         
   1  -8   4         17.65         46.14        22.57 o                         
   2  -8   4        119.57        100.12        22.66 o                         
   3  -8   4       9897.82      10081.68        85.29 o                         
   4  -8   4      10645.12      10722.10        87.00 o                         
   5  -8   4        182.13        157.80        25.31 o                         
   6  -8   4       5840.99       5843.96        66.48 o                         
   7  -8   4        282.84        200.31        24.70 o                         
   8  -8   4          6.13         -4.54        28.48 o                         
   9  -8   4          2.76         95.10        31.67 o                         
  10  -8   4       2088.22       2145.74        52.13 o                         
  11  -8   4          6.22          0.94        35.70 o                         
  12  -8   4       1020.26        922.09        45.82 o                         
  13  -8   4       2436.81       2411.49        99.98 o                         
  14  -8   4         42.29         96.53        97.02 o                         
  15  -8   4        216.37        300.46       102.82 o                         
  16  -8   4        859.48        691.16       175.78 o                         
 -13  -7   4        283.67         70.97       162.21 o                         
 -12  -7   4        669.38        558.83       122.57 o                         
 -11  -7   4        499.68        552.56        81.86 o                         
 -10  -7   4        271.64        288.45        70.48 o                         
  -9  -7   4       2194.10       2101.04        73.67 o                         
  -8  -7   4       1326.61       1283.29        55.81 o                         
  -7  -7   4       2735.49       2947.69        64.42 o                         
  -6  -7   4       4620.67       4660.30        65.30 o                         
  -5  -7   4       1887.20       1865.45        43.50 o                         
  -4  -7   4        405.56        365.43        28.93 o                         
  -3  -7   4       4132.36       4430.70        56.59 o                         
  -2  -7   4       1161.02       1184.99        33.42 o                         
  -1  -7   4       3301.33       3136.30        44.63 o                         
   0  -7   4       9901.73      10201.81        81.71 o                         
   1  -7   4        304.67        256.73        22.78 o                         
   2  -7   4       1801.42       1529.11        34.80 o                         
   3  -7   4      16868.01      16972.38       125.29 o                         
   4  -7   4      32901.23      34107.10       227.57 o                         
   5  -7   4        627.89        703.87        26.33 o                         
   6  -7   4          2.39        -14.08        20.30 o                         
   7  -7   4       5407.80       5559.57        58.83 o                         
   8  -7   4        311.66        261.60        28.37 o                         
   9  -7   4       3250.34       3289.40        88.29 o                         
  10  -7   4        610.73        596.19        33.19 o                         
  11  -7   4       1852.56       1839.28        53.89 o                         
  12  -7   4        282.44        208.86        40.48 o                         
  13  -7   4        204.22        172.82        57.62 o                         
  14  -7   4        384.40        403.19        93.31 o                         
  15  -7   4        115.85        130.57        99.50 o                         
  16  -7   4        130.05        251.56       117.05 o                         
 -13  -6   4         16.93        -55.66       125.25 o                         
 -12  -6   4         10.69        -19.11        78.86 o                         
 -11  -6   4       1894.92       1824.31        86.16 o                         
 -10  -6   4       1109.15       1096.30        65.00 o                         
  -9  -6   4        655.30        593.02        53.67 o                         
  -8  -6   4       2633.40       2777.36        69.34 o                         
  -7  -6   4       3551.56       3588.15        61.62 o                         
  -6  -6   4       1776.20       1789.67        46.98 o                         
  -5  -6   4       5306.68       5553.16        68.16 o                         
  -4  -6   4      31477.76      32107.69       225.70 o                         
  -3  -6   4       1979.42       1857.22        36.89 o                         
  -2  -6   4       3245.05       3102.56        43.66 o                         
  -1  -6   4       2833.44       2864.02        39.25 o                         
   0  -6   4       6565.47       6491.68        62.86 o                         
   1  -6   4         59.58         28.39        21.07 o                         
   2  -6   4          5.07        -12.40        17.72 o                         
   3  -6   4       1870.11       1796.74        31.89 o                         
   4  -6   4      17699.21      16709.10       128.98 o                         
   5  -6   4      11050.94      11221.32        89.24 o                         
   6  -6   4         29.84         45.98        17.20 o                         
   7  -6   4        950.40        858.81        26.96 o                         
   8  -6   4      10136.11      10785.15        94.22 o                         
   9  -6   4       6379.17       6550.12        77.44 o                         
  10  -6   4        292.05        334.52        34.28 o                         
  11  -6   4       6283.99       6375.50        91.74 o                         
  12  -6   4         19.90          3.99        49.44 o                         
  13  -6   4        182.37        178.86        59.76 o                         
  14  -6   4        386.67        392.20        72.64 o                         
  15  -6   4       1302.71       1340.94       197.90 o                         
  16  -6   4        839.88        552.05       117.10 o                         
 -14  -5   4         58.03         25.83       136.98 o                         
 -13  -5   4         77.17         -3.19       108.63 o                         
 -12  -5   4        172.90         84.43        72.90 o                         
 -11  -5   4         71.43         57.09        64.41 o                         
 -10  -5   4       2381.21       2432.20        78.04 o                         
  -9  -5   4        345.24        237.25        43.34 o                         
  -8  -5   4        211.14        177.58        36.65 o                         
  -7  -5   4         73.89         53.41        32.10 o                         
  -6  -5   4         75.43         30.77        28.68 o                         
  -5  -5   4        973.76        972.23        32.03 o                         
  -4  -5   4        810.98        783.38        27.05 o                         
  -3  -5   4      22610.05      22815.27       167.49 o                         
  -2  -5   4       2435.36       2144.51        36.43 o                         
  -1  -5   4       3052.63       2782.63        38.21 o                         
   0  -5   4      30918.95      30282.84       199.84 o                         
   1  -5   4      28722.81      27446.39       197.68 o                         
   2  -5   4        315.34        358.99        19.55 o                         
   3  -5   4      22245.31      22066.97       161.88 o                         
   4  -5   4      17523.00      16946.19       122.85 o                         
   5  -5   4       2144.52       1767.66        32.31 o                         
   6  -5   4         60.14         16.92        17.41 o                         
   7  -5   4       8291.54       8516.02        79.86 o                         
   8  -5   4        338.94        422.23        32.14 o                         
   9  -5   4       6340.33       6626.73        75.15 o                         
  10  -5   4       6253.69       6113.72        73.70 o                         
  11  -5   4         78.75        113.80        40.44 o                         
  12  -5   4       1124.03       1006.12        52.22 o                         
  13  -5   4        122.61         22.10        61.42 o                         
  14  -5   4        139.04         79.59        67.79 o                         
  15  -5   4        284.51        350.72        98.83 o                         
  16  -5   4       1193.92       1063.81       127.84 o                         
 -14  -4   4         42.26        277.71       126.79 o                         
 -13  -4   4        199.34         83.99        86.39 o                         
 -12  -4   4        585.92        553.92        70.75 o                         
 -11  -4   4        454.65        489.42        58.22 o                         
 -10  -4   4        110.75        117.85        45.51 o                         
  -9  -4   4       3268.66       3354.90        71.31 o                         
  -8  -4   4        201.60        230.11        33.44 o                         
  -7  -4   4       7849.27       7814.82        80.14 o                         
  -6  -4   4       1771.43       1860.22        47.62 o                         
  -5  -4   4       2572.08       2491.00        44.27 o                         
  -4  -4   4      27487.20      29199.38       216.43 o                         
  -3  -4   4       2107.57       1885.00        35.84 o                         
  -2  -4   4        209.33        179.76        18.54 o                         
  -1  -4   4       6591.05       5748.17        52.91 o                         
   0  -4   4        451.81        522.86        18.55 o                         
   1  -4   4      17776.52      17236.82       132.26 o                         
   2  -4   4      14651.27      14737.13       102.61 o                         
   3  -4   4        168.43        181.39        17.38 o                         
   4  -4   4      15162.90      15284.30       115.25 o                         
   5  -4   4      14355.21      14331.67       114.45 o                         
   6  -4   4       3966.03       3806.80        48.44 o                         
   7  -4   4         30.83         13.82        21.57 o                         
   8  -4   4      17966.66      18766.88       145.97 o                         
   9  -4   4         24.33         -2.93        27.16 o                         
  10  -4   4       3893.29       3967.62        64.72 o                         
  11  -4   4       3533.28       3665.26        89.20 o                         
  12  -4   4       4325.07       4264.85       104.27 o                         
  13  -4   4        934.69        964.14        75.55 o                         
  14  -4   4        832.97        786.23        77.36 o                         
  15  -4   4       2686.81       2609.67       153.48 o                         
  16  -4   4         37.55        -29.56       123.84 o                         
 -15  -3   4        408.06        272.87       147.41 o                         
 -14  -3   4        310.57        293.49       109.41 o                         
 -13  -3   4       1047.76       1149.25        88.53 o                         
 -12  -3   4        328.95        272.27        69.55 o                         
 -11  -3   4        713.33        718.53        48.79 o                         
 -10  -3   4         14.14         37.17        38.93 o                         
  -9  -3   4       5489.55       5800.35        95.78 o                         
  -8  -3   4       6180.78       6656.60        72.05 o                         
  -7  -3   4       2468.58       2583.39        46.82 o                         
  -6  -3   4          8.06          7.90        22.45 o                         
  -5  -3   4      22912.90      23769.04       169.36 o                         
  -4  -3   4      12152.82      12582.35       104.58 o                         
  -3  -3   4      19637.16      20121.01       142.57 o                         
  -2  -3   4       4600.10       3908.34        46.24 o                         
  -1  -3   4        807.22        646.96        20.39 o                         
   0  -3   4      12996.44      12845.81        98.28 o                         
   1  -3   4       4075.21       3565.35        37.59 o                         
   2  -3   4      10510.38      10424.81        83.12 o                         
   3  -3   4        901.16        769.39        23.41 o                         
   4  -3   4          8.56         47.77        20.89 o                         
   5  -3   4       1568.86       1784.05        37.67 o                         
   6  -3   4       4977.74       5042.03        56.85 o                         
   7  -3   4       4816.40       4675.57        49.81 o                         
   8  -3   4       4852.63       4774.82        56.74 o                         
   9  -3   4       4495.72       4473.91        64.09 o                         
  10  -3   4        330.39        287.79        34.29 o                         
  11  -3   4         10.31         12.76        40.03 o                         
  12  -3   4       3138.92       3207.89        97.22 o                         
  13  -3   4       6307.44       6862.73       204.14 o                         
  14  -3   4         95.43         67.31        79.67 o                         
  15  -3   4       2334.53       2181.28       136.39 o                         
  16  -3   4       2983.83       2976.00       177.86 o                         
 -15  -2   4        146.87        -24.00       121.60 o                         
 -14  -2   4          0.39        107.41       139.17 o                         
 -13  -2   4       2146.26       2218.14        90.24 o                         
 -12  -2   4       5312.90       5649.27       100.36 o                         
 -11  -2   4        109.41        136.29        45.89 o                         
 -10  -2   4        711.02        693.94        41.21 o                         
  -9  -2   4        945.69        900.80        37.08 o                         
  -8  -2   4         20.61         25.76        29.21 o                         
  -7  -2   4         47.76         70.92        26.06 o                         
  -6  -2   4       3552.91       3425.64        44.46 o                         
  -5  -2   4       8381.30       7502.57        70.01 o                         
  -4  -2   4      59482.81      58422.54       374.58 o                         
  -3  -2   4       6624.05       6914.62        59.42 o                         
  -2  -2   4       4832.62       4366.83        39.79 o                         
  -1  -2   4      13158.01      12395.22        90.10 o                         
   0  -2   4       4605.61       4696.14        53.83 o                         
   1  -2   4       5554.83       5115.08        43.36 o                         
   2  -2   4       1267.65       1270.11        23.70 o                         
   3  -2   4        754.90        806.33        20.19 o                         
   4  -2   4       4878.51       4805.77        47.94 o                         
   5  -2   4       6233.46       6062.07        56.93 o                         
   6  -2   4        439.08        468.09        19.61 o                         
   7  -2   4        342.25        368.13        26.60 o                         
   8  -2   4       3812.42       3913.97        57.00 o                         
   9  -2   4         50.62         45.96        30.05 o                         
  10  -2   4        136.85         41.91        35.99 o                         
  11  -2   4        521.86        441.99        56.57 o                         
  12  -2   4       1869.77       1922.27        70.57 o                         
  13  -2   4       1269.22       1117.80        98.04 o                         
  14  -2   4        183.62        100.84        90.94 o                         
  15  -2   4        116.92        151.29        99.27 o                         
  16  -2   4        695.90        658.26       166.65 o                         
 -16  -1   4         40.66        -90.90       279.29 o                         
 -15  -1   4        196.47         86.83        98.23 o                         
 -14  -1   4        445.99        487.28       100.50 o                         
 -13  -1   4        609.85        679.98        72.98 o                         
 -12  -1   4       5020.70       5204.95       116.50 o                         
 -11  -1   4       4797.27       5110.54        87.46 o                         
 -10  -1   4         59.24         37.00        34.68 o                         
  -9  -1   4       3638.25       3781.93        60.23 o                         
  -8  -1   4      21660.88      22475.22       173.69 o                         
  -7  -1   4      13116.05      13139.64       109.91 o                         
  -6  -1   4          1.25        -11.75        20.42 o                         
  -5  -1   4       6715.82       6470.11        60.58 o                         
  -4  -1   4         47.81         43.99        15.67 o                         
  -3  -1   4       1738.22       1562.11        34.18 o                         
  -2  -1   4         73.46        100.53        11.06 o                         
  -1  -1   4      16896.87      16268.48       117.14 o                         
   0  -1   4       2087.04       1602.67        24.83 o                         
   1  -1   4       9145.06       8844.90        81.01 o                         
   2  -1   4      19183.71      19091.18       141.30 o                         
   3  -1   4        577.29        467.07        18.27 o                         
   4  -1   4       1288.17       1274.95        28.79 o                         
   5  -1   4       3690.94       3730.57        49.70 o                         
   6  -1   4       1933.47       1993.39        41.96 o                         
   7  -1   4      13194.03      13418.41       116.00 o                         
   8  -1   4       3152.73       3315.58        55.73 o                         
   9  -1   4       2206.62       2166.81        55.05 o                         
  10  -1   4        286.54        297.99        38.47 o                         
  11  -1   4        433.52        529.03        54.06 o                         
  12  -1   4       2838.31       2925.17       128.81 o                         
  13  -1   4       1721.69       1834.26        83.77 o                         
  14  -1   4        190.33        155.99        94.98 o                         
  15  -1   4        171.30        240.63       100.72 o                         
 -16   0   4       1029.85        819.34       143.05 o                         
 -15   0   4        785.28        576.34       101.40 o                         
 -14   0   4         66.69         67.09        72.66 o                         
 -13   0   4       1164.54       1023.49        67.40 o                         
 -12   0   4         75.32         99.97        46.27 o                         
 -11   0   4        810.33        690.80        42.64 o                         
 -10   0   4         46.35         62.16        33.82 o                         
  -9   0   4       1892.18       1905.33        44.99 o                         
  -8   0   4        615.44        568.87        28.96 o                         
  -7   0   4      24561.24      24478.34       175.71 o                         
  -6   0   4       8722.68       8452.47        78.95 o                         
  -5   0   4       2912.08       2685.45        44.10 o                         
  -4   0   4       8873.80       8549.33        70.44 o                         
  -3   0   4       3437.46       3281.03        38.82 o                         
  -2   0   4      20352.62      18355.86       131.29 o                         
  -1   0   4       9926.64       9548.78        78.91 o                         
   0   0   4      16132.98      15598.38       146.64 o                         
   1   0   4        918.05        901.50        18.81 o                         
   2   0   4       5710.81       5194.65        44.88 o                         
   3   0   4      16255.02      16887.81       120.22 o                         
   4   0   4       7718.07       7736.64        62.09 o                         
   5   0   4        344.97        264.70        20.88 o                         
   6   0   4      12766.66      13114.28       113.55 o                         
   7   0   4        527.17        593.06        30.86 o                         
   8   0   4       5528.35       5748.82        75.24 o                         
   9   0   4       3859.48       3962.68        67.81 o                         
  10   0   4        969.18        875.04        46.60 o                         
  11   0   4        439.63        447.51        54.25 o                         
  12   0   4       1727.89       1757.94        71.97 o                         
  13   0   4       5262.43       5904.76       226.56 o                         
  14   0   4        381.70        274.87        96.48 o                         
  15   0   4         55.02        120.42       121.91 o                         
 -16   1   4        448.43        242.55       117.75 o                         
 -15   1   4       2916.02       2678.75       117.82 o                         
 -14   1   4         24.53         92.29        69.94 o                         
 -13   1   4        799.26        866.68        57.19 o                         
 -12   1   4       1298.12       1159.96        52.54 o                         
 -11   1   4       2139.87       2224.12        57.13 o                         
 -10   1   4       2529.25       2438.43        57.26 o                         
  -9   1   4       1013.46        935.83        31.53 o                         
  -8   1   4       4572.38       4709.88        58.80 o                         
  -7   1   4       1116.49       1041.60        28.01 o                         
  -6   1   4       3583.45       3633.02        42.35 o                         
  -5   1   4        127.84        217.75        16.36 o                         
  -4   1   4         22.53         41.85        13.22 o                         
  -3   1   4         61.07         65.59        11.34 o                         
  -2   1   4      14857.29      14203.79       100.52 o                         
  -1   1   4       1027.48        935.42        24.28 o                         
   0   1   4      11489.46      10634.63       118.67 o                         
   1   1   4      14579.24      14909.28       135.03 o                         
   2   1   4       2646.04       2784.44        35.73 o                         
   3   1   4       5786.52       5721.47        56.01 o                         
   4   1   4      44244.11      44176.79       300.95 o                         
   5   1   4      15232.42      14705.67       117.04 o                         
   6   1   4       4642.99       4554.95        59.56 o                         
   7   1   4       8280.99       8601.61        98.84 o                         
   8   1   4       3872.12       4101.70        67.51 o                         
   9   1   4       7155.74       7284.95        87.71 o                         
  10   1   4        179.89        150.39        43.77 o                         
  11   1   4       1317.16       1236.91        65.72 o                         
  12   1   4        206.83        160.23        69.06 o                         
  13   1   4       1223.03       1125.14        95.47 o                         
  14   1   4       1527.05       1657.28       131.13 o                         
  15   1   4         33.84        105.70       137.33 o                         
 -16   2   4         90.91        198.67       118.50 o                         
 -15   2   4       1808.89       1544.45       110.88 o                         
 -14   2   4       1723.35       1593.89        80.59 o                         
 -13   2   4        790.09        678.74        61.55 o                         
 -12   2   4       2563.53       2744.77        71.14 o                         
 -11   2   4       2535.86       2493.22        62.60 o                         
 -10   2   4       5295.03       5678.23        71.43 o                         
  -9   2   4          0.39         37.56        26.63 o                         
  -8   2   4       2726.03       2779.69        47.14 o                         
  -7   2   4       6810.50       7009.41        65.99 o                         
  -6   2   4       2652.43       2546.89        37.34 o                         
  -5   2   4       7136.28       6748.00        60.20 o                         
  -4   2   4       2710.09       2910.91        35.89 o                         
  -3   2   4        186.76        182.41        12.58 o                         
  -2   2   4      17309.17      17650.78       135.86 o                         
  -1   2   4       9562.75       9502.30        78.76 o                         
   0   2   4      15980.04      15940.92       204.74 o                         
   1   2   4        352.18        411.69        15.47 o                         
   2   2   4       1471.93       1158.54        26.35 o                         
   3   2   4      14137.82      14313.78       105.58 o                         
   4   2   4       2705.86       2572.38        44.92 o                         
   5   2   4      15568.69      16166.45       131.28 o                         
   6   2   4       2056.18       2137.61        46.98 o                         
   7   2   4        186.29        160.82        29.49 o                         
   8   2   4       4750.85       4769.73        72.44 o                         
   9   2   4       9758.86      10383.41       114.36 o                         
  10   2   4      10518.97      11208.75       146.83 o                         
  11   2   4        261.66        310.97        58.39 o                         
  12   2   4       2327.50       2304.64       101.35 o                         
  13   2   4        860.00        932.64       114.67 o                         
  14   2   4        213.16        134.44       119.49 o                         
 -17   3   4        224.85       -232.70       244.12 o                         
 -16   3   4        995.24        832.11       121.27 o                         
 -15   3   4        112.63        131.86        79.79 o                         
 -14   3   4        261.48        215.81        66.04 o                         
 -13   3   4        366.65        315.68        49.59 o                         
 -12   3   4        315.74        248.11        51.09 o                         
 -11   3   4        350.98        301.50        35.77 o                         
 -10   3   4       7641.14       7592.86        83.95 o                         
  -9   3   4       2803.33       2919.60        51.94 o                         
  -8   3   4       7777.37       7588.68        81.18 o                         
  -7   3   4       6268.35       6444.25        68.52 o                         
  -6   3   4       8072.85       7887.70        76.39 o                         
  -5   3   4        365.07        348.70        21.37 o                         
  -4   3   4       5603.11       5593.98        54.10 o                         
  -3   3   4      32375.23      32418.58       215.01 o                         
  -2   3   4       5564.67       5914.09        49.25 o                         
  -1   3   4       8167.86       7628.39        64.57 o                         
   0   3   4       6444.80       6732.51        75.91 o                         
   1   3   4       3549.61       3448.32        39.31 o                         
   2   3   4         15.52         67.21        14.67 o                         
   3   3   4        861.53        677.38        19.25 o                         
   4   3   4      13261.24      13218.08       102.43 o                         
   5   3   4         22.90         27.61        18.56 o                         
   6   3   4       3478.29       3236.40        50.31 o                         
   7   3   4       2155.83       2152.82        54.04 o                         
   8   3   4        261.42        170.18        34.96 o                         
   9   3   4       1643.45       1603.39        57.74 o                         
  10   3   4       2477.89       2626.03       125.71 o                         
  11   3   4        719.07        731.47        74.13 o                         
  12   3   4        998.49       1021.05       183.96 o                         
  13   3   4       1336.99       1041.56       150.13 o                         
  14   3   4       1119.48        876.50       138.91 o                         
 -17   4   4        824.75       1133.64       540.17 o                         
 -16   4   4        738.31        480.03       118.89 o                         
 -15   4   4       2981.82       2960.99       128.55 o                         
 -14   4   4       2558.19       2488.45        85.55 o                         
 -13   4   4       1510.79       1420.84        52.41 o                         
 -12   4   4       1598.84       1555.35        52.23 o                         
 -11   4   4       2811.97       2906.18        63.30 o                         
 -10   4   4       2598.41       2644.71        51.91 o                         
  -9   4   4       9527.53       9584.32        86.81 o                         
  -8   4   4        179.49        252.83        17.08 o                         
  -7   4   4       1618.82       1760.39        41.55 o                         
  -6   4   4       7513.94       7570.03        71.81 o                         
  -5   4   4      12414.90      12402.56       100.52 o                         
  -4   4   4      10600.44      11595.95        96.52 o                         
  -3   4   4       7525.98       7311.06        60.91 o                         
  -2   4   4      14239.02      14422.13       116.18 o                         
  -1   4   4       7620.05       6990.82        60.96 o                         
   0   4   4       5117.14       4991.84        55.92 o                         
   1   4   4      20400.81      21040.05       158.57 o                         
   2   4   4       8054.05       7871.67        69.76 o                         
   3   4   4       1357.39       1261.37        34.58 o                         
   4   4   4       9842.43      10168.45        89.07 o                         
   5   4   4      11403.75      11671.37       102.13 o                         
   6   4   4       1133.10       1214.73        42.80 o                         
   7   4   4       2700.02       2686.97        57.75 o                         
   8   4   4         79.82        100.78        46.48 o                         
   9   4   4        943.79       1010.90        99.52 o                         
  10   4   4         81.23        -74.35        74.35 o                         
  11   4   4         40.13        -29.39        92.29 o                         
  12   4   4          5.44        -79.50       103.46 o                         
  13   4   4          5.91        -26.70       119.92 o                         
 -17   5   4        358.31        452.89       159.88 o                         
 -16   5   4        121.27        135.86        98.09 o                         
 -15   5   4        587.48        653.23        80.73 o                         
 -14   5   4        212.23         96.94        61.18 o                         
 -13   5   4       5089.40       5204.40        84.48 o                         
 -12   5   4        392.16        324.99        44.24 o                         
 -11   5   4       5519.20       5719.13        79.11 o                         
 -10   5   4      14600.58      15337.58       125.59 o                         
  -9   5   4       4211.57       4153.06        65.80 o                         
  -8   5   4        452.95        512.39        30.93 o                         
  -7   5   4       1738.35       1784.83        40.92 o                         
  -6   5   4      15964.21      16026.61       123.77 o                         
  -5   5   4       1891.61       1746.80        40.08 o                         
  -4   5   4      47821.50      47902.14       336.39 o                         
  -3   5   4      20018.67      19744.10       141.44 o                         
  -2   5   4         73.50         63.05        14.56 o                         
  -1   5   4       4428.04       4356.07        42.22 o                         
   0   5   4       1300.21       1322.10        28.76 o                         
   1   5   4       4478.01       4084.68        47.36 o                         
   2   5   4      17915.34      18246.25       144.35 o                         
   3   5   4       1102.45       1105.20        29.56 o                         
   4   5   4       6517.89       6241.83        75.56 o                         
   5   5   4      14964.97      15053.81       126.95 o                         
   6   5   4       4345.95       4412.52        64.71 o                         
   7   5   4       1201.02       1188.89        59.56 o                         
   8   5   4         71.78        120.77        56.12 o                         
   9   5   4       4648.58       5031.12       173.10 o                         
  10   5   4       1373.45       1308.63        97.67 o                         
  11   5   4          0.41        139.18       101.27 o                         
  12   5   4         36.17        -17.74       110.87 o                         
  13   5   4        689.28        686.74       125.31 o                         
 -17   6   4        265.91        216.90       163.50 o                         
 -16   6   4        219.72        210.44       114.93 o                         
 -15   6   4         22.41         56.04        84.15 o                         
 -14   6   4        358.40        249.25        78.42 o                         
 -13   6   4       1199.95       1093.36        68.75 o                         
 -12   6   4       1034.30       1075.82        63.87 o                         
 -11   6   4        174.98        124.42        42.83 o                         
 -10   6   4        737.43        672.06        40.74 o                         
  -9   6   4       7179.39       7518.39        82.70 o                         
  -8   6   4       1146.14       1132.12        36.99 o                         
  -7   6   4        740.28        629.42        28.76 o                         
  -6   6   4       7249.81       7426.30        75.17 o                         
  -5   6   4      21963.60      21697.64       163.08 o                         
  -4   6   4       3534.19       3327.77        39.47 o                         
  -3   6   4       3296.41       3388.06        41.19 o                         
  -2   6   4       4941.58       4539.24        51.80 o                         
  -1   6   4        708.78        600.77        23.00 o                         
   0   6   4       6276.97       6497.29        62.06 o                         
   1   6   4      34414.04      34916.77       251.08 o                         
   2   6   4      22851.05      22814.33       178.61 o                         
   3   6   4       1530.04       1585.84        40.97 o                         
   4   6   4        320.30        360.18        30.32 o                         
   5   6   4       3352.22       3464.32        58.68 o                         
   6   6   4         12.00          3.84        32.61 o                         
   7   6   4       2735.84       2780.50        73.14 o                         
   8   6   4       1127.89       1061.80        63.81 o                         
   9   6   4        454.46        405.39        81.27 o                         
  10   6   4       3687.93       3981.02       150.42 o                         
  11   6   4        347.32        389.41        98.89 o                         
  12   6   4        100.10        -68.94       108.89 o                         
 -17   7   4        270.40        316.50       191.47 o                         
 -16   7   4          1.93       -103.56       103.56 o                         
 -15   7   4        785.24        839.62        96.64 o                         
 -14   7   4        781.87        852.77        85.57 o                         
 -13   7   4       2934.20       3017.16       148.48 o                         
 -12   7   4        183.67        111.71        49.96 o                         
 -11   7   4       2338.83       2177.88        64.84 o                         
 -10   7   4        336.54        289.04        37.91 o                         
  -9   7   4        206.56        188.23        34.29 o                         
  -8   7   4       7500.86       7648.75        80.75 o                         
  -7   7   4       1350.70       1425.65        36.22 o                         
  -6   7   4       1165.91       1092.48        31.87 o                         
  -5   7   4         80.11         62.21        18.90 o                         
  -4   7   4        120.30        121.93        23.16 o                         
  -3   7   4        572.81        527.95        23.71 o                         
  -2   7   4       4866.56       4546.40        51.03 o                         
  -1   7   4       4223.94       4149.68        50.61 o                         
   0   7   4         74.13         47.70        16.91 o                         
   1   7   4       3194.90       3241.12        46.14 o                         
   2   7   4      22514.58      22489.45       179.66 o                         
   3   7   4       2092.82       2077.73        47.29 o                         
   4   7   4        151.52        191.62        33.76 o                         
   5   7   4       2729.57       2824.88        61.99 o                         
   6   7   4      18556.44      20259.32       215.18 o                         
   7   7   4        696.47        702.08        57.86 o                         
   8   7   4       1103.00        899.77        83.57 o                         
   9   7   4       1842.79       1942.45       113.71 o                         
  10   7   4          2.78         67.46        92.14 o                         
  11   7   4        288.92        179.45       106.46 o                         
  12   7   4        504.51        366.99       152.36 o                         
 -16   8   4         25.07        253.98       108.88 o                         
 -15   8   4          8.78        141.25       110.92 o                         
 -14   8   4       2169.06       2296.59       111.51 o                         
 -13   8   4       2112.70       2103.01        92.58 o                         
 -12   8   4        471.37        423.64        57.17 o                         
 -11   8   4       6040.65       6079.30       114.77 o                         
 -10   8   4        323.43        245.60        40.97 o                         
  -9   8   4        114.88         99.90        33.92 o                         
  -8   8   4         22.15        -29.34        29.34 o                         
  -7   8   4      12973.10      13140.63       112.75 o                         
  -6   8   4       5094.41       5126.38        55.65 o                         
  -5   8   4       1398.20       1352.30        37.38 o                         
  -4   8   4       2082.68       2099.68        45.22 o                         
  -3   8   4         31.16         19.93        24.46 o                         
  -2   8   4       5024.74       5011.34        57.58 o                         
  -1   8   4       1485.25       1336.07        34.87 o                         
   0   8   4       1699.57       1765.87        42.82 o                         
   1   8   4        982.45        924.53        30.62 o                         
   2   8   4         13.51        -25.63        28.72 o                         
   3   8   4        828.34        755.88        37.66 o                         
   4   8   4        610.94        576.69        38.06 o                         
   5   8   4         94.24        109.39        46.17 o                         
   6   8   4        771.08        704.47        53.99 o                         
   7   8   4       3748.96       3884.74        99.60 o                         
   8   8   4         38.40         14.32        65.95 o                         
   9   8   4        146.84        135.31        90.51 o                         
  10   8   4       1357.95       1375.49       111.92 o                         
  11   8   4        577.43        392.77       131.73 o                         
 -16   9   4          0.78        -37.81       112.74 o                         
 -15   9   4        970.44        729.58       103.86 o                         
 -14   9   4        995.00        796.37        89.83 o                         
 -13   9   4        602.21        601.18        80.47 o                         
 -12   9   4       1646.03       1721.65        73.67 o                         
 -11   9   4        673.84        620.27        50.12 o                         
 -10   9   4       1291.60       1162.68        47.49 o                         
  -9   9   4         63.89        111.61        39.01 o                         
  -8   9   4       5272.41       5451.45        71.52 o                         
  -7   9   4          7.96         47.18        21.93 o                         
  -6   9   4       4986.40       5206.06        62.65 o                         
  -5   9   4        662.96        731.96        35.84 o                         
  -4   9   4        116.68        103.10        28.48 o                         
  -3   9   4       5194.29       5478.05        73.02 o                         
  -2   9   4       8463.83       8702.68        87.24 o                         
  -1   9   4       5157.97       5413.55        66.10 o                         
   0   9   4        118.85        128.48        25.84 o                         
   1   9   4       2409.06       2504.63        55.72 o                         
   2   9   4          5.34        -10.66        31.17 o                         
   3   9   4       3481.04       3565.14        87.08 o                         
   4   9   4         47.11         53.03        42.85 o                         
   5   9   4        321.44        257.06        48.47 o                         
   6   9   4        200.04        151.63        53.84 o                         
   7   9   4       1592.92       1470.09        84.80 o                         
   8   9   4        304.80        315.31       115.72 o                         
   9   9   4        277.77        507.04       107.22 o                         
  10   9   4        243.68        239.47       128.50 o                         
 -16  10   4        634.82        702.04       158.07 o                         
 -15  10   4         20.47       -101.39       101.39 o                         
 -14  10   4       2037.21       1862.55       109.15 o                         
 -13  10   4        871.52        877.98        85.16 o                         
 -12  10   4        103.90         79.12        68.78 o                         
 -11  10   4        964.59        951.65        59.90 o                         
 -10  10   4       3906.79       4033.46        85.56 o                         
  -9  10   4       1126.43       1088.12        52.47 o                         
  -8  10   4       1249.90       1303.21        54.38 o                         
  -7  10   4      13359.99      13543.51       123.42 o                         
  -6  10   4        703.02        677.37        40.26 o                         
  -5  10   4        123.71         89.99        32.21 o                         
  -4  10   4        795.92        808.80        36.05 o                         
  -3  10   4       1476.04       1483.41        43.49 o                         
  -2  10   4       2785.72       2944.61        58.26 o                         
  -1  10   4       6091.15       6022.27        73.73 o                         
   0  10   4       2865.13       3059.18        66.36 o                         
   1  10   4       4169.75       4262.93        98.41 o                         
   2  10   4       5213.49       5465.89        96.46 o                         
   3  10   4       6382.09       6335.99       151.56 o                         
   4  10   4       2221.47       2319.85       103.23 o                         
   5  10   4       1203.34       1062.76        72.51 o                         
   6  10   4        668.68        681.15        78.70 o                         
   7  10   4          1.81        244.68        81.63 o                         
   8  10   4        833.08        650.36       108.00 o                         
   9  10   4        432.41        286.80       122.33 o                         
 -15  11   4        435.50        385.31       111.43 o                         
 -14  11   4         32.93         35.61        99.68 o                         
 -13  11   4        699.23        578.84        83.25 o                         
 -12  11   4          1.56        -65.59        65.59 o                         
 -11  11   4        653.27        684.29        71.21 o                         
 -10  11   4        132.13        225.74        57.56 o                         
  -9  11   4       4368.46       4697.68       167.13 o                         
  -8  11   4         84.24         76.19        48.32 o                         
  -7  11   4       1366.16       1309.13        50.40 o                         
  -6  11   4      11452.67      11799.93       125.35 o                         
  -5  11   4       3967.89       4052.01        82.44 o                         
  -4  11   4       1993.50       1964.95        58.35 o                         
  -3  11   4       7065.58       7296.12        97.39 o                         
  -2  11   4       9556.22       9826.86       114.02 o                         
  -1  11   4         10.45        -33.89        33.89 o                         
   0  11   4       1530.37       1451.88        53.49 o                         
   1  11   4       2997.82       3142.10       153.06 o                         
   2  11   4        175.00        400.99        75.06 o                         
   3  11   4        779.64        695.12        66.74 o                         
   4  11   4       4001.91       4219.55       115.14 o                         
   5  11   4          8.26        -76.59        76.59 o                         
   6  11   4        504.62        575.88        86.34 o                         
   7  11   4       1206.35       1281.55       118.30 o                         
   8  11   4        422.65        388.13       152.63 o                         
 -15  12   4        580.73        323.29       161.76 o                         
 -14  12   4        299.10        350.38       121.72 o                         
 -13  12   4        190.93        301.55        97.30 o                         
 -12  12   4        262.86        178.19        73.59 o                         
 -11  12   4         94.70        183.06        61.40 o                         
 -10  12   4       3081.86       3234.14       104.42 o                         
  -9  12   4         79.12        -75.24       133.99 o                         
  -8  12   4          5.92        -38.37        38.37 o                         
  -7  12   4          4.75        -43.36        43.36 o                         
  -6  12   4        443.98        410.91        52.32 o                         
  -5  12   4       1896.13       1833.00        67.84 o                         
  -4  12   4       2873.23       2964.55        90.65 o                         
  -3  12   4       1620.42       1534.26        62.83 o                         
  -2  12   4       8685.47       8644.38       210.82 o                         
  -1  12   4       4165.79       4175.57        88.38 o                         
   0  12   4       3357.03       3446.43       131.60 o                         
   1  12   4        204.69        155.29        73.34 o                         
   2  12   4       2520.57       2690.99       121.03 o                         
   3  12   4       1584.11       1583.20       107.45 o                         
   4  12   4        308.92        321.31        98.62 o                         
   5  12   4       2613.97       2678.21       135.82 o                         
   6  12   4        262.27        173.56       115.26 o                         
   7  12   4         55.11        114.39       202.22 o                         
 -14  13   4        311.51        314.95       134.01 o                         
 -13  13   4        660.13        481.09       108.59 o                         
 -12  13   4          2.55         -2.40        95.06 o                         
 -11  13   4        851.23        950.36        97.69 o                         
 -10  13   4       3109.50       3160.55       158.63 o                         
  -9  13   4       2103.48       2389.98       146.12 o                         
  -8  13   4         66.19         -1.96        52.01 o                         
  -7  13   4        870.89        948.58        63.27 o                         
  -6  13   4        113.68        101.77        51.30 o                         
  -5  13   4        814.57        820.60        58.89 o                         
  -4  13   4         32.30          9.31        62.75 o                         
  -3  13   4         10.06         18.01        49.75 o                         
  -2  13   4         17.74        -47.64        47.64 o                         
  -1  13   4       3920.46       4021.48        88.82 o                         
   0  13   4        300.92        175.81        74.29 o                         
   1  13   4       1546.30       1436.33       102.99 o                         
   2  13   4          3.46        114.04        94.09 o                         
   3  13   4       1005.28       1002.04       149.92 o                         
   4  13   4       1147.39       1095.13       120.36 o                         
   5  13   4        107.36        -41.02       168.69 o                         
   6  13   4        841.91        767.86       334.68 o                         
 -13  14   4        170.97         29.88       116.03 o                         
 -12  14   4        819.40        713.71       113.01 o                         
 -11  14   4         43.45         34.53        99.56 o                         
 -10  14   4       1221.62       1156.73       103.85 o                         
  -9  14   4       4280.99       4751.63       180.48 o                         
  -8  14   4       1252.61       1190.62        87.08 o                         
  -7  14   4        367.27        219.15        68.35 o                         
  -6  14   4       1028.53       1115.52       104.78 o                         
  -5  14   4       4227.24       4381.29       124.25 o                         
  -4  14   4         75.33        -73.05        73.05 o                         
  -3  14   4         67.02        -25.81        67.87 o                         
  -2  14   4         34.78         71.51        66.29 o                         
  -1  14   4         85.15         -7.85        82.95 o                         
   0  14   4         19.79        -45.04        91.20 o                         
   1  14   4         56.33         24.51        92.25 o                         
   2  14   4       1288.65       1112.01       118.87 o                         
   3  14   4         76.39        244.01       116.05 o                         
   4  14   4        263.18        352.18       139.79 o                         
 -12  15   4        340.10        274.95       125.93 o                         
 -11  15   4       3822.36       3947.79       159.99 o                         
 -10  15   4        132.77        -44.10       104.48 o                         
  -9  15   4         15.40         77.43       112.83 o                         
  -8  15   4       1098.66       1104.18       118.12 o                         
  -7  15   4        214.52         71.42        77.14 o                         
  -6  15   4        207.13        157.10        82.52 o                         
  -5  15   4       3713.78       3962.02       145.14 o                         
  -4  15   4       5045.37       5385.93       157.83 o                         
  -3  15   4         80.70         78.74        98.34 o                         
  -2  15   4        307.13        324.08       103.90 o                         
  -1  15   4       2243.20       2071.66       115.08 o                         
   0  15   4        846.90        817.95       116.75 o                         
   1  15   4         54.26         37.24       109.22 o                         
   2  15   4       1353.21       1201.01       140.38 o                         
 -10  16   4       1971.30       1749.22       138.94 o                         
  -9  16   4        816.56        551.19       136.04 o                         
  -8  16   4       1468.97       1490.32       161.22 o                         
  -7  16   4        213.28        139.10       118.96 o                         
  -6  16   4       1364.56       1148.67       124.17 o                         
  -5  16   4        883.03        797.45       156.45 o                         
  -4  16   4       1117.45        745.38       115.48 o                         
  -3  16   4        554.32        372.39       115.15 o                         
  -2  16   4         22.30         -5.78       115.31 o                         
  -1  16   4         87.30        146.94       126.35 o                         
   0  16   4       2077.00       1750.64       244.67 o                         
  -7  17   4       2293.39       2346.64       558.43 o                         
  -6  17   4        195.19        254.29       251.66 o                         
  -5  17   4        953.38       1047.77       274.49 o                         
  -4  17   4       1130.99        174.28       346.34 o                         
   2 -17   5        634.39        395.83       142.29 o                         
   3 -17   5       1005.66       1017.78       142.17 o                         
   4 -17   5         57.57       -128.03       128.03 o                         
   5 -17   5       1546.39       1167.68       138.86 o                         
   6 -17   5       3163.34       3631.11       243.88 o                         
   7 -17   5       1206.49       1364.90       202.98 o                         
   8 -17   5         32.19       -187.65       187.65 o                         
  -2 -16   5        536.82       -103.19       179.09 o                         
  -1 -16   5          9.06        112.83       128.49 o                         
   0 -16   5        118.20        -24.74       120.29 o                         
   1 -16   5       2278.51       2076.96       130.35 o                         
   2 -16   5       3665.15       3436.83       129.65 o                         
   3 -16   5        243.06        283.46        99.06 o                         
   4 -16   5        123.86        123.33       105.58 o                         
   5 -16   5        240.53         99.52       106.51 o                         
   6 -16   5         18.31        -77.51       116.53 o                         
   7 -16   5        672.37        890.89       142.42 o                         
   8 -16   5        828.56        700.15       109.67 o                         
   9 -16   5          5.29         39.54       109.09 o                         
  10 -16   5       2607.53       2744.50       247.81 o                         
  -4 -15   5        314.24        186.77       167.04 o                         
  -3 -15   5        170.27        177.02       148.50 o                         
  -2 -15   5          2.66        -17.54       116.62 o                         
  -1 -15   5        415.05        472.48       106.76 o                         
   0 -15   5        629.27        566.76        87.02 o                         
   1 -15   5        838.07        822.32       105.15 o                         
   2 -15   5       3120.75       3298.93       128.55 o                         
   3 -15   5        256.98        227.48        77.29 o                         
   4 -15   5         31.23        106.13        86.09 o                         
   5 -15   5        172.21        170.28        73.98 o                         
   6 -15   5       2686.43       2750.08       103.71 o                         
   7 -15   5        388.88        280.42        83.39 o                         
   8 -15   5         20.65        -27.06        93.80 o                         
   9 -15   5        877.59        661.97        99.65 o                         
  10 -15   5         36.83         17.15        96.43 o                         
  11 -15   5        435.49        228.67       131.05 o                         
  12 -15   5        149.53       -204.10       204.10 o                         
  -5 -14   5        205.19        272.22       134.86 o                         
  -4 -14   5       1428.22       1315.79       129.63 o                         
  -3 -14   5        761.94        735.82       106.12 o                         
  -2 -14   5        253.65        245.81        86.68 o                         
  -1 -14   5          1.05          3.85        70.68 o                         
   0 -14   5        704.68        670.13        73.04 o                         
   1 -14   5         49.92         -0.19        66.07 o                         
   2 -14   5       1645.34       1434.07        76.53 o                         
   3 -14   5        864.59        782.40        59.12 o                         
   4 -14   5          3.59        -52.99        52.99 o                         
   5 -14   5        116.90        123.59        61.55 o                         
   6 -14   5        628.43        493.48        67.43 o                         
   7 -14   5       4058.24       4418.46       122.18 o                         
   8 -14   5        126.61         19.15        70.58 o                         
   9 -14   5          3.34        -79.78        79.78 o                         
  10 -14   5        693.13        597.86        83.70 o                         
  11 -14   5         69.86        238.56       115.18 o                         
  12 -14   5          7.93        -15.32       112.11 o                         
  13 -14   5       1094.97        639.96       188.51 o                         
  -7 -13   5         16.96        189.50       175.52 o                         
  -6 -13   5       1401.02       1430.09       114.72 o                         
  -5 -13   5       1377.56       1538.92       103.10 o                         
  -4 -13   5         15.12         74.37        83.58 o                         
  -3 -13   5       3211.06       3373.22       104.38 o                         
  -2 -13   5       4785.89       5023.15       137.07 o                         
  -1 -13   5       2450.71       2303.60       107.33 o                         
   0 -13   5         65.55         97.23        50.71 o                         
   1 -13   5       4434.33       4378.38       100.58 o                         
   2 -13   5        477.71        452.31        47.99 o                         
   3 -13   5         47.76         48.29        44.16 o                         
   4 -13   5        804.97        842.68        46.73 o                         
   5 -13   5        249.26        128.65        47.39 o                         
   6 -13   5          7.71          9.77        47.57 o                         
   7 -13   5       3093.12       3135.58        89.34 o                         
   8 -13   5       1795.04       1833.57       104.07 o                         
   9 -13   5        130.82         36.72        55.48 o                         
  10 -13   5        165.34        166.76        79.89 o                         
  11 -13   5        792.99        885.56       117.91 o                         
  12 -13   5        178.88        372.56       101.63 o                         
  13 -13   5        195.52         50.92       113.59 o                         
  14 -13   5       1423.38        804.25       196.91 o                         
  -8 -12   5        243.98        -20.34       189.11 o                         
  -7 -12   5       2393.52       2308.18       120.98 o                         
  -6 -12   5        636.67        438.40        90.86 o                         
  -5 -12   5          0.12        -68.87        79.24 o                         
  -4 -12   5        113.02         11.87        67.64 o                         
  -3 -12   5        383.83        373.82        57.39 o                         
  -2 -12   5        821.57        832.72        47.59 o                         
  -1 -12   5       2939.56       3075.86        81.15 o                         
   0 -12   5       3836.57       3832.55        81.15 o                         
   1 -12   5        770.29        801.77        45.35 o                         
   2 -12   5       7083.08       7450.87        98.90 o                         
   3 -12   5       2751.44       2902.46        65.96 o                         
   4 -12   5       3761.04       3594.86        68.87 o                         
   5 -12   5       1741.04       1804.69        66.42 o                         
   6 -12   5       1320.55       1363.78        54.73 o                         
   7 -12   5        385.78        251.41        45.19 o                         
   8 -12   5       3883.51       3908.32       129.29 o                         
   9 -12   5       2138.05       2091.36        85.01 o                         
  10 -12   5       2164.74       2173.04        99.07 o                         
  11 -12   5        102.08        208.02        93.49 o                         
  12 -12   5       2921.62       2701.36       116.14 o                         
  13 -12   5        640.05        699.35       128.00 o                         
  14 -12   5         13.45       -135.08       135.08 o                         
  -9 -11   5        346.69        318.19       131.17 o                         
  -8 -11   5         22.68         60.26       144.95 o                         
  -7 -11   5        967.69       1035.01       109.91 o                         
  -6 -11   5       3290.97       3680.99       155.08 o                         
  -5 -11   5         56.27         22.33        58.30 o                         
  -4 -11   5       1029.18        943.39        51.17 o                         
  -3 -11   5        150.11        119.69        45.57 o                         
  -2 -11   5       2462.95       2557.39        80.49 o                         
  -1 -11   5        444.39        357.79        42.75 o                         
   0 -11   5         87.76         68.98        36.69 o                         
   1 -11   5        608.52        553.85        37.88 o                         
   2 -11   5        597.11        523.55        35.54 o                         
   3 -11   5        347.97        335.33        35.19 o                         
   4 -11   5       6866.34       7133.12        77.94 o                         
   5 -11   5       3163.11       3190.93        63.59 o                         
   6 -11   5        937.96        839.91        42.19 o                         
   7 -11   5       2202.58       2193.82        58.09 o                         
   8 -11   5       1746.30       1750.85        55.31 o                         
   9 -11   5        959.72        873.88        63.98 o                         
  10 -11   5       1379.42       1285.56        80.38 o                         
  11 -11   5       4600.39       4874.40       172.67 o                         
  12 -11   5         75.52         36.89        84.27 o                         
  13 -11   5       2880.05       2588.71       126.74 o                         
  14 -11   5       1872.05       1840.72       142.03 o                         
  15 -11   5       1239.51       1328.38       181.27 o                         
 -10 -10   5        145.85        213.55       127.34 o                         
  -9 -10   5        141.15        174.32        96.61 o                         
  -8 -10   5        105.37         81.86        83.35 o                         
  -7 -10   5        459.64        329.74        63.27 o                         
  -6 -10   5       1372.90       1432.43       111.79 o                         
  -5 -10   5        877.26        874.39        49.34 o                         
  -4 -10   5          4.38          1.05        40.52 o                         
  -3 -10   5        234.23        206.07        38.61 o                         
  -2 -10   5       5791.05       5992.23        78.82 o                         
  -1 -10   5       1550.82       1536.01        41.96 o                         
   0 -10   5        963.68        931.86        36.31 o                         
   1 -10   5          0.94          9.91        29.21 o                         
   2 -10   5       1887.45       1870.78        44.62 o                         
   3 -10   5        572.34        542.18        38.62 o                         
   4 -10   5        806.74        847.57        33.96 o                         
   5 -10   5       8264.06       8578.79        86.12 o                         
   6 -10   5       1559.89       1471.41        50.24 o                         
   7 -10   5        488.18        507.84        35.95 o                         
   8 -10   5        110.86        110.53        36.18 o                         
   9 -10   5       4441.27       4468.40       131.43 o                         
  10 -10   5        359.42        308.20        56.33 o                         
  11 -10   5        203.34        285.73        72.23 o                         
  12 -10   5       1974.15       1871.19        94.29 o                         
  13 -10   5        342.02        226.12        86.08 o                         
  14 -10   5        461.24        230.31       165.32 o                         
  15 -10   5       1793.48       1442.58       128.49 o                         
 -11  -9   5        304.48        144.71       146.53 o                         
 -10  -9   5       1724.76       1840.79       113.50 o                         
  -9  -9   5       2341.89       2332.11       110.91 o                         
  -8  -9   5        414.84        465.25        65.30 o                         
  -7  -9   5        644.14        706.80        58.75 o                         
  -6  -9   5          4.48        -43.62        43.62 o                         
  -5  -9   5        306.94        330.46        41.75 o                         
  -4  -9   5       2886.85       2836.94        61.42 o                         
  -3  -9   5       1524.21       1421.24        42.20 o                         
  -2  -9   5        535.91        576.72        33.61 o                         
  -1  -9   5      12241.75      12645.69       104.44 o                         
   0  -9   5         13.12         14.32        26.40 o                         
   1  -9   5       1555.12       1526.26        38.56 o                         
   2  -9   5         43.37         50.63        26.27 o                         
   3  -9   5       4441.41       4480.06        57.77 o                         
   4  -9   5       1128.19       1165.23        36.57 o                         
   5  -9   5       1377.00       1408.37        37.45 o                         
   6  -9   5      14405.83      14766.39       120.72 o                         
   7  -9   5        596.71        497.61        32.76 o                         
   8  -9   5       1169.85       1153.50        32.59 o                         
   9  -9   5       2115.57       2147.41        63.60 o                         
  10  -9   5       4635.97       4996.09        97.29 o                         
  11  -9   5       1611.81       1455.71        81.67 o                         
  12  -9   5        204.41        244.93        78.93 o                         
  13  -9   5        152.78         43.60        76.47 o                         
  14  -9   5         14.92       -111.39       111.39 o                         
  15  -9   5        304.83        104.62       111.69 o                         
 -12  -8   5        295.91        492.66       221.48 o                         
 -11  -8   5        159.79        -21.63        97.53 o                         
 -10  -8   5       1222.57       1427.08        87.66 o                         
  -9  -8   5       5280.12       5729.94       118.95 o                         
  -8  -8   5       3257.74       3434.43        85.88 o                         
  -7  -8   5       1114.28       1158.45        53.85 o                         
  -6  -8   5       2993.94       3119.55        65.26 o                         
  -5  -8   5       7777.88       8000.05        91.34 o                         
  -4  -8   5       1590.23       1584.18        43.18 o                         
  -3  -8   5       1746.08       1834.46        44.70 o                         
  -2  -8   5       5576.63       5554.53        65.42 o                         
  -1  -8   5         84.46         67.29        26.02 o                         
   0  -8   5       5514.76       5377.95        60.55 o                         
   1  -8   5        633.26        658.78        27.35 o                         
   2  -8   5       9543.77       9527.17        85.40 o                         
   3  -8   5       3063.46       2998.69        48.76 o                         
   4  -8   5       1651.94       1632.42        36.52 o                         
   5  -8   5        377.85        283.43        25.91 o                         
   6  -8   5       3773.62       3767.04        51.56 o                         
   7  -8   5       1955.24       1969.31        46.21 o                         
   8  -8   5        687.54        677.69        40.18 o                         
   9  -8   5        104.64         74.21        42.33 o                         
  10  -8   5      11875.77      12378.34       138.51 o                         
  11  -8   5       2461.69       2382.59        85.25 o                         
  12  -8   5        179.21        109.15        70.23 o                         
  13  -8   5          0.44        -89.03        89.03 o                         
  14  -8   5       1111.07       1026.28       103.62 o                         
  15  -8   5        957.53        906.73       114.36 o                         
  16  -8   5        671.69        415.61       131.01 o                         
 -12  -7   5        375.25        418.20       119.90 o                         
 -11  -7   5        612.40        666.47        96.94 o                         
 -10  -7   5        236.67         94.08        74.29 o                         
  -9  -7   5         21.97        -54.81        54.81 o                         
  -8  -7   5        680.09        690.83        49.96 o                         
  -7  -7   5       1146.27       1124.16        44.13 o                         
  -6  -7   5         85.85         38.98        32.82 o                         
  -5  -7   5       2412.20       2645.49        55.36 o                         
  -4  -7   5      27732.00      28885.13       209.25 o                         
  -3  -7   5         46.61         80.46        26.79 o                         
  -2  -7   5       2715.24       2680.58        45.47 o                         
  -1  -7   5      11379.20      11483.65        97.78 o                         
   0  -7   5       2114.69       2199.89        39.71 o                         
   1  -7   5       1047.79       1033.40        32.52 o                         
   2  -7   5      22603.04      23109.78       164.80 o                         
   3  -7   5      10953.08      10838.09        90.88 o                         
   4  -7   5       2585.52       2413.11        44.06 o                         
   5  -7   5       1002.55        996.41        31.06 o                         
   6  -7   5       6975.23       7333.73        78.60 o                         
   7  -7   5        931.76        993.29        35.86 o                         
   8  -7   5         51.28         63.50        34.58 o                         
   9  -7   5        767.84        723.61        41.63 o                         
  10  -7   5        567.49        473.75        47.35 o                         
  11  -7   5       5347.82       5735.20       130.01 o                         
  12  -7   5         97.20        121.04        44.76 o                         
  13  -7   5         55.77        153.84        89.69 o                         
  14  -7   5        374.97        357.43        94.93 o                         
  15  -7   5       1798.84       1748.39       119.00 o                         
  16  -7   5        746.93        807.74       133.39 o                         
 -13  -6   5        470.75        388.06       131.67 o                         
 -12  -6   5       1488.91       1436.64       112.46 o                         
 -11  -6   5         41.73        -52.06        78.05 o                         
 -10  -6   5       1721.53       1716.92        86.10 o                         
  -9  -6   5        225.49        254.25        48.04 o                         
  -8  -6   5       2312.12       2376.08        62.77 o                         
  -7  -6   5         31.31          5.97        34.08 o                         
  -6  -6   5        977.93       1008.39        37.85 o                         
  -5  -6   5      10890.68      10951.17        98.42 o                         
  -4  -6   5       1183.15       1187.46        34.46 o                         
  -3  -6   5       3505.98       3560.73        47.72 o                         
  -2  -6   5        650.62        659.07        25.52 o                         
  -1  -6   5        418.02        328.38        21.17 o                         
   0  -6   5       4737.95       4732.50        47.15 o                         
   1  -6   5      10242.15      10388.29        90.12 o                         
   2  -6   5        153.24         99.51        19.96 o                         
   3  -6   5      16735.50      16985.66       138.40 o                         
   4  -6   5       3804.19       3798.36        47.67 o                         
   5  -6   5       3100.85       2988.61        46.63 o                         
   6  -6   5       1252.02       1299.51        33.99 o                         
   7  -6   5      33695.16      35307.88       262.25 o                         
   8  -6   5       3053.15       3162.41        60.98 o                         
   9  -6   5       1057.13        957.52        41.47 o                         
  10  -6   5       8622.12       8922.97        91.14 o                         
  11  -6   5       1065.01       1163.46        67.76 o                         
  12  -6   5        201.39         77.50        43.07 o                         
  13  -6   5        357.90        387.29        94.16 o                         
  14  -6   5        941.79       1018.37       101.24 o                         
  15  -6   5        358.92        129.24       105.37 o                         
  16  -6   5        772.89        721.32       127.56 o                         
 -14  -5   5         20.02         78.78       217.98 o                         
 -13  -5   5        265.24        190.96       118.35 o                         
 -12  -5   5        536.73        590.91        82.01 o                         
 -11  -5   5        416.60        388.01        66.02 o                         
 -10  -5   5       1259.58       1247.25        62.27 o                         
  -9  -5   5        747.24        812.25        66.22 o                         
  -8  -5   5       2175.04       2206.64        53.49 o                         
  -7  -5   5       3117.27       3187.24        58.10 o                         
  -6  -5   5        444.26        497.89        32.64 o                         
  -5  -5   5       2054.29       2101.81        45.45 o                         
  -4  -5   5       5956.50       6070.39        62.91 o                         
  -3  -5   5       3735.44       3834.68        45.43 o                         
  -2  -5   5        749.20        889.25        25.55 o                         
  -1  -5   5       3338.74       3282.54        41.94 o                         
   0  -5   5       6064.39       5594.24        54.52 o                         
   1  -5   5      10327.70      10172.95        86.61 o                         
   2  -5   5      14060.70      14324.90       108.29 o                         
   3  -5   5       6355.23       6319.63        58.19 o                         
   4  -5   5       2872.67       2550.38        42.53 o                         
   5  -5   5        243.72        155.22        23.09 o                         
   6  -5   5       3384.59       3531.05        58.94 o                         
   7  -5   5        278.47        269.56        28.89 o                         
   8  -5   5       8540.00       9314.49        93.88 o                         
   9  -5   5         89.86         50.55        27.06 o                         
  10  -5   5        779.83        682.12        34.92 o                         
  11  -5   5       4565.15       4674.75        92.97 o                         
  12  -5   5       5741.42       6221.97       118.40 o                         
  13  -5   5       1599.29       1432.45        76.58 o                         
  14  -5   5        977.79        885.88        98.62 o                         
  15  -5   5       2163.48       2315.28       123.57 o                         
  16  -5   5        265.30        156.76       120.27 o                         
 -14  -4   5        521.98        380.07       127.62 o                         
 -13  -4   5       2879.69       2749.20       215.21 o                         
 -12  -4   5         44.23        -32.22        63.78 o                         
 -11  -4   5        334.06        391.40        55.78 o                         
 -10  -4   5        201.57        147.55        41.59 o                         
  -9  -4   5         51.62        -15.77        35.89 o                         
  -8  -4   5       2089.56       2191.25        50.21 o                         
  -7  -4   5       8394.14       8883.17        86.53 o                         
  -6  -4   5        199.51        187.15        27.19 o                         
  -5  -4   5       8897.45       8925.53        80.55 o                         
  -4  -4   5         64.85         10.05        20.90 o                         
  -3  -4   5        255.09        214.64        18.68 o                         
  -2  -4   5       7074.75       6794.96        60.13 o                         
  -1  -4   5       4723.30       4859.44        47.98 o                         
   0  -4   5       9748.43       9532.16        77.92 o                         
   1  -4   5       5455.38       4997.23        58.10 o                         
   2  -4   5      47929.06      46730.79       333.30 o                         
   3  -4   5      10634.08      11295.92       101.82 o                         
   4  -4   5      29580.02      28912.29       216.09 o                         
   5  -4   5       2482.07       2251.07        48.89 o                         
   6  -4   5         11.42          8.24        23.67 o                         
   7  -4   5      10571.69      10501.04        93.59 o                         
   8  -4   5        410.35        347.35        27.44 o                         
   9  -4   5        312.86        261.43        30.09 o                         
  10  -4   5        161.99         91.24        37.52 o                         
  11  -4   5        914.32        867.74        51.23 o                         
  12  -4   5       1964.77       2012.54        79.46 o                         
  13  -4   5       2475.31       2400.02       110.59 o                         
  14  -4   5        586.61        562.74        83.79 o                         
  15  -4   5        506.51        426.74       105.97 o                         
  16  -4   5        393.89        378.87       177.06 o                         
 -15  -3   5        236.37        309.44       173.12 o                         
 -14  -3   5          1.53         49.48       115.38 o                         
 -13  -3   5       4261.52       4515.35       151.50 o                         
 -12  -3   5       6026.07       6241.96       138.61 o                         
 -11  -3   5        115.94        125.58        46.26 o                         
 -10  -3   5        455.28        361.97        37.59 o                         
  -9  -3   5       6067.55       6399.04        85.64 o                         
  -8  -3   5       1235.70       1289.71        45.29 o                         
  -7  -3   5        203.36        201.17        26.01 o                         
  -6  -3   5      16356.00      16013.56       129.09 o                         
  -5  -3   5        219.88        193.61        20.85 o                         
  -4  -3   5       2212.71       2208.04        40.32 o                         
  -3  -3   5        612.22        560.63        21.26 o                         
  -2  -3   5      13100.56      13333.55        95.24 o                         
  -1  -3   5       2104.27       2192.17        36.86 o                         
   0  -3   5       3226.40       3119.80        39.10 o                         
   1  -3   5       6716.54       7045.80        61.22 o                         
   2  -3   5       9855.50       8637.98        74.30 o                         
   3  -3   5       9813.36       9349.16        83.81 o                         
   4  -3   5       3678.36       4107.88        50.28 o                         
   5  -3   5       7531.21       7251.71        78.64 o                         
   6  -3   5      11099.69      10657.46        91.77 o                         
   7  -3   5       5656.33       5613.87        62.33 o                         
   8  -3   5       1413.83       1431.86        38.48 o                         
   9  -3   5          5.47        -14.09        29.94 o                         
  10  -3   5         77.66         60.51        33.00 o                         
  11  -3   5       1357.55       1492.90        81.45 o                         
  12  -3   5       1813.57       1710.75        65.12 o                         
  13  -3   5       1140.29       1191.24        79.06 o                         
  14  -3   5        218.90        184.45        82.73 o                         
  15  -3   5        832.42        649.98       121.60 o                         
  16  -3   5          0.07        -17.43       164.15 o                         
 -15  -2   5          0.46         13.65       170.35 o                         
 -14  -2   5         70.53        -51.88        83.72 o                         
 -13  -2   5        150.94        -16.74        60.46 o                         
 -12  -2   5       2333.22       2399.31        96.00 o                         
 -11  -2   5       1280.42       1173.43        49.63 o                         
 -10  -2   5       1291.43       1290.31        44.45 o                         
  -9  -2   5          0.09        -18.39        28.19 o                         
  -8  -2   5      10473.27      10851.78       105.67 o                         
  -7  -2   5       3952.97       4149.39        55.07 o                         
  -6  -2   5        650.22        698.64        25.55 o                         
  -5  -2   5       2746.91       2622.53        40.67 o                         
  -4  -2   5       7380.26       7181.79        65.42 o                         
  -3  -2   5       7881.42       7865.44        73.33 o                         
  -2  -2   5      16033.26      15434.73       112.20 o                         
  -1  -2   5      42252.08      39713.71       277.41 o                         
   0  -2   5       3850.25       3712.99        36.86 o                         
   1  -2   5        360.54        431.06        15.56 o                         
   2  -2   5      11317.53      10563.02        84.89 o                         
   3  -2   5        173.61        118.68        14.98 o                         
   4  -2   5       4947.93       4526.73        48.26 o                         
   5  -2   5       7867.12       8102.36        79.79 o                         
   6  -2   5       1187.70       1240.14        30.42 o                         
   7  -2   5      11822.66      11838.58       109.14 o                         
   8  -2   5       4338.39       4389.35        62.98 o                         
   9  -2   5       1754.08       1971.56        47.26 o                         
  10  -2   5         11.33          6.24        35.22 o                         
  11  -2   5        436.51        368.17        48.42 o                         
  12  -2   5       4730.09       4921.55       101.53 o                         
  13  -2   5          0.94         65.21        83.72 o                         
  14  -2   5        764.79        664.03        91.02 o                         
  15  -2   5         96.38        112.30       115.44 o                         
 -16  -1   5       1369.62       1171.70       357.76 o                         
 -15  -1   5        166.34        189.94       100.33 o                         
 -14  -1   5         34.25        -54.00        83.01 o                         
 -13  -1   5        424.07        333.34        80.29 o                         
 -12  -1   5         64.49         32.82        48.03 o                         
 -11  -1   5         61.33         25.26        42.58 o                         
 -10  -1   5         97.75         83.71        34.20 o                         
  -9  -1   5      12082.85      12739.08       112.26 o                         
  -8  -1   5        719.41        787.01        32.90 o                         
  -7  -1   5       1831.39       1857.62        40.05 o                         
  -6  -1   5       4649.65       4890.22        51.56 o                         
  -5  -1   5       3684.39       3655.50        50.46 o                         
  -4  -1   5        527.43        603.62        23.10 o                         
  -3  -1   5       5664.52       6063.66        57.12 o                         
  -2  -1   5       1594.61       1627.96        26.90 o                         
  -1  -1   5      23537.01      22119.90       152.60 o                         
   0  -1   5      21622.45      20458.97       232.00 o                         
   1  -1   5       7881.15       7466.82        59.41 o                         
   2  -1   5       6829.14       7018.99        62.30 o                         
   3  -1   5      34859.83      33082.17       233.50 o                         
   4  -1   5      29745.53      28962.83       208.10 o                         
   5  -1   5       4103.17       3728.19        42.52 o                         
   6  -1   5      16640.18      17174.85       130.88 o                         
   7  -1   5       2444.55       2479.36        49.48 o                         
   8  -1   5         24.54         18.39        28.83 o                         
   9  -1   5       1496.21       1461.12        43.04 o                         
  10  -1   5       2648.17       2772.63        66.92 o                         
  11  -1   5        312.68        271.66        52.03 o                         
  12  -1   5        711.39        654.38        60.66 o                         
  13  -1   5       1562.16       1541.99        92.71 o                         
  14  -1   5          5.15        -37.91        88.80 o                         
  15  -1   5         46.77         40.98       122.07 o                         
 -16   0   5        607.13        456.62       165.04 o                         
 -15   0   5       1331.86       1326.31       123.09 o                         
 -14   0   5          6.54        -10.56        72.75 o                         
 -13   0   5        191.13        120.13        62.18 o                         
 -12   0   5        322.00        268.33        52.75 o                         
 -11   0   5        200.86        188.96        40.47 o                         
 -10   0   5          7.26         -5.07        33.41 o                         
  -9   0   5        388.99        370.57        30.77 o                         
  -8   0   5      10142.08      10436.98        89.93 o                         
  -7   0   5       1008.33        935.64        28.93 o                         
  -6   0   5          4.69        -17.49        17.49 o                         
  -5   0   5       6618.42       6540.67        64.28 o                         
  -4   0   5      30202.21      28618.77       213.67 o                         
  -3   0   5       2013.64       1875.96        32.59 o                         
  -2   0   5        898.09       1037.43        23.44 o                         
  -1   0   5       8122.61       7798.36        67.23 o                         
   0   0   5         74.74         46.48         9.68 o                         
   1   0   5        419.23        237.66        15.19 o                         
   2   0   5      36129.66      35115.62       283.17 o                         
   3   0   5        622.48        556.06        17.38 o                         
   4   0   5      19398.62      19303.16       138.47 o                         
   5   0   5      13273.10      12769.91       107.49 o                         
   6   0   5       4334.14       4129.47        51.47 o                         
   7   0   5       4077.46       4157.41        58.30 o                         
   8   0   5       4452.14       4493.63        72.75 o                         
   9   0   5      10345.91      10986.07       116.00 o                         
  10   0   5        749.54        748.05        52.65 o                         
  11   0   5       6295.54       6735.91       159.78 o                         
  12   0   5        736.16        766.17        79.99 o                         
  13   0   5          7.69         30.34        80.07 o                         
  14   0   5        855.70        907.93        99.08 o                         
  15   0   5        754.50        588.77       161.93 o                         
 -16   1   5        148.44        175.72       173.96 o                         
 -15   1   5        841.01        752.74        86.91 o                         
 -14   1   5        806.18        697.68        75.17 o                         
 -13   1   5        129.42        142.91        67.56 o                         
 -12   1   5         28.47          5.63        45.75 o                         
 -11   1   5       2540.94       2442.85        62.67 o                         
 -10   1   5        205.81        165.49        33.48 o                         
  -9   1   5         41.15         25.46        28.50 o                         
  -8   1   5       5107.89       5242.88        64.81 o                         
  -7   1   5       1900.86       1986.53        36.41 o                         
  -6   1   5       3485.16       3350.46        40.38 o                         
  -5   1   5         52.61         56.42        14.62 o                         
  -4   1   5      31875.45      31194.85       216.00 o                         
  -3   1   5       6924.48       7032.10        57.90 o                         
  -2   1   5          1.95         16.05        12.46 o                         
  -1   1   5        440.34        464.87        14.54 o                         
   0   1   5      12967.04      12700.26       141.61 o                         
   1   1   5      11993.98      10615.35       152.15 o                         
   2   1   5      19249.65      18103.89       139.69 o                         
   3   1   5      18371.61      19285.91       157.08 o                         
   4   1   5       1212.30       1078.76        29.44 o                         
   5   1   5        182.53        265.37        23.23 o                         
   6   1   5       1145.77       1192.77        32.41 o                         
   7   1   5       3910.23       3955.15        60.93 o                         
   8   1   5         37.84         78.53        31.44 o                         
   9   1   5       3897.30       4041.84        78.76 o                         
  10   1   5       5621.32       6003.67       108.65 o                         
  11   1   5        739.03        728.79        66.62 o                         
  12   1   5        787.76        831.87        73.96 o                         
  13   1   5        611.63        350.59        90.13 o                         
  14   1   5         10.50        132.80       119.17 o                         
  15   1   5       1496.68        828.38       247.09 o                         
 -16   2   5       1637.86       1358.24       139.17 o                         
 -15   2   5        753.56        536.84        95.83 o                         
 -14   2   5          2.20         63.98        66.14 o                         
 -13   2   5       1108.43       1107.80        58.60 o                         
 -12   2   5        934.16       1097.02        55.54 o                         
 -11   2   5       1390.67       1340.87        45.86 o                         
 -10   2   5      10703.09      10972.26       103.63 o                         
  -9   2   5       1271.12       1235.04        36.47 o                         
  -8   2   5        510.10        597.42        26.21 o                         
  -7   2   5       3125.38       3114.45        46.19 o                         
  -6   2   5       1344.62       1153.72        26.11 o                         
  -5   2   5        345.16        399.71        16.84 o                         
  -4   2   5        345.20        276.36        16.29 o                         
  -3   2   5      19169.70      18105.01       137.53 o                         
  -2   2   5       4315.69       3352.48        38.43 o                         
  -1   2   5      21748.47      21980.81       195.35 o                         
   0   2   5      35337.36      35774.24       357.62 o                         
   1   2   5       8353.14       8265.64        71.11 o                         
   2   2   5        328.11        234.75        15.99 o                         
   3   2   5       2971.67       2884.95        39.98 o                         
   4   2   5       8373.78       8839.04        79.03 o                         
   5   2   5        362.13        335.35        21.79 o                         
   6   2   5       4435.42       4183.76        59.36 o                         
   7   2   5       4381.74       4555.59        68.08 o                         
   8   2   5       1925.39       1942.62        63.95 o                         
   9   2   5         37.17         60.86        40.25 o                         
  10   2   5        948.77        981.08        72.68 o                         
  11   2   5       1419.78       1409.88        77.45 o                         
  12   2   5        204.95        154.00        76.99 o                         
  13   2   5        312.41        136.69       122.72 o                         
  14   2   5        116.66        121.92       125.86 o                         
 -16   3   5         99.39        -80.59       123.97 o                         
 -15   3   5        413.96        179.50        92.43 o                         
 -14   3   5       1496.80       1303.70        74.27 o                         
 -13   3   5        550.90        489.20        58.95 o                         
 -12   3   5        569.02        490.24        43.40 o                         
 -11   3   5       6177.44       6323.92        81.48 o                         
 -10   3   5          8.71        -27.88        28.32 o                         
  -9   3   5       3824.55       3726.90        62.08 o                         
  -8   3   5      10716.27      10843.79        95.30 o                         
  -7   3   5      21739.48      22224.97       171.07 o                         
  -6   3   5         82.30         70.17        21.77 o                         
  -5   3   5       7913.58       7671.22        72.01 o                         
  -4   3   5      27964.81      28101.39       202.46 o                         
  -3   3   5        948.54       1023.76        23.16 o                         
  -2   3   5       4966.83       4750.35        45.98 o                         
  -1   3   5       6467.20       6022.29        54.12 o                         
   0   3   5       1323.81       1406.82        25.30 o                         
   1   3   5      20136.72      19972.29       154.05 o                         
   2   3   5       8218.09       7840.15        68.48 o                         
   3   3   5         11.54         12.96        15.94 o                         
   4   3   5      11683.41      11601.71       106.86 o                         
   5   3   5        734.88        813.00        30.97 o                         
   6   3   5        535.78        564.31        28.02 o                         
   7   3   5         48.23         50.90        31.28 o                         
   8   3   5       4940.46       5115.65        77.64 o                         
   9   3   5        409.51        363.93        47.93 o                         
  10   3   5        501.87        466.00        62.59 o                         
  11   3   5        378.41        403.04        75.65 o                         
  12   3   5       2315.37       2384.21       127.76 o                         
  13   3   5       1058.32       1065.26       129.74 o                         
  14   3   5        199.51        -45.11       145.67 o                         
 -17   4   5        764.86        679.04       225.83 o                         
 -16   4   5        345.07        223.32       126.99 o                         
 -15   4   5        146.55        143.68        93.13 o                         
 -14   4   5        111.71         44.89        59.75 o                         
 -13   4   5       4732.64       4620.72       107.47 o                         
 -12   4   5       2961.18       2928.03        63.46 o                         
 -11   4   5         16.17         69.00        32.29 o                         
 -10   4   5        958.69        978.39        40.97 o                         
  -9   4   5        782.76        726.60        44.68 o                         
  -8   4   5        914.09        881.80        32.40 o                         
  -7   4   5       5196.96       5229.89        61.98 o                         
  -6   4   5      17903.04      18173.06       146.02 o                         
  -5   4   5       9399.96       8474.59        84.55 o                         
  -4   4   5      28671.05      28764.95       206.86 o                         
  -3   4   5      39597.89      38137.27       260.27 o                         
  -2   4   5       8207.02       8283.52        75.64 o                         
  -1   4   5       1693.30       1406.13        28.00 o                         
   0   4   5      19436.85      19587.74       153.11 o                         
   1   4   5      12845.99      12463.21       100.14 o                         
   2   4   5       1795.32       1627.42        31.45 o                         
   3   4   5       8232.31       8337.99        70.74 o                         
   4   4   5       2378.30       2407.83        35.99 o                         
   5   4   5       1039.25        973.91        22.30 o                         
   6   4   5       1848.79       1852.33        57.36 o                         
   7   4   5       4856.44       4987.93        82.12 o                         
   8   4   5        127.43         84.67        52.68 o                         
   9   4   5       2647.65       2507.58       110.38 o                         
  10   4   5         91.64          9.45        86.51 o                         
  11   4   5          1.29        -46.21        96.21 o                         
  12   4   5        807.16        651.03       115.11 o                         
  13   4   5       1117.37        865.71       181.31 o                         
 -17   5   5          2.26       -160.05       160.05 o                         
 -16   5   5        494.53        340.43       121.63 o                         
 -15   5   5          2.07         11.71        76.44 o                         
 -14   5   5        163.06        232.74        75.50 o                         
 -13   5   5        727.08        640.84        61.26 o                         
 -12   5   5       7394.44       7811.37       147.54 o                         
 -11   5   5       1546.94       1590.68        55.26 o                         
 -10   5   5         85.05         51.55        35.35 o                         
  -9   5   5        632.41        657.29        35.95 o                         
  -8   5   5       1317.67       1379.11        38.90 o                         
  -7   5   5      10241.62      10361.65        91.13 o                         
  -6   5   5         51.64         40.52        22.46 o                         
  -5   5   5        178.41        121.62        20.21 o                         
  -4   5   5       5271.68       5201.69        50.45 o                         
  -3   5   5        267.63        318.34        19.57 o                         
  -2   5   5      12858.18      12902.85       120.66 o                         
  -1   5   5       3847.33       3744.28        45.39 o                         
   0   5   5         31.61         -2.99        17.62 o                         
   1   5   5      28519.15      28867.67       215.19 o                         
   2   5   5      14278.83      14420.23       112.74 o                         
   3   5   5       1431.91       1353.31        38.58 o                         
   4   5   5       1945.62       2039.19        47.55 o                         
   5   5   5       5850.94       5996.56        71.89 o                         
   6   5   5          2.22         29.08        30.53 o                         
   7   5   5       4395.83       4612.51        75.66 o                         
   8   5   5       6393.28       6783.96       168.10 o                         
   9   5   5        138.76         93.31        86.19 o                         
  10   5   5        105.52        -27.76       117.89 o                         
  11   5   5        950.36        764.41       112.74 o                         
  12   5   5       2333.83       2328.26       139.86 o                         
  13   5   5        232.19       -148.22       148.22 o                         
 -17   6   5        128.67        313.93       230.19 o                         
 -16   6   5        133.14        119.75       113.67 o                         
 -15   6   5        298.77        197.26        83.89 o                         
 -14   6   5          4.17         30.27        76.19 o                         
 -13   6   5         93.28         81.40        64.66 o                         
 -12   6   5       6341.17       6804.47       106.98 o                         
 -11   6   5       2104.88       2020.62        65.30 o                         
 -10   6   5         21.67         -2.47        36.79 o                         
  -9   6   5         65.23         18.21        33.09 o                         
  -8   6   5      11005.41      11195.26       101.02 o                         
  -7   6   5      12522.71      12842.93       111.84 o                         
  -6   6   5       7844.43       7668.41        81.52 o                         
  -5   6   5        685.00        681.65        24.86 o                         
  -4   6   5          8.44         -6.16        19.64 o                         
  -3   6   5       3423.48       3268.21        43.11 o                         
  -2   6   5       2444.59       2194.49        32.24 o                         
  -1   6   5      13100.63      13708.04       110.07 o                         
   0   6   5        966.19        964.16        25.03 o                         
   1   6   5        880.95        766.71        26.62 o                         
   2   6   5       2084.24       2012.66        45.92 o                         
   3   6   5         36.05         43.39        28.77 o                         
   4   6   5       3385.92       3441.99        64.01 o                         
   5   6   5         33.74        -11.51        31.05 o                         
   6   6   5       2084.54       2016.54        60.03 o                         
   7   6   5         61.64         84.29        41.81 o                         
   8   6   5       2244.24       2474.55        93.44 o                         
   9   6   5       4935.41       5288.54       158.50 o                         
  10   6   5        318.70         84.69        90.57 o                         
  11   6   5          2.70        -46.60        99.31 o                         
  12   6   5       2769.22       2651.30       139.49 o                         
 -16   7   5       1785.69       1521.43       214.96 o                         
 -15   7   5       2218.14       2141.14       113.24 o                         
 -14   7   5          2.46        -77.44        77.44 o                         
 -13   7   5       1295.08       1219.83        79.37 o                         
 -12   7   5        239.92        180.45        54.31 o                         
 -11   7   5       1568.97       1466.91        56.79 o                         
 -10   7   5        155.81        105.07        41.32 o                         
  -9   7   5       1556.67       1518.98        44.48 o                         
  -8   7   5        791.34        748.28        34.57 o                         
  -7   7   5      16218.88      17231.82       136.88 o                         
  -6   7   5       4651.88       4791.60        61.42 o                         
  -5   7   5       1760.37       1644.02        33.63 o                         
  -4   7   5       4362.23       4459.01        54.70 o                         
  -3   7   5         54.76         53.74        22.31 o                         
  -2   7   5       2743.85       2697.79        44.91 o                         
  -1   7   5        540.45        584.46        26.45 o                         
   0   7   5       4386.03       4656.99        49.62 o                         
   1   7   5        389.19        298.35        25.13 o                         
   2   7   5       3355.77       3336.53        59.14 o                         
   3   7   5        897.40        888.51        38.78 o                         
   4   7   5       1567.85       1538.14        47.69 o                         
   5   7   5       4387.53       4732.73        86.02 o                         
   6   7   5          3.57         29.28        49.60 o                         
   7   7   5        382.15        369.75        46.97 o                         
   8   7   5         32.85        160.66        47.29 o                         
   9   7   5          7.59         37.69        87.01 o                         
  10   7   5        230.15        299.64        98.42 o                         
  11   7   5        327.59        250.18       114.50 o                         
 -16   8   5         62.49         28.59       167.38 o                         
 -15   8   5       4058.46       4079.09       165.85 o                         
 -14   8   5       2634.12       2606.55       124.33 o                         
 -13   8   5        151.95        123.36        68.60 o                         
 -12   8   5       3037.33       3145.18       135.01 o                         
 -11   8   5       7882.57       8227.33       148.18 o                         
 -10   8   5       1009.70       1076.61        47.45 o                         
  -9   8   5        589.30        551.70        36.98 o                         
  -8   8   5       8141.91       8567.62        85.59 o                         
  -7   8   5          1.32        -12.75        28.14 o                         
  -6   8   5       3218.55       3401.35        47.98 o                         
  -5   8   5        261.74        209.84        28.07 o                         
  -4   8   5        106.61         70.01        26.09 o                         
  -3   8   5       2279.62       2332.65        45.70 o                         
  -2   8   5       8055.90       8293.38        82.76 o                         
  -1   8   5       4285.28       4489.92        58.13 o                         
   0   8   5       7094.81       6901.47        65.42 o                         
   1   8   5        301.18        287.15        27.71 o                         
   2   8   5          5.44         15.07        31.73 o                         
   3   8   5       1170.51       1105.60        44.08 o                         
   4   8   5       3065.86       3133.96       104.74 o                         
   5   8   5       2776.59       3037.21       128.04 o                         
   6   8   5        700.83        575.46        54.36 o                         
   7   8   5        498.67        427.31        66.73 o                         
   8   8   5        770.71        677.57        84.87 o                         
   9   8   5       1781.95       1632.46       119.86 o                         
  10   8   5       1423.47       1473.81       162.22 o                         
  11   8   5         27.48         16.56       164.32 o                         
 -16   9   5        476.33        361.10       122.26 o                         
 -15   9   5          3.50       -116.29       116.29 o                         
 -14   9   5       1060.90        972.90       102.47 o                         
 -13   9   5          1.36        -72.77        72.77 o                         
 -12   9   5         83.02         82.62        64.55 o                         
 -11   9   5       1751.63       1730.58        79.87 o                         
 -10   9   5      11017.53      11860.31       169.50 o                         
  -9   9   5       5146.71       5242.48        81.21 o                         
  -8   9   5        582.53        555.59        34.08 o                         
  -7   9   5       8504.00       9042.29        94.88 o                         
  -6   9   5       1417.19       1384.30        47.86 o                         
  -5   9   5        255.34        180.02        31.73 o                         
  -4   9   5       4715.02       5035.86        70.25 o                         
  -3   9   5       7559.69       7876.77        81.70 o                         
  -2   9   5        825.00        822.27        33.36 o                         
  -1   9   5       9564.24       9820.13        93.91 o                         
   0   9   5      15035.84      15137.05       129.37 o                         
   1   9   5         14.52         75.79        29.84 o                         
   2   9   5        295.38        230.73        37.15 o                         
   3   9   5       5490.33       5420.50        99.21 o                         
   4   9   5        953.30        861.29        59.57 o                         
   5   9   5       2832.78       2870.28        91.22 o                         
   6   9   5        912.47        980.26        68.31 o                         
   7   9   5         27.85        -54.08        71.00 o                         
   8   9   5       1587.81       1687.98       122.55 o                         
   9   9   5       1375.11       1262.24       146.74 o                         
  10   9   5       2079.35       1992.23       186.00 o                         
 -16  10   5        380.75        403.80       157.20 o                         
 -15  10   5        942.75        847.95       123.06 o                         
 -14  10   5        247.69        181.75        91.90 o                         
 -13  10   5         19.35         20.33        77.74 o                         
 -12  10   5        106.71         51.64        67.43 o                         
 -11  10   5       2416.46       2449.15        82.23 o                         
 -10  10   5       1755.83       1880.66        67.86 o                         
  -9  10   5       1268.41       1044.14        48.38 o                         
  -8  10   5        907.32        859.62        63.76 o                         
  -7  10   5         12.77        -21.91        46.19 o                         
  -6  10   5       1921.70       1910.71        53.96 o                         
  -5  10   5       3883.65       4082.73        67.53 o                         
  -4  10   5       7087.64       7194.50        87.89 o                         
  -3  10   5       7464.59       7605.65        87.31 o                         
  -2  10   5       5266.74       5331.32        71.75 o                         
  -1  10   5         85.73         56.29        30.52 o                         
   0  10   5       6042.21       6034.10        89.34 o                         
   1  10   5       9828.13       9928.15       171.78 o                         
   2  10   5       5457.39       5750.97       158.97 o                         
   3  10   5         95.20         24.91        48.27 o                         
   4  10   5       6227.30       6489.58       144.40 o                         
   5  10   5        240.33        235.35        61.93 o                         
   6  10   5        220.17        247.03        87.69 o                         
   7  10   5        211.38         97.25        94.19 o                         
   8  10   5        273.74        169.18       115.01 o                         
   9  10   5        350.16         50.13       557.56 o                         
 -15  11   5       1054.43       1120.70       135.91 o                         
 -14  11   5       1839.51       1889.54       129.63 o                         
 -13  11   5        244.34        345.61        89.54 o                         
 -12  11   5         52.97         -6.62        68.26 o                         
 -11  11   5       1497.19       1550.25        81.65 o                         
 -10  11   5       2072.37       1972.11        87.59 o                         
  -9  11   5        235.23        167.50        43.68 o                         
  -8  11   5         83.16        169.32        71.90 o                         
  -7  11   5       1169.42       1196.51        59.72 o                         
  -6  11   5        626.43        568.28        45.68 o                         
  -5  11   5       1212.97       1252.12        57.31 o                         
  -4  11   5       4681.86       4772.19        86.92 o                         
  -3  11   5       3547.61       3636.04        78.40 o                         
  -2  11   5       1222.00       1132.46        53.06 o                         
  -1  11   5        665.81        669.07        40.60 o                         
   0  11   5       1245.47       1208.23        57.11 o                         
   1  11   5        736.12        618.47        70.62 o                         
   2  11   5       1661.52       1604.74       107.59 o                         
   3  11   5       2505.81       2523.22        88.48 o                         
   4  11   5       1778.02       1772.96        88.92 o                         
   5  11   5       4005.46       4436.71       159.72 o                         
   6  11   5       2142.04       2280.64       188.75 o                         
   7  11   5       2343.01       2629.95       406.07 o                         
   8  11   5        135.94       -316.18       316.18 o                         
 -15  12   5        642.72        881.49       353.45 o                         
 -14  12   5        289.97        195.04       121.66 o                         
 -13  12   5       2483.18       2691.25       130.38 o                         
 -12  12   5        147.13         75.94        91.54 o                         
 -11  12   5        348.40        332.94        98.06 o                         
 -10  12   5       5089.68       5631.32       122.34 o                         
  -9  12   5        888.01        793.72        86.71 o                         
  -8  12   5         90.02         33.78        74.04 o                         
  -7  12   5        206.80        207.51        48.99 o                         
  -6  12   5       2837.42       2724.16        82.46 o                         
  -5  12   5        290.22        301.58        49.37 o                         
  -4  12   5       1255.14       1275.73        55.30 o                         
  -3  12   5       4354.17       4472.66        90.70 o                         
  -2  12   5       1033.91        999.45        56.56 o                         
  -1  12   5        146.45        148.36        46.47 o                         
   0  12   5         34.52         44.13        71.75 o                         
   1  12   5       2851.56       2953.72       133.43 o                         
   2  12   5        492.53        399.63        89.49 o                         
   3  12   5          9.47        -35.97        91.00 o                         
   4  12   5          6.77        -88.47        98.70 o                         
   5  12   5        310.63        239.83       115.48 o                         
   6  12   5        572.37        347.06       141.78 o                         
 -14  13   5        175.34       -154.78       154.78 o                         
 -13  13   5        168.76       -107.51       107.51 o                         
 -12  13   5       1403.18       1507.61       112.59 o                         
 -11  13   5        407.11        387.38        93.48 o                         
 -10  13   5        223.33        318.49        89.33 o                         
  -9  13   5       3233.73       3487.42       152.74 o                         
  -8  13   5       1309.24       1223.43        87.21 o                         
  -7  13   5        557.64        536.27        97.83 o                         
  -6  13   5        596.96        554.72        60.65 o                         
  -5  13   5       2511.62       2448.87        82.65 o                         
  -4  13   5       1433.79       1442.14        84.48 o                         
  -3  13   5        371.53        335.99        55.00 o                         
  -2  13   5       2536.20       2507.89       139.00 o                         
  -1  13   5        781.12        712.20        89.85 o                         
   0  13   5        214.91        176.02        81.44 o                         
   1  13   5       3097.76       3277.03       144.98 o                         
   2  13   5       3383.28       3479.46       150.32 o                         
   3  13   5          0.55       -103.33       103.33 o                         
   4  13   5         53.44        -94.55       109.15 o                         
   5  13   5        238.28        252.48       138.02 o                         
 -13  14   5       3515.53       3587.12       168.79 o                         
 -12  14   5         68.95       -133.58       133.58 o                         
 -11  14   5       1679.09       1666.75       138.47 o                         
 -10  14   5       1263.12       1229.79       106.38 o                         
  -9  14   5        457.91        427.29       106.34 o                         
  -8  14   5       2280.15       2461.96       179.60 o                         
  -7  14   5       5201.17       5586.92       251.33 o                         
  -6  14   5       3815.48       4216.69       133.07 o                         
  -5  14   5        875.10        865.84        84.45 o                         
  -4  14   5       1956.17       1694.96       151.26 o                         
  -3  14   5         23.97        -40.02        68.99 o                         
  -2  14   5          8.71         91.75        91.42 o                         
  -1  14   5       1663.46       1521.91       100.74 o                         
   0  14   5        103.52         -4.62        89.10 o                         
   1  14   5        922.94        823.38       103.44 o                         
   2  14   5       3253.82       3123.48       259.95 o                         
   3  14   5        775.09        810.74       130.49 o                         
   4  14   5          0.43       -167.38       208.72 o                         
 -12  15   5       2272.43       2321.70       185.42 o                         
 -11  15   5          5.41        139.93       116.62 o                         
 -10  15   5        238.39        179.12       109.50 o                         
  -9  15   5        737.23        431.23       119.96 o                         
  -8  15   5        710.66        696.64       115.64 o                         
  -7  15   5        991.71        835.83       114.46 o                         
  -6  15   5       4410.83       4884.18       153.79 o                         
  -5  15   5       1956.05       1890.60       119.10 o                         
  -4  15   5        553.55        449.05        86.59 o                         
  -3  15   5        950.16        807.37       108.15 o                         
  -2  15   5       4190.50       4291.27       173.56 o                         
  -1  15   5        664.63        677.48       114.75 o                         
   0  15   5        646.43        617.80       164.98 o                         
   1  15   5        370.73        190.54       120.58 o                         
   2  15   5        155.49        298.05       256.24 o                         
 -10  16   5         24.75        -57.17       146.59 o                         
  -9  16   5        758.28        847.38       149.25 o                         
  -8  16   5        287.43        269.61       129.55 o                         
  -7  16   5        559.22        246.13       121.55 o                         
  -6  16   5         90.24        -82.07       124.68 o                         
  -5  16   5         49.84        106.63       164.28 o                         
  -4  16   5        147.09       -111.65       111.65 o                         
  -3  16   5         19.41        -44.71       115.38 o                         
  -2  16   5        712.75        605.31       126.58 o                         
  -1  16   5       3509.46       3430.79       225.21 o                         
   2 -17   6        190.17        146.59       156.52 o                         
   3 -17   6        609.12        459.07       141.73 o                         
   4 -17   6        320.17        141.58       158.71 o                         
   5 -17   6        672.68        425.81       229.91 o                         
   6 -17   6         22.62        159.17       162.82 o                         
   7 -17   6        475.73        375.53       307.68 o                         
  -1 -16   6        772.31        837.27       152.98 o                         
   0 -16   6         74.27         30.09       126.32 o                         
   1 -16   6          3.54         39.48       104.70 o                         
   2 -16   6        732.31        630.74       101.86 o                         
   3 -16   6         32.51        -57.03        93.27 o                         
   4 -16   6         21.39         90.01       115.60 o                         
   5 -16   6         67.66         44.74       114.43 o                         
   6 -16   6        571.91        243.36       115.01 o                         
   7 -16   6        262.71        408.22       122.78 o                         
   8 -16   6        519.24        419.72       127.36 o                         
   9 -16   6       1727.29       1492.86       145.62 o                         
  10 -16   6         11.72        -29.34       156.26 o                         
  -3 -15   6        827.55        800.17       140.58 o                         
  -2 -15   6        726.35        823.86       127.48 o                         
  -1 -15   6        479.07        621.52       112.88 o                         
   0 -15   6       4029.69       4417.09       203.66 o                         
   1 -15   6        564.75        473.37        98.33 o                         
   2 -15   6         82.26         36.28        84.47 o                         
   3 -15   6       1927.16       2011.57        96.70 o
[truncated: 606,774 more chars]
