# Supplementary material for: The crystal structures of {LnCu5}3+ (Ln = Gd, Dy and Ho) 15-metallacrown-5 complexes and a reevaluation of the isotypic EuIII analogue
Source: Acta Crystallogr E Crystallogr Commun. 2019 Jul 19;75(Pt 8):1215–23. doi: 10.1107/S205698901900999X (PMC6690475; doi:10.1107/S205698901900999X)
Supplement: Supplementary file 3 [file e-75-01215-Complex_2sup3.hkl]

data_Complex_2                                                                  
_shelx_title ' AVP858_1_0m in P-1'                                              
_shelx_refln_list_code          4                                               
_shelx_F_calc_maximum      641.56                                               
_exptl_crystal_F_000      1169.62                                               
_reflns_d_resolution_high  0.7402                                               
                                                                                
loop_                                                                           
 _space_group_symop_operation_xyz                                               
 'x, y, z'                                                                      
 '-x, -y, -z'                                                                   
                                                                                
_cell_length_a    11.1083                                                       
_cell_length_b    11.4991                                                       
_cell_length_c    13.2894                                                       
_cell_angle_alpha  93.924                                                       
_cell_angle_beta   94.771                                                       
_cell_angle_gamma 107.147                                                       
                                                                                
_shelx_F_squared_multiplier     1.000                                           
                                                                                
loop_                                                                           
 _refln_index_h                                                                 
 _refln_index_k                                                                 
 _refln_index_l                                                                 
 _refln_F_squared_calc                                                          
 _refln_F_squared_meas                                                          
 _refln_F_squared_sigma                                                         
 _refln_observed_status                                                         
   2   0   0       1104.94       1139.93        43.26 o                         
   3   0   0      18635.04      17385.72       116.83 o                         
   4   0   0       8588.91       7504.43        87.29 o                         
   5   0   0       1137.95       1231.09        34.55 o                         
   6   0   0       4573.41       4284.47        57.37 o                         
   7   0   0       1737.66       1470.16        41.10 o                         
   8   0   0       5265.54       5247.47        73.78 o                         
   9   0   0       2604.02       3305.15        96.49 o                         
  10   0   0       2364.69       2590.72        65.92 o                         
  11   0   0        389.58        372.61        49.53 o                         
  12   0   0         56.46         72.24        48.49 o                         
  13   0   0        402.84        515.91        82.40 o                         
  14   0   0          3.69        114.11       129.03 o                         
 -14   1   0        949.33        709.70       118.79 o                         
 -13   1   0       1778.99       1888.84        90.22 o                         
 -12   1   0         27.66         46.48        48.30 o                         
 -11   1   0        668.70        643.74        48.99 o                         
 -10   1   0          1.93        -42.01        42.01 o                         
  -9   1   0       1191.84       1124.16        48.06 o                         
  -8   1   0      10184.61      10297.24       101.48 o                         
  -7   1   0       9838.25       9998.83        87.60 o                         
  -6   1   0       2920.30       2739.64        49.09 o                         
  -5   1   0       5839.76       5812.58        59.84 o                         
  -4   1   0      21576.00      20491.03       133.54 o                         
  -3   1   0         16.78         59.22        18.34 o                         
  -2   1   0         43.62        214.16        17.18 o                         
   2   1   0        338.84        450.51        17.61 o                         
   3   1   0       1521.58       1303.70        43.90 o                         
   4   1   0      19961.02      19452.57       152.79 o                         
   5   1   0      36296.75      34474.29       374.95 o                         
   6   1   0       2803.58       2506.26        50.56 o                         
   7   1   0       6492.85       6431.08        75.50 o                         
   8   1   0       5512.65       5507.41        71.92 o                         
   9   1   0        412.04        485.94        37.12 o                         
  10   1   0         60.13        125.70        38.22 o                         
  11   1   0       9368.94       9852.41       127.74 o                         
  12   1   0       2107.63       2174.11        89.60 o                         
  13   1   0         55.44         39.83        96.34 o                         
 -14   2   0       1953.78       1905.36       105.30 o                         
 -13   2   0        367.14        420.61        58.05 o                         
 -12   2   0       1111.97       1094.81        60.48 o                         
 -11   2   0          1.95        -29.22        46.85 o                         
 -10   2   0       2595.82       2673.93        76.94 o                         
  -9   2   0       2244.79       2105.88        64.07 o                         
  -8   2   0       9229.71       9286.93        95.03 o                         
  -7   2   0       3603.60       3531.46        59.65 o                         
  -6   2   0       1513.86       1416.34        47.06 o                         
  -5   2   0       2003.68       1720.26        45.89 o                         
  -4   2   0      10632.85      10664.61        80.80 o                         
  -3   2   0      25217.71      24745.78       153.95 o                         
  -2   2   0        298.36        241.71        27.60 o                         
  -1   2   0        112.37        248.63        18.52 o                         
   1   2   0        296.54        317.44        16.31 o                         
   2   2   0      11391.78      12298.19       100.50 o                         
   3   2   0       1710.87       1589.58        37.24 o                         
   4   2   0      15723.55      15387.16       116.08 o                         
   5   2   0      17401.06      17147.43       130.17 o                         
   6   2   0       3204.50       3103.64        56.04 o                         
   7   2   0        125.43         92.94        31.02 o                         
   8   2   0        302.85        261.93        36.32 o                         
   9   2   0       3151.77       3187.23        73.19 o                         
  10   2   0       3529.57       3579.78        79.89 o                         
  11   2   0         18.14          9.39        43.78 o                         
  12   2   0       5031.41       5165.47       176.05 o                         
  13   2   0       1245.75       1113.00       136.37 o                         
 -14   3   0        678.03        544.01       107.54 o                         
 -13   3   0       6340.27       6442.93       166.04 o                         
 -12   3   0        549.71        505.62        56.91 o                         
 -11   3   0       1643.24       1638.38        62.27 o                         
 -10   3   0        261.62        303.62        43.67 o                         
  -9   3   0      12364.97      12517.29       148.23 o                         
  -8   3   0         47.05        -28.88        31.62 o                         
  -7   3   0        823.36        723.23        33.91 o                         
  -6   3   0       1012.21       1225.64        37.05 o                         
  -5   3   0       7326.26       7413.49        68.74 o                         
  -4   3   0      21449.56      21139.21       137.73 o                         
  -3   3   0      27790.98      25997.12       167.50 o                         
  -2   3   0       2846.27       2716.96        34.38 o                         
  -1   3   0       2857.61       2828.75        30.64 o                         
   0   3   0       5558.54       5098.48        44.22 o                         
   1   3   0       2590.36       1972.73        35.05 o                         
   2   3   0       3796.11       3608.80        45.06 o                         
   3   3   0        124.11         55.34        34.31 o                         
   4   3   0      17858.85      17917.81       132.64 o                         
   5   3   0       3368.82       3236.74        51.29 o                         
   6   3   0       7734.30       7812.53        82.61 o                         
   7   3   0         87.38         50.38        32.57 o                         
   8   3   0       8301.25       8664.55        99.53 o                         
   9   3   0       1318.80       1289.26        53.01 o                         
  10   3   0        261.82        135.16        41.45 o                         
  11   3   0       2797.77       2741.46        93.99 o                         
  12   3   0         39.69        161.35        69.56 o                         
  13   3   0        223.32        216.55       132.40 o                         
 -14   4   0        214.16        163.27        79.17 o                         
 -13   4   0         60.92         63.73        54.23 o                         
 -12   4   0       4870.82       5145.39       138.16 o                         
 -11   4   0       6075.05       6162.84       132.86 o                         
 -10   4   0       3930.97       4043.49        82.31 o                         
  -9   4   0      11290.77      11553.95       113.22 o                         
  -8   4   0      30595.29      31798.88       232.22 o                         
  -7   4   0       2462.60       2616.24        53.68 o                         
  -6   4   0       4717.19       4311.46        57.47 o                         
  -5   4   0      10449.12      10598.93        84.74 o                         
  -4   4   0         74.56        132.69        21.40 o                         
  -3   4   0       2380.03       2525.64        38.87 o                         
  -2   4   0      10963.09      10111.51        85.24 o                         
  -1   4   0       1003.44       1130.97        30.15 o                         
   0   4   0       1544.74       1329.35        28.96 o                         
   1   4   0       7266.20       7371.27        64.96 o                         
   2   4   0      17287.79      16550.52       114.42 o                         
   3   4   0        659.29        529.51        32.23 o                         
   4   4   0        276.75        282.82        23.77 o                         
   5   4   0       4645.44       4571.62        58.82 o                         
   6   4   0        607.73        593.21        32.59 o                         
   7   4   0        171.59        169.48        33.11 o                         
   8   4   0       1112.43       1014.90        43.00 o                         
   9   4   0       7591.82       7674.77        98.72 o                         
  10   4   0          1.47         42.28        44.12 o                         
  11   4   0        926.36        859.53        76.16 o                         
  12   4   0        803.79        945.36       102.13 o                         
 -14   5   0        281.01        311.72        78.35 o                         
 -13   5   0        340.38        320.55        56.50 o                         
 -12   5   0        503.14        407.93        58.18 o                         
 -11   5   0       1759.55       1756.25        63.00 o                         
 -10   5   0       1998.01       2258.49        69.88 o                         
  -9   5   0       1473.27       1416.27        46.82 o                         
  -8   5   0      18677.00      18912.30       142.40 o                         
  -7   5   0       6156.91       6055.88        69.84 o                         
  -6   5   0      17093.89      17485.49       125.43 o                         
  -5   5   0       4841.03       4403.61        55.19 o                         
  -4   5   0      60525.85      59635.53       355.89 o                         
  -3   5   0      13483.72      12396.26        91.34 o                         
  -2   5   0        704.60        547.03        34.41 o                         
  -1   5   0       3973.97       3753.65        45.19 o                         
   0   5   0       3179.27       3008.11        38.53 o                         
   1   5   0       2294.45       2180.84        39.23 o                         
   2   5   0       9351.04       9065.74        74.82 o                         
   3   5   0      13699.48      13484.83       106.10 o                         
   4   5   0       1365.47       1295.08        41.24 o                         
   5   5   0        628.28        734.62        36.06 o                         
   6   5   0       4067.95       4364.17        77.27 o                         
   7   5   0        340.28        258.95        41.46 o                         
   8   5   0        336.61        281.10        49.07 o                         
   9   5   0       1386.30       1402.17        61.69 o                         
  10   5   0        645.23        639.87        73.21 o                         
  11   5   0       1705.55       1384.30       110.62 o                         
  12   5   0       1174.05        903.25       146.86 o                         
 -14   6   0        250.87        393.89        86.07 o                         
 -13   6   0         45.06        -33.23        57.49 o                         
 -12   6   0       2145.79       2192.91        82.03 o                         
 -11   6   0       1809.25       1976.57        60.89 o                         
 -10   6   0          1.22        -18.88        42.65 o                         
  -9   6   0         51.24         11.06        35.78 o                         
  -8   6   0         66.01          7.52        33.47 o                         
  -7   6   0          1.21         -2.22        28.17 o                         
  -6   6   0        210.54        228.52        25.66 o                         
  -5   6   0      13422.00      13646.05       105.47 o                         
  -4   6   0         63.30         50.38        20.47 o                         
  -3   6   0      24031.90      23167.92       174.31 o                         
  -2   6   0      13829.18      13818.57       142.40 o                         
  -1   6   0      10994.58      11488.89        96.24 o                         
   0   6   0       2582.99       2439.85        39.71 o                         
   1   6   0       6935.49       6496.31        64.14 o                         
   2   6   0      13041.59      12506.76        96.90 o                         
   3   6   0       3731.35       3770.39        54.10 o                         
   4   6   0      11496.99      11486.74       108.90 o                         
   5   6   0       6980.30       7190.51        93.31 o                         
   6   6   0       3633.58       3608.06        77.77 o                         
   7   6   0       5169.89       5159.76        95.04 o                         
   8   6   0       5374.80       5957.05       105.30 o                         
   9   6   0        768.47        874.88        71.45 o                         
  10   6   0        616.83        549.56        81.08 o                         
  11   6   0          5.34         22.98        91.39 o                         
 -14   7   0        197.72        405.89        79.10 o                         
 -13   7   0        294.60        284.83        62.48 o                         
 -12   7   0        874.91        788.61        55.58 o                         
 -11   7   0       6927.86       6976.33       122.60 o                         
 -10   7   0       1199.43       1173.61        48.27 o                         
  -9   7   0         10.52        -14.14        34.18 o                         
  -8   7   0        127.21        106.37        31.05 o                         
  -7   7   0       3654.01       3440.33        60.89 o                         
  -6   7   0       5498.61       5489.37        64.03 o                         
  -5   7   0       2177.93       2202.09        42.76 o                         
  -4   7   0       1188.25       1172.46        44.09 o                         
  -3   7   0        429.48        384.37        28.31 o                         
  -2   7   0        592.21        570.05        27.61 o                         
  -1   7   0        875.36        756.70        27.74 o                         
   0   7   0      38516.99      39257.80       275.85 o                         
   1   7   0        314.15        179.53        23.77 o                         
   2   7   0       1207.84       1115.24        36.64 o                         
   3   7   0       5813.75       5896.99        69.37 o                         
   4   7   0        245.53        244.21        34.61 o                         
   5   7   0       1755.22       1774.05        80.39 o                         
   6   7   0       5593.36       5760.94        99.18 o                         
   7   7   0        504.57        431.95        55.49 o                         
   8   7   0       6366.28       6563.71       192.14 o                         
   9   7   0       5756.17       6008.88       149.69 o                         
  10   7   0       3415.79       3285.09       211.35 o                         
 -14   8   0        112.27        -30.32        77.45 o                         
 -13   8   0        500.15        566.06        68.22 o                         
 -12   8   0         79.85         96.04        55.00 o                         
 -11   8   0       3335.10       3326.73        88.46 o                         
 -10   8   0       7542.17       7462.95        94.68 o                         
  -9   8   0          6.14        -34.84        34.84 o                         
  -8   8   0        926.45        973.70        46.03 o                         
  -7   8   0       3293.58       3352.04        58.54 o                         
  -6   8   0      11729.25      11591.74       113.71 o                         
  -5   8   0       2094.26       1868.72        58.47 o                         
  -4   8   0        166.19        144.53        31.77 o                         
  -3   8   0       3879.27       3904.37        61.79 o                         
  -2   8   0       1524.98       1619.19        50.74 o                         
  -1   8   0       4006.51       3749.21        54.65 o                         
   0   8   0      13547.25      13451.46       128.55 o                         
   1   8   0       6029.06       6070.16        69.81 o                         
   2   8   0         16.77         39.97        27.13 o                         
   3   8   0        222.49       1100.56        77.74 o                         
   4   8   0        802.15        777.21        45.99 o                         
   5   8   0       1214.32       1164.62        51.92 o                         
   6   8   0       1904.69       1680.02        70.87 o                         
   7   8   0        919.95        935.17        69.14 o                         
   8   8   0         19.75        -21.34        70.67 o                         
   9   8   0        499.30        320.81        85.87 o                         
 -14   9   0       6933.32       6978.24       198.88 o                         
 -13   9   0          3.98        -45.49        64.89 o                         
 -12   9   0       1882.41       2013.90        71.45 o                         
 -11   9   0       3457.55       3358.10       109.19 o                         
 -10   9   0        377.47        400.66        43.60 o                         
  -9   9   0       1048.06        974.15        42.52 o                         
  -8   9   0         15.99         20.66        32.03 o                         
  -7   9   0        293.90        210.91        31.83 o                         
  -6   9   0      21011.86      21938.47       185.38 o                         
  -5   9   0       7013.34       6858.52        92.26 o                         
  -4   9   0        559.25        523.02        36.25 o                         
  -3   9   0       2690.91       2633.87        63.64 o                         
  -2   9   0       3541.60       3588.90        66.58 o                         
  -1   9   0        171.05        160.98        29.05 o                         
   0   9   0        277.67        223.15        30.53 o                         
   1   9   0       9064.42       9040.58        95.41 o                         
   2   9   0        330.92        378.04        32.38 o                         
   3   9   0         40.57         70.10        34.94 o                         
   4   9   0        642.98        666.32        47.00 o                         
   5   9   0       4445.73       4501.16        95.81 o                         
   6   9   0       2502.85       2551.23       115.61 o                         
   7   9   0        501.07        290.46        67.49 o                         
   8   9   0        803.60        821.44        85.85 o                         
 -13  10   0       5829.17       6070.99       147.85 o                         
 -12  10   0       1770.94       1725.03        72.66 o                         
 -11  10   0       2302.05       2292.04        75.74 o                         
 -10  10   0      10975.45      11188.95       119.81 o                         
  -9  10   0       5084.82       5218.10        80.74 o                         
  -8  10   0        533.74        539.74        49.27 o                         
  -7  10   0      10059.43      10362.24       125.23 o                         
  -6  10   0       3920.69       3715.64        85.83 o                         
  -5  10   0       4059.21       4011.30        87.73 o                         
  -4  10   0        634.89        615.36        40.28 o                         
  -3  10   0       8639.26       8725.09       105.92 o                         
  -2  10   0         12.41        121.71        35.40 o                         
  -1  10   0       2588.58       2622.76        70.75 o                         
   0  10   0       6032.41       5673.53        80.55 o                         
   1  10   0         16.84        -25.84        34.28 o                         
   2  10   0        946.75        992.03        44.43 o                         
   3  10   0        733.24        581.36        50.03 o                         
   4  10   0          8.86         35.15        44.92 o                         
   5  10   0       4379.65       4297.80       117.18 o                         
   6  10   0       3735.73       3766.34       122.00 o                         
   7  10   0        315.90        220.72        76.56 o                         
 -13  11   0        498.94        668.10        97.10 o                         
 -12  11   0         76.53        105.13        75.38 o                         
 -11  11   0        110.12         90.51        55.38 o                         
 -10  11   0         91.78         44.60        46.20 o                         
  -9  11   0       6938.53       7140.26       115.39 o                         
  -8  11   0       2945.87       3192.66        92.96 o                         
  -7  11   0        266.71        249.21        51.12 o                         
  -6  11   0       9658.50       9606.49       121.36 o                         
  -5  11   0       1767.84       1649.05        65.41 o                         
  -4  11   0       1606.23       1390.75        57.57 o                         
  -3  11   0       1035.35       1097.91        65.59 o                         
  -2  11   0      16195.60      16831.52       219.63 o                         
  -1  11   0        193.12        202.89        48.74 o                         
   0  11   0       2579.04       2306.36        66.43 o                         
   1  11   0       6030.54       6332.46        90.39 o                         
   2  11   0       2211.90       2031.66        65.35 o                         
   3  11   0          0.33        -32.01        47.01 o                         
   4  11   0        609.61        564.47        94.22 o                         
   5  11   0       1302.28       1346.23        92.08 o                         
   6  11   0       1815.15       1570.49        98.56 o                         
 -12  12   0        186.29        136.36        95.38 o                         
 -11  12   0        199.04        190.69        79.56 o                         
 -10  12   0       1606.74       1630.31       121.79 o                         
  -9  12   0        423.56        339.11        66.09 o                         
  -8  12   0       3740.16       3833.80       107.83 o                         
  -7  12   0         80.36          5.64        55.23 o                         
  -6  12   0       1382.98       1317.57        62.13 o                         
  -5  12   0        723.31        654.31        52.56 o                         
  -4  12   0        466.70        547.93        50.02 o                         
  -3  12   0       1100.86       1161.05        53.63 o                         
  -2  12   0       1505.45       1524.58        60.75 o                         
  -1  12   0       3872.85       3855.74        91.26 o                         
   0  12   0         26.26        -38.37        40.78 o                         
   1  12   0        483.23        454.20        45.67 o                         
   2  12   0       5821.80       6333.35       145.46 o                         
   3  12   0       3226.02       3315.70       197.03 o                         
   4  12   0        231.26        302.50        82.50 o                         
   5  12   0       2507.20       2744.03       118.39 o                         
 -11  13   0        276.68        262.46       104.26 o                         
 -10  13   0       1490.39       1571.49       108.84 o                         
  -9  13   0       2933.26       2883.83       117.07 o                         
  -8  13   0        664.01        642.25        71.42 o                         
  -7  13   0        647.33        690.05        66.50 o                         
  -6  13   0        188.31         58.38        61.06 o                         
  -5  13   0       1450.09       1484.47        69.86 o                         
  -4  13   0       2323.00       2228.31        96.98 o                         
  -3  13   0       5704.11       6205.71       162.47 o                         
  -2  13   0       4527.49       4913.73       119.53 o                         
  -1  13   0          6.17         13.26        55.72 o                         
   0  13   0         23.21          9.78        41.18 o                         
   1  13   0        368.03        396.64        54.95 o                         
   2  13   0        831.34        843.71        81.23 o                         
   3  13   0       1000.34       1038.55        85.00 o                         
 -10  14   0        396.30        360.18       121.41 o                         
  -9  14   0       1709.71       1443.45       116.31 o                         
  -8  14   0        446.37        407.48        82.22 o                         
  -7  14   0        739.37        757.06        80.04 o                         
  -6  14   0        204.48        134.59        70.86 o                         
  -5  14   0       1129.29        980.65        74.20 o                         
  -4  14   0          5.98         20.09        66.90 o                         
  -3  14   0       4765.58       4591.78       146.57 o                         
  -2  14   0       4037.86       3982.96       152.84 o                         
  -1  14   0        691.02        580.29        93.93 o                         
   0  14   0         58.42        248.64       108.45 o                         
   1  14   0         10.99        -37.76        95.48 o                         
   2  14   0       2024.10       2060.32       220.76 o                         
  -7  15   0       3310.81       2950.97       139.65 o                         
  -6  15   0        835.80        508.54       133.16 o                         
  -5  15   0          2.24        102.62        86.66 o                         
  -4  15   0       2057.92       1968.23       114.47 o                         
  -3  15   0         70.60        -80.72        80.72 o                         
  -2  15   0       2175.88       2006.29       157.06 o                         
  -1  15   0        617.59        568.38        79.94 o                         
   1 -15   1        477.26        633.61       192.12 o                         
   2 -15   1        363.33        410.26        75.46 o                         
   3 -15   1        391.81        488.85        86.46 o                         
   4 -15   1       2061.68       2046.62       175.29 o                         
   5 -15   1         78.51        -24.92        79.87 o                         
   6 -15   1        238.00        214.00       100.17 o                         
   7 -15   1        135.73         24.96       104.47 o                         
  -2 -14   1        950.89        707.86       316.04 o                         
  -1 -14   1        654.79        708.77       132.36 o                         
   0 -14   1       3587.27       3986.34       246.94 o                         
   1 -14   1       1103.05       1122.58        81.83 o                         
   2 -14   1          3.85         24.59        58.62 o                         
   3 -14   1        930.81        893.65        93.91 o                         
   4 -14   1        843.66        918.78        84.34 o                         
   5 -14   1        163.58        162.18        67.58 o                         
   6 -14   1        872.21        685.42        77.03 o                         
   7 -14   1        459.60        525.86        71.83 o                         
   8 -14   1         77.34        -73.79        73.79 o                         
   9 -14   1       3142.23       2979.69       137.02 o                         
  10 -14   1       1606.12       1400.46       115.68 o                         
  -4 -13   1        389.34         33.64       416.83 o                         
  -3 -13   1        605.75        908.36       241.79 o                         
  -2 -13   1        798.79        882.34        96.32 o                         
  -1 -13   1         42.24         91.94        53.66 o                         
   0 -13   1        485.81        466.94        45.37 o                         
   1 -13   1       9308.39       9439.50       139.65 o                         
   2 -13   1        806.59        792.40        59.80 o                         
   3 -13   1        222.94        570.88        60.05 o                         
   4 -13   1       6675.52       7224.39       126.74 o                         
   5 -13   1       3962.10       4078.00       112.00 o                         
   6 -13   1        795.39        651.33        67.30 o                         
   7 -13   1        111.54        144.16        61.87 o                         
   8 -13   1       3827.51       3669.71       136.43 o                         
   9 -13   1        239.45        175.60        68.70 o                         
  10 -13   1        185.09        203.48        86.12 o                         
  11 -13   1        517.38        480.92       104.17 o                         
  -5 -12   1        456.73        588.40       145.22 o                         
  -4 -12   1       1504.12       1411.11       115.76 o                         
  -3 -12   1       2091.69       1996.17        66.56 o                         
  -2 -12   1        670.97        749.56        53.03 o                         
  -1 -12   1       1146.27       1135.50        53.40 o                         
   0 -12   1       4824.48       4812.79        82.96 o                         
   1 -12   1         53.71         80.51        38.26 o                         
   2 -12   1       1946.22       1994.90        92.23 o                         
   3 -12   1         79.79        259.17        61.24 o                         
   4 -12   1        560.92        970.13        57.61 o                         
   5 -12   1      11863.59      12451.76       139.87 o                         
   6 -12   1       9744.21       9838.66       122.08 o                         
   7 -12   1       1336.55       1163.22        56.87 o                         
   8 -12   1       5442.05       5411.62       128.01 o                         
   9 -12   1       8010.96       8041.51       209.74 o                         
  10 -12   1        177.57        226.96        72.19 o                         
  11 -12   1        231.88        212.42        77.08 o                         
  12 -12   1        805.53        631.15       100.25 o                         
  -6 -11   1       1185.59       1115.56        69.37 o                         
  -5 -11   1         51.71          0.18        69.52 o                         
  -4 -11   1       1552.08       1423.31        78.79 o                         
  -3 -11   1       1035.35        974.65        45.18 o                         
  -2 -11   1      10488.74      10791.31       125.37 o                         
  -1 -11   1       2521.88       2349.10       113.75 o                         
   0 -11   1       4622.37       4764.32        88.45 o                         
   1 -11   1      16724.60      17023.58       145.26 o                         
   2 -11   1       5929.77       5846.38        93.02 o                         
   3 -11   1        557.74        772.63        47.25 o                         
   4 -11   1         54.17         99.12        43.65 o                         
   5 -11   1       7287.43       7314.25       133.83 o                         
   6 -11   1       3298.15       3366.48        82.46 o                         
   7 -11   1       1960.59       1854.98        64.32 o                         
   8 -11   1       1766.97       1664.35        71.12 o                         
   9 -11   1       2404.34       2293.36        78.33 o                         
  10 -11   1       2605.70       2494.46        69.70 o                         
  11 -11   1       4797.06       4854.63       100.69 o                         
  12 -11   1       1438.49       1341.27        89.85 o                         
  13 -11   1       2095.57       1839.23       119.75 o                         
  -8 -10   1       1835.38       1752.49       104.62 o                         
  -7 -10   1         72.24         41.66       101.01 o                         
  -6 -10   1         10.73        -50.26        59.84 o                         
  -5 -10   1        328.96        250.41        52.43 o                         
  -4 -10   1         10.52        -59.53        59.53 o                         
  -3 -10   1         62.12          9.71        36.24 o                         
  -2 -10   1        569.86        535.69        42.85 o                         
  -1 -10   1       3869.95       3784.82        69.21 o                         
   0 -10   1       3500.94       3359.19        66.09 o                         
   1 -10   1       3001.45       3083.40        56.79 o                         
   2 -10   1       6801.08       6772.69        96.75 o                         
   3 -10   1       2151.87       2058.63        72.67 o                         
   4 -10   1        950.37        907.01        44.58 o                         
   5 -10   1       6016.47       6123.76        87.48 o                         
   6 -10   1       5662.33       5834.63        98.87 o                         
   7 -10   1        349.35        308.06        45.01 o                         
   8 -10   1        123.28        137.74        33.79 o                         
   9 -10   1       3206.29       3156.19        70.55 o                         
  10 -10   1        418.33        413.36        45.67 o                         
  11 -10   1        975.01        971.84        59.17 o                         
  12 -10   1       5574.68       5573.15       118.83 o                         
  13 -10   1       1617.45       1387.20        92.68 o                         
  -9  -9   1        857.55        892.92        95.57 o                         
  -8  -9   1       1961.19       2033.66       153.99 o                         
  -7  -9   1       4440.23       4583.32       121.57 o                         
  -6  -9   1        220.10        270.32        68.74 o                         
  -5  -9   1        151.94        144.11        43.79 o                         
  -4  -9   1       6471.75       6568.82       113.48 o                         
  -3  -9   1       5660.32       5955.24        79.38 o                         
  -2  -9   1       6425.97       6574.52        88.61 o                         
  -1  -9   1       1486.23       1509.71        47.98 o                         
   0  -9   1         75.23         66.46        28.03 o                         
   1  -9   1       6423.74       6558.69        84.06 o                         
   2  -9   1          6.01         32.45        21.23 o                         
   3  -9   1        820.85        768.22        35.28 o                         
   4  -9   1        270.57        264.14        33.50 o                         
   5  -9   1       4190.48       4167.23        72.12 o                         
   6  -9   1      11498.06      11787.12       112.63 o                         
   7  -9   1       1059.41        967.44        39.78 o                         
   8  -9   1       1850.23       1762.21        49.69 o                         
   9  -9   1          0.50        -18.32        35.89 o                         
  10  -9   1       5573.69       6061.93        90.99 o                         
  11  -9   1         49.67         26.03        48.04 o                         
  12  -9   1        303.13        296.14        58.87 o                         
  13  -9   1       3301.21       3084.63       122.98 o                         
  14  -9   1        256.19        176.47        84.64 o                         
  -9  -8   1       1326.66       1256.25        86.27 o                         
  -8  -8   1       1757.40       1625.79        99.57 o                         
  -7  -8   1       1105.88       1074.03        62.45 o                         
  -6  -8   1        603.22        582.66        51.07 o                         
  -5  -8   1       1126.10       1064.51        55.06 o                         
  -4  -8   1        279.29        188.25        33.31 o                         
  -3  -8   1      19601.60      20158.90       161.23 o                         
  -2  -8   1      19482.81      19519.72       147.43 o                         
  -1  -8   1       4006.11       4067.92        59.92 o                         
   0  -8   1       7030.57       6950.52        83.12 o                         
   1  -8   1       1783.17       1651.21        46.55 o                         
   2  -8   1       8396.47       8234.05        72.62 o                         
   3  -8   1        491.11        456.37        29.97 o                         
   4  -8   1       9300.66       9077.52        91.24 o                         
   5  -8   1          6.82         39.20        25.24 o                         
   6  -8   1       6694.22       6683.96        73.51 o                         
   7  -8   1       4868.14       4864.69        78.98 o                         
   8  -8   1       1070.21        918.28        37.11 o                         
   9  -8   1       1227.33       1190.08        43.74 o                         
  10  -8   1         40.74          0.09        38.72 o                         
  11  -8   1       1546.90       1712.94        60.81 o                         
  12  -8   1        495.92        502.51        60.18 o                         
  13  -8   1         43.36         48.01        64.31 o                         
  14  -8   1        786.33        909.43        95.91 o                         
 -10  -7   1       2835.96       2754.87       205.51 o                         
  -9  -7   1        243.67        177.53        69.16 o                         
  -8  -7   1        912.04        920.18        69.45 o                         
  -7  -7   1       4302.10       4430.21       101.05 o                         
  -6  -7   1       2359.28       2273.22        83.94 o                         
  -5  -7   1       1512.46       1423.59        49.72 o                         
  -4  -7   1       3898.91       3684.80        63.03 o                         
  -3  -7   1        142.65         91.57        26.41 o                         
  -2  -7   1       9525.54       9287.24        87.07 o                         
  -1  -7   1       2536.02       2344.14        46.21 o                         
   0  -7   1      12980.50      12868.32       106.30 o                         
   1  -7   1       8688.72       8345.57        75.28 o                         
   2  -7   1       6892.49       6521.46        68.67 o                         
   3  -7   1      40859.85      40274.89       258.77 o                         
   4  -7   1        409.94        374.73        25.33 o                         
   5  -7   1       6359.25       6153.81        66.98 o                         
   6  -7   1         25.95         11.27        25.37 o                         
   7  -7   1        340.47        317.56        29.72 o                         
   8  -7   1        310.21        339.24        34.23 o                         
   9  -7   1       7631.32       7730.07       102.24 o                         
  10  -7   1       4730.46       4740.08        98.24 o                         
  11  -7   1       1338.35       1481.38        72.21 o                         
  12  -7   1        204.36        217.96        56.70 o                         
  13  -7   1        128.09        242.69        65.28 o                         
  14  -7   1        684.45        735.78        84.36 o                         
 -11  -6   1         41.99         42.73        78.16 o                         
 -10  -6   1       2389.31       2531.22       107.18 o                         
  -9  -6   1        753.01        740.04        64.52 o                         
  -8  -6   1         57.05        110.80        50.23 o                         
  -7  -6   1        984.76        885.46        48.98 o                         
  -6  -6   1       8564.51       8921.08        99.68 o                         
  -5  -6   1       7544.85       7575.70        90.87 o                         
  -4  -6   1        622.71        533.17        35.03 o                         
  -3  -6   1       6809.64       6600.06        70.80 o                         
  -2  -6   1         23.27         31.80        20.64 o                         
  -1  -6   1       5504.82       5435.12        56.31 o                         
   0  -6   1        333.26        327.56        26.35 o                         
   1  -6   1      22235.15      22071.56       153.87 o                         
   2  -6   1        599.40        788.54        24.09 o                         
   3  -6   1       4147.22       3851.69        49.27 o                         
   4  -6   1      48416.74      47901.81       315.34 o                         
   5  -6   1         70.04         86.62        21.97 o                         
   6  -6   1          7.15          0.48        24.08 o                         
   7  -6   1       7532.98       7750.27        84.46 o                         
   8  -6   1       7185.61       7482.79        82.73 o                         
   9  -6   1       7740.71       8010.55        97.04 o                         
  10  -6   1       6567.86       6923.54        98.33 o                         
  11  -6   1       5063.14       5243.63        99.32 o                         
  12  -6   1       1736.44       1580.46        74.65 o                         
  13  -6   1       1138.11       1160.82        74.54 o                         
  14  -6   1       6816.90       7147.84       184.05 o                         
 -12  -5   1        886.98       1086.87       144.33 o                         
 -11  -5   1        563.12        708.81        84.49 o                         
 -10  -5   1         14.97        -51.65        51.65 o                         
  -9  -5   1       2314.95       2270.80        73.77 o                         
  -8  -5   1       2505.79       2443.82        74.12 o                         
  -7  -5   1         39.24         11.46        36.85 o                         
  -6  -5   1       3677.69       3849.21        65.70 o                         
  -5  -5   1       3893.96       3980.63        65.25 o                         
  -4  -5   1       1256.34       1187.35        38.92 o                         
  -3  -5   1        371.31        288.96        25.56 o                         
  -2  -5   1       7314.43       6916.19        71.18 o                         
  -1  -5   1      13259.69      13238.14       102.79 o                         
   0  -5   1      33975.53      33318.08       230.30 o                         
   1  -5   1       7345.27       8312.72       108.18 o                         
   2  -5   1      12538.28      11863.29        90.90 o                         
   3  -5   1       8276.23       8715.77        72.87 o                         
   4  -5   1       5649.06       6098.15        62.04 o                         
   5  -5   1       8206.47       8004.83        73.79 o                         
   6  -5   1       5959.41       5720.70        63.35 o                         
   7  -5   1       7373.18       7563.34        77.16 o                         
   8  -5   1      17001.70      17389.21       140.71 o                         
   9  -5   1       2195.50       2058.16        60.71 o                         
  10  -5   1        773.34        725.87        46.20 o                         
  11  -5   1       1361.22       1333.88        62.25 o                         
  12  -5   1        795.02        766.51        61.01 o                         
  13  -5   1         93.53         52.77        66.61 o                         
  14  -5   1       3099.04       3054.52       116.55 o                         
 -12  -4   1        519.92        593.58       130.76 o                         
 -11  -4   1       2397.11       2316.42       142.46 o                         
 -10  -4   1       5844.78       5944.01       100.43 o                         
  -9  -4   1        610.52        563.57        48.83 o                         
  -8  -4   1         14.81        -25.96        37.52 o                         
  -7  -4   1        320.78        287.61        33.70 o                         
  -6  -4   1       2329.29       2399.35        55.05 o                         
  -5  -4   1        987.95        938.35        35.96 o                         
  -4  -4   1       8319.33       8271.19        81.04 o                         
  -3  -4   1       7041.81       7225.17       106.12 o                         
  -2  -4   1       6604.56       6382.51        70.01 o                         
  -1  -4   1        285.56        133.93        16.73 o                         
   0  -4   1       3645.01       3234.12        39.31 o                         
   1  -4   1       5117.75       4520.25        44.85 o                         
   2  -4   1       9725.50       8902.63        70.37 o                         
   3  -4   1       2697.64       2596.79        39.52 o                         
   4  -4   1      10869.93      11203.31        83.98 o                         
   5  -4   1       2202.71       2298.80        43.62 o                         
   6  -4   1       9409.48       9630.43        83.30 o                         
   7  -4   1       9740.50       9703.86        92.34 o                         
   8  -4   1       1797.52       1749.17        51.53 o                         
   9  -4   1      10628.97      10870.08       110.80 o                         
  10  -4   1        937.10        857.82        47.27 o                         
  11  -4   1       7006.51       7206.61       105.72 o                         
  12  -4   1       1140.02       1069.36        69.42 o                         
  13  -4   1        649.02        733.34        66.07 o                         
  14  -4   1        640.38        729.39        96.83 o                         
 -13  -3   1       1237.82       1251.82       145.20 o                         
 -12  -3   1       3120.82       3165.50       126.14 o                         
 -11  -3   1        318.77        323.63        65.61 o                         
 -10  -3   1       2588.41       2605.15        76.80 o                         
  -9  -3   1       8100.30       8430.02       104.91 o                         
  -8  -3   1       2721.90       2920.35        64.44 o                         
  -7  -3   1         77.84        105.43        29.90 o                         
  -6  -3   1      10748.83      10628.27        93.04 o                         
  -5  -3   1      15812.52      15825.98       117.77 o                         
  -4  -3   1       1193.00       1274.15        54.69 o                         
  -3  -3   1          3.42         -7.53        20.95 o                         
  -2  -3   1       6572.29       5670.25        55.79 o                         
  -1  -3   1       3470.48       3555.11        40.72 o                         
   0  -3   1       6440.16       6185.94        52.01 o                         
   1  -3   1      15037.82      14073.01       136.67 o                         
   2  -3   1         63.23         77.75        15.94 o                         
   3  -3   1       8610.25       7991.21        62.59 o                         
   4  -3   1         13.26         21.60        20.31 o                         
   5  -3   1         49.86         34.04        23.02 o                         
   6  -3   1       1848.00       1852.06        49.89 o                         
   7  -3   1       2367.40       2223.19        55.30 o                         
   8  -3   1        170.45        207.95        34.57 o                         
   9  -3   1       1211.59       1214.57        45.44 o                         
  10  -3   1       3024.77       3082.03        79.77 o                         
  11  -3   1       4015.04       4182.84        93.76 o                         
  12  -3   1       8302.26       8623.35       120.69 o                         
  13  -3   1        131.20        170.61        63.30 o                         
  14  -3   1       1160.88       1115.16        97.96 o                         
 -13  -2   1       1692.30       1613.98       120.07 o                         
 -12  -2   1         10.17         14.55       100.80 o                         
 -11  -2   1        183.50        206.19        60.37 o                         
 -10  -2   1         85.61        101.11        40.18 o                         
  -9  -2   1       2255.54       2185.71        56.21 o                         
  -8  -2   1       2475.29       2339.64        58.22 o                         
  -7  -2   1       3648.95       3605.16        64.07 o                         
  -6  -2   1        900.34        852.00        33.64 o                         
  -5  -2   1      15752.97      15131.93       128.88 o                         
  -4  -2   1      31094.62      29878.37       237.41 o                         
  -3  -2   1         10.88         25.67        22.01 o                         
  -2  -2   1       1391.92       1281.94        31.37 o                         
  -1  -2   1     101604.17     101402.98      1482.48 o                         
   0  -2   1        325.35        398.17        31.44 o                         
   1  -2   1       6182.32       6082.91       113.14 o                         
   2  -2   1      38284.06      36554.07       235.71 o                         
   3  -2   1       1430.64       1119.67        29.72 o                         
   4  -2   1       2437.26       2250.02        41.31 o                         
   5  -2   1      16543.44      17218.54       120.11 o                         
   6  -2   1      32049.03      31281.38       201.66 o                         
   7  -2   1        594.35        571.26        31.45 o                         
   8  -2   1       4343.83       4414.69        67.16 o                         
   9  -2   1         40.82         87.90        38.23 o                         
  10  -2   1          0.70         -4.29        41.75 o                         
  11  -2   1        433.93        445.78        49.99 o                         
  12  -2   1       1015.50       1048.93        58.90 o                         
  13  -2   1        163.24        156.05        63.86 o                         
  14  -2   1       3318.77       2804.06       217.56 o                         
 -14  -1   1       1414.50       1877.01       306.37 o                         
 -13  -1   1       2692.42       2485.78       116.84 o                         
 -12  -1   1       3035.03       2959.82       109.77 o                         
 -11  -1   1         94.90        129.23        59.77 o                         
 -10  -1   1       1299.94       1419.03        64.44 o                         
  -9  -1   1      15608.02      16902.42       171.20 o                         
  -8  -1   1      14136.79      14455.23       152.86 o                         
  -7  -1   1       1732.19       1711.24        51.20 o                         
  -6  -1   1         46.71         49.58        23.48 o                         
  -5  -1   1       1800.29       1897.22        43.97 o                         
  -4  -1   1       3359.36       3535.14        48.26 o                         
  -3  -1   1       1638.26       1217.35        42.13 o                         
  -2  -1   1      38567.25      37436.65       324.98 o                         
   2  -1   1        359.64        352.93        19.78 o                         
   3  -1   1       7916.94       7874.94        62.53 o                         
   4  -1   1       2634.57       2607.43        42.85 o                         
   5  -1   1          5.79          3.60        23.58 o                         
   6  -1   1      39570.79      40528.56       252.96 o                         
   7  -1   1      40530.26      41071.69       269.84 o                         
   8  -1   1       2754.98       2695.68        62.21 o                         
   9  -1   1         48.07         39.10        35.61 o                         
  10  -1   1       9331.49       9667.33       104.73 o                         
  11  -1   1       2673.71       2848.56        82.19 o                         
  12  -1   1        139.80        151.86        53.90 o                         
  13  -1   1        359.92        335.41        64.17 o                         
  14  -1   1        475.22        394.61       102.56 o                         
 -14   0   1         21.27        -35.85       112.50 o                         
 -13   0   1       2058.06       1968.65        92.99 o                         
 -12   0   1        313.88        331.92        64.19 o                         
 -11   0   1         12.67         -6.74        59.98 o                         
 -10   0   1       2435.78       2481.13        88.67 o                         
  -9   0   1       8216.55       8311.21        98.33 o                         
  -8   0   1      14634.81      14994.10       131.98 o                         
  -7   0   1       3270.97       3451.87        53.26 o                         
  -6   0   1       5740.74       5441.13        62.39 o                         
  -5   0   1        298.40        281.55        25.11 o                         
  -4   0   1      12630.58      12036.75        89.86 o                         
  -3   0   1        320.28        303.59        15.48 o                         
  -2   0   1       2035.28       1897.12        50.28 o                         
   2   0   1       4612.98       4049.99        45.94 o                         
   3   0   1       8955.14       8771.75        66.88 o                         
   4   0   1       5426.31       5222.26        57.79 o                         
   5   0   1       1701.88       1566.00        44.48 o                         
   6   0   1        196.94        252.89        26.16 o                         
   7   0   1      14680.97      14953.74       111.00 o                         
   8   0   1       3537.54       3636.07        64.06 o                         
   9   0   1       1693.25       1793.74        78.50 o                         
  10   0   1         56.64         88.59        39.90 o                         
  11   0   1      10620.65      11367.19       145.61 o                         
  12   0   1       2491.98       2416.61        80.35 o                         
  13   0   1         31.99         71.01        83.47 o                         
  14   0   1        790.49        494.59       170.10 o                         
 -14   1   1       3581.73       3765.35       170.89 o                         
 -13   1   1        963.20       1480.10        91.45 o                         
 -12   1   1        208.83         84.56        66.55 o                         
 -11   1   1        205.33        198.27        58.88 o                         
 -10   1   1        892.26        943.53        49.66 o                         
  -9   1   1       1487.19       1495.46        48.66 o                         
  -8   1   1       7651.80       7664.13        88.66 o                         
  -7   1   1       2087.11       1787.26        50.75 o                         
  -6   1   1       5966.57       6219.19        71.30 o                         
  -5   1   1        183.09        160.18        25.30 o                         
  -4   1   1       5476.86       5148.79        53.56 o                         
  -3   1   1      15716.32      15109.98       104.62 o                         
  -2   1   1      14643.21      14454.31       117.74 o                         
   1   1   1         89.59         42.54        17.73 o                         
   2   1   1        759.48        567.63        18.94 o                         
   3   1   1      23943.53      22501.21       141.40 o                         
   4   1   1      22406.05      21112.15       137.43 o                         
   5   1   1         89.04         87.69        25.18 o                         
   6   1   1       1104.97       1000.13        33.55 o                         
   7   1   1       3843.08       3887.79        62.34 o                         
   8   1   1       1438.13       1447.16        46.25 o                         
   9   1   1         70.88        -10.46        35.76 o                         
  10   1   1       3117.47       3498.37        79.10 o                         
  11   1   1        506.56        479.83        49.39 o                         
  12   1   1       1829.96       1714.22        71.82 o                         
  13   1   1        476.52        594.05       104.19 o                         
 -14   2   1        937.24        624.62        95.78 o                         
 -13   2   1       5458.02       6286.86       183.15 o                         
 -12   2   1       3900.77       3898.87       129.27 o                         
 -11   2   1       6782.78       6814.48       102.63 o                         
 -10   2   1       1645.81       1618.69        54.72 o                         
  -9   2   1      13779.87      14405.11       132.87 o                         
  -8   2   1        475.55        405.30        34.22 o                         
  -7   2   1       3281.15       3421.74        60.60 o                         
  -6   2   1      17191.14      17202.31       123.69 o                         
  -5   2   1        274.08        216.61        24.69 o                         
  -4   2   1         55.06         14.87        22.80 o                         
  -3   2   1      21312.80      19813.80       126.55 o                         
  -2   2   1      20346.15      19921.03       128.44 o                         
  -1   2   1       1318.51       1125.48        29.49 o                         
   0   2   1       5853.00       6258.74        68.05 o                         
   1   2   1       3498.41       3759.59        43.52 o                         
   2   2   1        912.26       1394.21        49.01 o                         
   3   2   1       3506.97       3497.11        53.30 o                         
   4   2   1      17376.25      16836.74       125.68 o                         
   5   2   1        785.46        873.94        32.39 o                         
   6   2   1       3630.68       3568.43        57.03 o                         
   7   2   1        479.77        495.87        34.63 o                         
   8   2   1      14882.12      15267.33       130.30 o                         
   9   2   1       1602.27       1554.27        53.54 o                         
  10   2   1        683.95        704.06        48.63 o                         
  11   2   1       1745.11       1616.54        63.18 o                         
  12   2   1        172.42        110.37        56.54 o                         
  13   2   1         82.65         38.01       127.79 o                         
 -14   3   1         21.66        -98.99        98.99 o                         
 -13   3   1        433.27        446.28        79.79 o                         
 -12   3   1       1060.09       1030.76        61.89 o                         
 -11   3   1       3096.20       3374.59       111.82 o                         
 -10   3   1       7199.76       7507.18       101.38 o                         
  -9   3   1      13848.58      13948.96       138.75 o                         
  -8   3   1       4973.06       4861.60        72.06 o                         
  -7   3   1      10414.81      10626.32        92.53 o                         
  -6   3   1        327.02        371.89        27.51 o                         
  -5   3   1      33710.45      33643.80       211.33 o                         
  -4   3   1      38537.61      37555.79       229.51 o                         
  -3   3   1        144.31         93.91        18.79 o                         
  -2   3   1      70881.07      66044.46       402.11 o                         
  -1   3   1       9693.85       9317.80        68.86 o                         
   0   3   1       2674.58       2248.11        33.93 o                         
   1   3   1        886.67        850.75        24.71 o                         
   2   3   1      11938.76      10943.55        91.41 o                         
   3   3   1       1125.19       1167.01        36.16 o                         
   4   3   1        268.78        329.58        35.13 o                         
   5   3   1        725.53        729.88        29.79 o                         
   6   3   1       4418.99       4383.68        63.64 o                         
   7   3   1         41.66         36.44        32.91 o                         
   8   3   1       3431.59       3405.59        74.50 o                         
   9   3   1       5411.50       5264.53        91.94 o                         
  10   3   1         38.86         29.11        47.70 o                         
  11   3   1        661.82        465.09        57.99 o                         
  12   3   1        365.38        458.41        82.72 o                         
 -14   4   1       1025.85        994.38       114.24 o                         
 -13   4   1       2372.69       2322.02        72.42 o                         
 -12   4   1       2744.92       2704.64       105.71 o                         
 -11   4   1         56.27         66.46        41.48 o                         
 -10   4   1       2466.51       2809.16        71.36 o                         
  -9   4   1       2757.91       2757.26        69.67 o                         
  -8   4   1        139.72        135.72        31.91 o                         
  -7   4   1         82.51         96.97        28.12 o                         
  -6   4   1      36304.64      36794.79       223.95 o                         
  -5   4   1       1028.53        999.15        30.07 o                         
  -4   4   1      31487.46      32697.55       203.13 o                         
  -3   4   1      11967.09      12043.32        90.15 o                         
  -2   4   1       3116.42       3122.83        46.08 o                         
  -1   4   1      18903.75      18159.33       127.45 o                         
   0   4   1       5101.67       4740.22        66.21 o                         
   1   4   1      43173.84      39751.54       272.80 o                         
   2   4   1       4865.46       4738.12        59.07 o                         
   3   4   1      33199.28      32160.79       231.26 o                         
   4   4   1      12838.43      12593.28       125.47 o                         
   5   4   1        896.63       1016.08        40.80 o                         
   6   4   1       2754.33       3038.57        69.21 o                         
   7   4   1       2165.45       2146.24        76.42 o                         
   8   4   1       1749.16       1693.87        57.28 o                         
   9   4   1       4806.86       4645.44       103.43 o                         
  10   4   1        341.72        273.89        58.86 o                         
  11   4   1          0.38         96.87        65.02 o                         
  12   4   1        184.89        253.84        95.41 o                         
 -14   5   1         49.06         69.74        81.89 o                         
 -13   5   1         32.67        -28.60        51.24 o                         
 -12   5   1       5542.44       5928.73       100.91 o                         
 -11   5   1        664.41        640.46        47.31 o                         
 -10   5   1        255.12        210.85        39.53 o                         
  -9   5   1         47.29         -5.57        33.03 o                         
  -8   5   1        274.53        199.99        30.72 o                         
  -7   5   1       4565.22       4382.95        60.01 o                         
  -6   5   1        215.31        199.98        25.63 o                         
  -5   5   1      35065.46      34646.54       218.18 o                         
  -4   5   1       1069.70        806.72        30.40 o                         
  -3   5   1       9167.46       8855.43        83.99 o                         
  -2   5   1       2440.52       2560.41        48.12 o                         
  -1   5   1       6988.59       7161.93        65.62 o                         
   0   5   1          3.18         37.02        19.54 o                         
   1   5   1       6627.41       6608.01        63.95 o                         
   2   5   1       5837.10       5298.79        56.50 o                         
   3   5   1       9696.29       9654.10        88.17 o                         
   4   5   1      11092.24      11369.23       113.17 o                         
   5   5   1      15843.33      16361.03       141.97 o                         
   6   5   1       6675.89       7101.91        94.21 o                         
   7   5   1       5825.42       5984.49        96.48 o                         
   8   5   1       6054.13       6241.93       112.70 o                         
   9   5   1       1784.17       1905.02        74.97 o                         
  10   5   1       1997.08       1994.32        88.94 o                         
  11   5   1       1018.26        953.21        94.45 o                         
 -14   6   1        276.81        264.91        70.97 o                         
 -13   6   1        117.26        178.84        57.39 o                         
 -12   6   1        736.54        688.43        62.36 o                         
 -11   6   1       3383.82       3489.96        84.19 o                         
 -10   6   1         55.58         43.34        37.84 o                         
  -9   6   1       2049.02       2117.76        56.87 o                         
  -8   6   1       1335.97       1345.30        40.59 o                         
  -7   6   1       2863.19       2846.39        55.16 o                         
  -6   6   1        715.44        734.99        29.10 o                         
  -5   6   1       4546.44       3968.83        50.93 o                         
  -4   6   1      16034.33      15447.47       122.96 o                         
  -3   6   1        231.84        248.31        27.84 o                         
  -2   6   1      14628.16      14800.92       121.35 o                         
  -1   6   1      15517.66      15555.33       127.61 o                         
   0   6   1      26127.58      26148.10       166.23 o                         
   1   6   1       9583.29       9416.29        82.58 o                         
   2   6   1        216.73        189.02        23.25 o                         
   3   6   1         74.73         67.13        27.07 o                         
   4   6   1        781.61        719.21        40.58 o                         
   5   6   1        453.86        480.03        39.89 o                         
   6   6   1      11206.19      11553.82       124.22 o                         
   7   6   1       1056.80       1023.86        53.69 o                         
   8   6   1       1037.66       1085.91        71.90 o                         
   9   6   1       3222.10       3575.28       116.19 o                         
  10   6   1       1424.42       1166.41        80.91 o                         
  11   6   1         10.90         20.71       105.48 o                         
 -14   7   1         59.05        -27.80        76.70 o                         
 -13   7   1       1320.88       1289.40        75.21 o                         
 -12   7   1       2746.39       2794.06        83.49 o                         
 -11   7   1        277.60        231.47        44.60 o                         
 -10   7   1       4354.69       4344.62        82.56 o                         
  -9   7   1       2914.73       2841.20        67.07 o                         
  -8   7   1       3772.50       3871.05        64.99 o                         
  -7   7   1        338.29        269.88        29.80 o                         
  -6   7   1        775.51        713.70        29.80 o                         
  -5   7   1        779.04        792.72        36.62 o                         
  -4   7   1       6424.15       6108.62        76.75 o                         
  -3   7   1        117.17         62.01        24.42 o                         
  -2   7   1       1207.64       1228.73        40.54 o                         
  -1   7   1        449.74        435.78        24.04 o                         
   0   7   1      54790.87      55215.95       332.78 o                         
   1   7   1      16212.76      15902.67       119.09 o                         
   2   7   1       7035.12       7189.19        78.96 o                         
   3   7   1         88.87        369.82        41.17 o                         
   4   7   1       2667.92       2778.97        74.40 o                         
   5   7   1       4635.55       4736.24        86.48 o                         
   6   7   1       1650.87       1509.80        56.83 o                         
   7   7   1       2808.42       2797.13        85.80 o                         
   8   7   1         23.88         74.36        57.41 o                         
   9   7   1        320.27        219.24        71.31 o                         
  10   7   1        519.97        550.86       151.04 o                         
 -14   8   1       4853.00       5122.98       173.43 o                         
 -13   8   1         75.03         56.49        63.68 o                         
 -12   8   1       1360.90       1293.66        63.73 o                         
 -11   8   1       3829.78       3784.25        86.42 o                         
 -10   8   1         93.10        100.11        41.97 o                         
  -9   8   1       4757.97       4754.04        75.86 o                         
  -8   8   1      13746.32      14419.06       118.24 o                         
  -7   8   1       8575.79       8827.28        96.41 o                         
  -6   8   1       5380.02       5364.52        80.28 o                         
  -5   8   1        787.93        660.66        39.37 o                         
  -4   8   1      13796.01      14101.03       127.87 o                         
  -3   8   1        815.61        774.90        35.67 o                         
  -2   8   1        409.19        424.49        32.29 o                         
  -1   8   1       3602.62       3447.48        75.28 o                         
   0   8   1       1341.09       1308.07        41.02 o                         
   1   8   1       6479.12       6429.69        71.54 o                         
   2   8   1        147.60        445.53        43.20 o                         
   3   8   1        834.59        820.40        39.65 o                         
   4   8   1       2320.26       2277.28        73.49 o                         
   5   8   1       2030.02       1886.45        70.34 o                         
   6   8   1       1629.19       1537.51        64.04 o                         
   7   8   1       1722.78       1754.62       110.36 o                         
   8   8   1         24.37        -69.72        69.72 o                         
   9   8   1        140.33        179.98        89.59 o                         
 -14   9   1       2123.12       2465.11       245.82 o                         
 -13   9   1       3288.88       3421.87       148.06 o                         
 -12   9   1        450.29        417.18        57.37 o                         
 -11   9   1       1106.43       1083.00        54.28 o                         
 -10   9   1       2166.86       2532.95        96.21 o                         
  -9   9   1        714.94        688.78        40.81 o                         
  -8   9   1        348.26        325.92        37.77 o                         
  -7   9   1      14798.84      15477.84       144.33 o                         
  -6   9   1       1657.38       1621.45        54.22 o                         
  -5   9   1       1744.34       1729.14        62.48 o                         
  -4   9   1      11474.17      11601.40       117.78 o                         
  -3   9   1      40468.86      41808.69       304.45 o                         
  -2   9   1       5354.43       5964.71        86.26 o                         
  -1   9   1       4785.96       5480.15       117.95 o                         
   0   9   1       8119.26       8078.37        90.62 o                         
   1   9   1        407.23        382.35        32.61 o                         
   2   9   1         85.06         56.62        33.59 o                         
   3   9   1       1428.09       1400.02        52.43 o                         
   4   9   1       3117.60       3183.73        91.08 o                         
   5   9   1       2304.78       2229.24        75.51 o                         
   6   9   1       1778.87       1846.93        82.16 o                         
   7   9   1        298.90        224.40        74.47 o                         
   8   9   1        251.75        113.99        94.76 o                         
 -13  10   1       1003.94        805.42        83.34 o                         
 -12  10   1        730.06        877.03        68.63 o                         
 -11  10   1       3724.59       3706.19        99.88 o                         
 -10  10   1       5114.26       5191.67       116.19 o                         
  -9  10   1       3525.94       3554.40        80.37 o                         
  -8  10   1       1242.66       1170.82        57.03 o                         
  -7  10   1       6861.93       7033.03       109.79 o                         
  -6  10   1        778.65        742.45        50.00 o                         
  -5  10   1        451.17        383.91        45.17 o                         
  -4  10   1         33.77         50.94        39.09 o                         
  -3  10   1       4590.01       4848.52        83.63 o                         
  -2  10   1      15014.35      15302.45       141.30 o                         
  -1  10   1        635.13        786.42       101.74 o                         
   0  10   1       1483.59       1568.20        63.18 o                         
   1  10   1      11135.74      11274.42       116.76 o                         
   2  10   1       5402.41       5480.90        85.18 o                         
   3  10   1         59.32        -11.75        43.46 o                         
   4  10   1       7348.71       7613.70       150.23 o                         
   5  10   1       3546.67       3662.40       117.02 o                         
   6  10   1        727.40        410.04        74.80 o                         
   7  10   1        850.41        642.72        91.45 o                         
 -13  11   1          0.34        -71.19       131.41 o                         
 -12  11   1        486.40        304.45        82.33 o                         
 -11  11   1        633.32        558.27        57.51 o                         
 -10  11   1       2969.53       3022.38       128.92 o                         
  -9  11   1        302.14        528.82        56.93 o                         
  -8  11   1       3673.76       3669.58        99.07 o                         
  -7  11   1       2312.67       2344.51        74.82 o                         
  -6  11   1       7555.14       7820.81       119.73 o                         
  -5  11   1          0.32         31.24        50.55 o                         
  -4  11   1        752.93        748.77        54.77 o                         
  -3  11   1       4404.04       4508.62        99.08 o                         
  -2  11   1          9.70        131.63        45.30 o                         
  -1  11   1         18.75        -16.64        31.50 o                         
   0  11   1         37.51         -7.69        38.57 o                         
   1  11   1        856.34        831.48        47.81 o                         
   2  11   1       3174.34       3209.73        87.91 o                         
   3  11   1       2013.12       1912.88        79.00 o                         
   4  11   1       1368.80       1384.40        70.99 o                         
   5  11   1        542.83        579.18        71.75 o                         
   6  11   1       1146.18       1056.78        89.30 o                         
 -12  12   1       1125.86        918.26       105.51 o                         
 -11  12   1          4.17        -20.74        80.70 o                         
 -10  12   1       1225.61       1050.62        76.50 o                         
  -9  12   1        805.88        753.66        67.08 o                         
  -8  12   1       6674.44       6640.76       127.84 o                         
  -7  12   1       1502.52       1347.32        63.71 o                         
  -6  12   1       1486.09       1418.49        60.94 o                         
  -5  12   1       1335.72       1235.43        72.26 o                         
  -4  12   1       2846.37       2944.65        90.95 o                         
  -3  12   1       1383.66       1441.35        79.25 o                         
  -2  12   1       3036.62       3227.16        94.03 o                         
  -1  12   1         51.83        -36.14        47.20 o                         
   0  12   1        704.79        537.81        50.10 o                         
   1  12   1       1474.37       1383.63        62.01 o                         
   2  12   1        726.46        781.27        63.75 o                         
   3  12   1        921.22        893.80        86.26 o                         
   4  12   1       1881.00       1765.98       101.17 o                         
   5  12   1       2251.43       2341.98       114.12 o                         
 -11  13   1       4599.78       4520.83       171.94 o                         
 -10  13   1         81.39        103.49        92.59 o                         
  -9  13   1        284.52        124.77        81.05 o                         
  -8  13   1        338.67        267.83        71.36 o                         
  -7  13   1        190.56        150.34        65.20 o                         
  -6  13   1          3.24        -45.36        68.51 o                         
  -5  13   1       3779.71       3688.21       133.08 o                         
  -4  13   1        403.99        386.90        59.56 o                         
  -3  13   1        916.36        897.83        69.64 o                         
  -2  13   1       2212.87       2026.73        85.45 o                         
  -1  13   1        488.61        440.66        64.72 o                         
   0  13   1          3.01         53.08        51.89 o                         
   1  13   1         33.11         56.23        59.38 o                         
   2  13   1       1196.11       1453.52        93.44 o                         
   3  13   1        269.50         51.35       104.11 o                         
 -10  14   1       3136.43       3289.44       162.87 o                         
  -9  14   1       1023.63        880.27        98.41 o                         
  -8  14   1         31.41          2.40        83.88 o                         
  -7  14   1       4011.89       3683.18       195.57 o                         
  -6  14   1       3189.81       3268.00       139.27 o                         
  -5  14   1         35.38        -57.30        68.54 o                         
  -4  14   1       4178.10       3857.35       147.27 o                         
  -3  14   1         71.32         15.52        68.06 o                         
  -2  14   1          0.06          4.77        69.32 o                         
  -1  14   1       1454.04       1299.79        87.64 o                         
   0  14   1       3786.22       3712.39       142.48 o                         
   1  14   1        454.64        321.66       119.69 o                         
  -7  15   1        169.97        132.96       110.14 o                         
  -6  15   1       4203.62       4596.39       275.88 o                         
  -5  15   1       4228.46       4112.56       219.20 o                         
  -4  15   1        554.08        622.34        95.97 o                         
  -3  15   1        767.44       1011.71        98.21 o                         
  -2  15   1        392.78        461.57       100.22 o                         
   1 -15   2       2818.85       2436.71       237.15 o                         
   2 -15   2        136.84        108.22       197.63 o                         
   3 -15   2        589.26        590.98        67.90 o                         
   4 -15   2         82.42         23.03        80.33 o                         
   5 -15   2          9.71        -22.05        75.13 o                         
   6 -15   2         25.79        -70.40        78.84 o                         
   7 -15   2       3964.95       3725.84       161.49 o                         
  -2 -14   2        533.77        916.92       132.04 o                         
  -1 -14   2        987.49        968.43        87.78 o                         
   0 -14   2         57.57        142.58        76.43 o                         
   1 -14   2       3916.74       3614.26       178.43 o                         
   2 -14   2        281.71        230.73        51.93 o                         
   3 -14   2        471.99        576.25        61.50 o                         
   4 -14   2       4148.93       4347.42       120.72 o                         
   5 -14   2       2489.87       2383.44       137.44 o                         
   6 -14   2        945.58        935.80       118.13 o                         
   7 -14   2       3368.54       3668.60       141.55 o                         
   8 -14   2       3698.74       3723.27       130.42 o                         
   9 -14   2        183.21        -25.46        90.64 o                         
  10 -14   2        437.32        174.79       132.08 o                         
  -4 -13   2       1055.88       1006.32       136.65 o                         
  -3 -13   2       3454.37       3692.27       214.24 o                         
  -2 -13   2        285.70        340.89        81.59 o                         
  -1 -13   2        912.04        837.81        81.05 o                         
   0 -13   2       5988.62       6096.57       141.33 o                         
   1 -13   2        425.99        343.74        38.95 o                         
   2 -13   2        177.96        199.02        48.62 o                         
   3 -13   2       1236.80       1746.43        75.00 o                         
   4 -13   2       9599.88       9649.26       164.56 o                         
   5 -13   2        925.23        809.13        63.61 o                         
   6 -13   2       1959.81       1976.51        86.48 o                         
   7 -13   2       1622.64       1567.57        71.17 o                         
   8 -13   2        519.12        505.88        67.10 o                         
   9 -13   2        184.45        184.07        70.82 o                         
  10 -13   2        324.75        408.10        83.12 o                         
  11 -13   2         45.89        -34.20       130.40 o                         
  -5 -12   2        428.90        524.29       115.11 o                         
  -4 -12   2        487.41        433.80       101.61 o                         
  -3 -12   2       1148.27       1192.26        83.00 o                         
  -2 -12   2       5007.38       5114.00       235.24 o                         
  -1 -12   2         44.80        -32.67        69.43 o                         
   0 -12   2        258.59        251.16        47.10 o                         
   1 -12   2       3572.27       3526.16        65.75 o                         
   2 -12   2         27.55        164.01        39.76 o                         
   3 -12   2        370.87        589.98        54.23 o                         
   4 -12   2       3927.48       4224.16        92.61 o                         
   5 -12   2       6267.33       6323.19       102.42 o                         
   6 -12   2         18.66        -46.75        46.75 o                         
   7 -12   2       1650.14       1608.79        69.54 o                         
   8 -12   2      10570.41      10510.86       192.17 o                         
   9 -12   2       2679.32       2239.13       125.84 o                         
  10 -12   2        200.38        135.15        54.40 o                         
  11 -12   2       3366.63       3444.77       122.46 o                         
  12 -12   2        314.42        479.04       107.42 o                         
  -6 -11   2         26.47         30.36       110.01 o                         
  -5 -11   2        389.24        473.93       147.19 o                         
  -4 -11   2         93.41        139.90        66.76 o                         
  -3 -11   2        299.72        175.27        53.35 o                         
  -2 -11   2        817.50        960.54        60.72 o                         
  -1 -11   2        391.22        368.64        52.28 o                         
   0 -11   2        260.95        253.81        43.94 o                         
   1 -11   2         23.17        -28.56        28.63 o                         
   2 -11   2       3731.89       4040.03        62.90 o                         
   3 -11   2        391.74        452.65        42.19 o                         
   4 -11   2       2587.74       2541.20        83.18 o                         
   5 -11   2       2417.38       2296.38        74.85 o                         
   6 -11   2         53.97         45.79        40.73 o                         
   7 -11   2        558.09        496.79        46.08 o                         
   8 -11   2        958.11       1013.49        47.36 o                         
   9 -11   2       9127.45       9210.50       113.35 o                         
  10 -11   2        562.12        446.52        46.95 o                         
  11 -11   2        134.85        203.57        49.80 o                         
  12 -11   2       6420.28       6845.95       150.00 o                         
  13 -11   2        894.74        793.55       114.67 o                         
  -8 -10   2       2728.75       2678.51       132.88 o                         
  -7 -10   2       2441.90       2389.48       155.53 o                         
  -6 -10   2       1293.74       1251.59        85.92 o                         
  -5 -10   2        279.36        206.36        47.21 o                         
  -4 -10   2       2478.24       2426.64        85.22 o                         
  -3 -10   2       7105.10       7416.73       112.66 o                         
  -2 -10   2       3694.48       3581.47       118.43 o                         
  -1 -10   2       7612.88       7602.37        95.95 o                         
   0 -10   2        251.61        172.14        29.46 o                         
   1 -10   2        708.97        730.10        31.27 o                         
   2 -10   2       1089.84       1022.09        43.78 o                         
   3 -10   2       6239.82       6373.84        70.84 o                         
   4 -10   2       4171.63       4106.61        73.20 o                         
   5 -10   2         13.61        -30.16        35.21 o                         
   6 -10   2          7.41          3.49        32.08 o                         
   7 -10   2         21.25         60.62        34.52 o                         
   8 -10   2       1511.72       1535.48        56.43 o                         
   9 -10   2         23.19         60.45        37.84 o                         
  10 -10   2        568.73        779.87        46.01 o                         
  11 -10   2        401.42        435.43        54.11 o                         
  12 -10   2        364.22        394.50        60.63 o                         
  13 -10   2       3253.44       3232.27       119.17 o                         
  -9  -9   2        567.35        471.63        86.73 o                         
  -8  -9   2       1577.80       1591.07        98.99 o                         
  -7  -9   2         11.87        -53.56        53.56 o                         
  -6  -9   2        231.74        268.15        45.45 o                         
  -5  -9   2       6328.95       6225.40        85.49 o                         
  -4  -9   2       1175.04       1067.11        44.22 o                         
  -3  -9   2       3773.41       4471.44        66.28 o                         
  -2  -9   2      10349.04      10721.44       100.67 o                         
  -1  -9   2       1612.58       1545.85        51.56 o                         
   0  -9   2       3008.63       2941.68        75.32 o                         
   1  -9   2        247.06        251.99        25.35 o                         
   2  -9   2       4775.19       4623.09        71.30 o                         
   3  -9   2       7426.03       7267.69        69.63 o                         
   4  -9   2      20341.53      20441.13       143.48 o                         
   5  -9   2       6862.62       6780.52        75.28 o                         
   6  -9   2         12.00        -12.55        29.68 o                         
   7  -9   2       1579.30       1548.26        47.08 o                         
   8  -9   2       1379.56       1374.77        49.68 o                         
   9  -9   2       4615.65       4409.11        77.92 o                         
  10  -9   2         62.56         68.09        41.55 o                         
  11  -9   2        133.14         80.94        55.46 o                         
  12  -9   2        337.86        283.13        57.53 o                         
  13  -9   2        104.41        -15.61        66.71 o                         
  14  -9   2        510.35        404.97       107.18 o                         
 -10  -8   2       1831.92       1615.74       236.21 o                         
  -9  -8   2        813.97        627.80        75.15 o                         
  -8  -8   2        596.86        546.68        64.06 o                         
  -7  -8   2       2030.09       2151.38        72.76 o                         
  -6  -8   2       3156.54       2968.06        71.51 o                         
  -5  -8   2        998.24        898.40        46.54 o                         
  -4  -8   2       7782.20       8252.99        89.63 o                         
  -3  -8   2        967.19       1057.65        41.07 o                         
  -2  -8   2         11.24         62.75        23.09 o                         
  -1  -8   2       4828.46       4764.19        78.96 o                         
   0  -8   2      12514.60      11925.03       147.01 o                         
   1  -8   2       6566.44       6461.98        65.61 o                         
   2  -8   2       3268.45       3104.85        47.73 o                         
   3  -8   2       9727.19       9977.86        81.19 o                         
   4  -8   2       5336.21       5158.21        82.24 o                         
   5  -8   2       5281.67       5081.76        79.21 o                         
   6  -8   2       2722.20       2739.80        57.71 o                         
   7  -8   2       1367.02       1319.56        44.61 o                         
   8  -8   2       4198.95       4248.15        69.59 o                         
   9  -8   2       7269.31       7783.11        93.20 o                         
  10  -8   2       6640.77       6728.56        99.84 o                         
  11  -8   2        613.23        597.16        53.28 o                         
  12  -8   2         41.39         57.11        58.11 o                         
  13  -8   2       1850.38       2091.76        88.95 o                         
  14  -8   2         68.51         45.03        77.79 o                         
 -10  -7   2       2044.41       2153.45       107.41 o                         
  -9  -7   2         39.20        181.34        66.03 o                         
  -8  -7   2        314.65        261.93        38.74 o                         
  -7  -7   2         77.28         93.36        36.55 o                         
  -6  -7   2       4688.25       4661.63        78.24 o                         
  -5  -7   2       3338.11       3226.48        64.04 o                         
  -4  -7   2         86.16         65.71        27.56 o                         
  -3  -7   2       2810.06       2754.38        49.72 o                         
  -2  -7   2          9.21         26.53        20.75 o                         
  -1  -7   2       3107.13       3031.28        65.69 o                         
   0  -7   2       6194.43       5891.80        61.20 o                         
   1  -7   2      21310.68      22055.83       171.87 o                         
   2  -7   2      24944.87      25534.67       163.32 o                         
   3  -7   2        608.81        509.67        24.68 o                         
   4  -7   2      19383.89      19522.83       138.03 o                         
   5  -7   2       3121.33       2957.53        49.83 o                         
   6  -7   2      17835.86      18363.95       149.36 o                         
   7  -7   2       7307.60       7166.03        76.82 o                         
   8  -7   2       1801.33       1786.42        57.69 o                         
   9  -7   2        142.01        104.60        38.58 o                         
  10  -7   2       4809.99       5048.16        94.28 o                         
  11  -7   2       2269.16       2121.93        65.38 o                         
  12  -7   2         24.04        -20.23        57.76 o                         
  13  -7   2        984.85        858.45       103.61 o                         
  14  -7   2       5301.86       5835.29       171.76 o                         
 -11  -6   2       2458.86       2159.34       146.89 o                         
 -10  -6   2          1.87        -69.27        69.27 o                         
  -9  -6   2         77.98        112.65        49.31 o                         
  -8  -6   2          2.72         49.13        42.18 o                         
  -7  -6   2       1084.28       1029.68        60.87 o                         
  -6  -6   2       2154.76       2305.95        77.95 o                         
  -5  -6   2       3943.72       3971.80        70.72 o                         
  -4  -6   2       1072.15       1151.66        41.98 o                         
  -3  -6   2        281.87        273.42        23.72 o                         
  -2  -6   2          9.62         12.27        18.46 o                         
  -1  -6   2         25.16         21.64        19.26 o                         
   0  -6   2       3198.41       3528.49        66.18 o                         
   1  -6   2      14882.73      15030.57       109.70 o                         
   2  -6   2       2900.27       2684.84        42.55 o                         
   3  -6   2       1676.27       1747.82        39.86 o                         
   4  -6   2       1256.45       1060.13        30.83 o                         
   5  -6   2       8084.63       8173.22        75.45 o                         
   6  -6   2      34818.84      34879.15       259.02 o                         
   7  -6   2       5803.27       5799.10        71.35 o                         
   8  -6   2      10263.93      10422.41       103.56 o                         
   9  -6   2       2957.78       2903.49        70.71 o                         
  10  -6   2       2344.26       2455.29        87.24 o                         
  11  -6   2          7.64        -16.34        46.72 o                         
  12  -6   2       1188.14       1275.35        73.26 o                         
  13  -6   2       1260.00       1191.41        79.63 o                         
  14  -6   2        175.46         97.67        91.24 o                         
 -12  -5   2          0.01       -127.06       127.06 o                         
 -11  -5   2       1023.83       1094.98        98.01 o                         
 -10  -5   2       2303.74       2372.75        99.33 o                         
  -9  -5   2        948.51        996.65        51.09 o                         
  -8  -5   2        173.91        134.61        44.39 o                         
  -7  -5   2       4844.80       4978.92        81.57 o                         
  -6  -5   2      10372.01      10848.88       115.58 o                         
  -5  -5   2       6289.95       5816.24        77.35 o                         
  -4  -5   2       3506.47       3363.22        57.00 o                         
  -3  -5   2       4451.75       3898.18        53.39 o                         
  -2  -5   2       3997.76       3958.36        48.70 o                         
  -1  -5   2        426.46        409.15        21.95 o                         
   0  -5   2       6236.30       5884.28        54.99 o                         
   1  -5   2        375.37        473.79        32.57 o                         
   2  -5   2       2245.01       2095.84        37.33 o                         
   3  -5   2       4486.92       4659.45        49.97 o                         
   4  -5   2        954.34       1142.37        31.95 o                         
   5  -5   2       5228.43       5140.62        56.20 o                         
   6  -5   2       9809.37       9992.37        85.11 o                         
   7  -5   2      12913.77      13277.83       112.60 o                         
   8  -5   2         40.91         13.91        32.24 o                         
   9  -5   2       6098.43       6436.07        89.02 o                         
  10  -5   2        534.19        521.58        46.30 o                         
  11  -5   2       8961.61       9431.03       132.85 o                         
  12  -5   2         13.08         15.45        58.77 o                         
  13  -5   2       1975.84       2055.31        75.84 o                         
  14  -5   2       1443.21       1489.75       106.02 o                         
 -12  -4   2       1298.75       1154.18       118.38 o                         
 -11  -4   2        488.49        424.19        76.45 o                         
 -10  -4   2        187.47        141.33        55.04 o                         
  -9  -4   2       2419.11       2493.57        68.50 o                         
  -8  -4   2       2773.03       2924.29        72.50 o                         
  -7  -4   2        330.16        247.97        35.28 o                         
  -6  -4   2      12335.80      12402.81       123.82 o                         
  -5  -4   2       2693.21       2539.29        56.69 o                         
  -4  -4   2       7243.33       7484.44        83.82 o                         
  -3  -4   2       9007.20       9129.47        84.80 o                         
  -2  -4   2      64056.03      61342.73       525.45 o                         
  -1  -4   2       7323.81       6900.09        84.50 o                         
   0  -4   2       9534.12       8273.62        71.88 o                         
   1  -4   2      20048.74      19261.13       137.20 o                         
   2  -4   2      19207.05      18771.74       119.96 o                         
   3  -4   2       3329.91       3146.70        40.32 o                         
   4  -4   2       1985.25       1892.63        36.66 o                         
   5  -4   2      10627.48       9845.76        80.33 o                         
   6  -4   2         22.37          8.94        25.55 o                         
   7  -4   2       1999.08       1851.96        54.25 o                         
   8  -4   2       1733.23       1635.12        49.74 o                         
   9  -4   2        377.20        385.68        40.34 o                         
  10  -4   2        434.91        336.18        45.90 o                         
  11  -4   2       2262.02       2268.85        88.22 o                         
  12  -4   2       2559.86       2574.26       109.58 o                         
  13  -4   2        557.15        476.83        67.84 o                         
  14  -4   2         31.09        -55.20        89.28 o                         
 -13  -3   2       2087.03       1829.49       149.47 o                         
 -12  -3   2          5.53        127.66        87.68 o                         
 -11  -3   2         47.07          1.12        61.97 o                         
 -10  -3   2       1430.42       1278.67        66.86 o                         
  -9  -3   2       1614.24       1509.96        52.33 o                         
  -8  -3   2       7822.07       8033.74        92.00 o                         
  -7  -3   2       8200.04       8114.81        89.58 o                         
  -6  -3   2       5817.67       5645.82        70.30 o                         
  -5  -3   2         18.12         21.17        26.26 o                         
  -4  -3   2        582.57        448.90        29.14 o                         
  -3  -3   2      36611.90      37060.32       285.21 o                         
  -2  -3   2       5198.26       5302.43        53.90 o                         
  -1  -3   2      35861.86      33357.01       472.55 o                         
   0  -3   2       6010.64       6357.36        80.65 o                         
   1  -3   2        231.85        314.17        16.86 o                         
   2  -3   2      47812.18      45190.61       290.97 o                         
   3  -3   2      25668.97      25403.93       166.00 o                         
   4  -3   2       2276.29       1918.12        39.21 o                         
   5  -3   2      37688.38      37964.73       236.62 o                         
   6  -3   2      19982.67      19608.16       137.84 o                         
   7  -3   2        483.16        479.19        30.85 o                         
   8  -3   2          0.90        -31.38        31.38 o                         
   9  -3   2       3718.83       3801.01        90.87 o                         
  10  -3   2         55.30          4.40        41.77 o                         
  11  -3   2         16.35          7.19        47.30 o                         
  12  -3   2       5327.82       5462.70       140.81 o                         
  13  -3   2        365.73        371.48        68.10 o                         
  14  -3   2          1.98          3.24        95.20 o                         
 -13  -2   2        533.73        742.92       128.58 o                         
 -12  -2   2        666.25        709.18        84.66 o                         
 -11  -2   2          7.55        -55.58        67.12 o                         
 -10  -2   2          8.54         25.29        57.09 o                         
  -9  -2   2       1942.32       2056.28        68.53 o                         
  -8  -2   2        128.53        218.91        48.53 o                         
  -7  -2   2       1910.15       1886.41        55.88 o                         
  -6  -2   2       3845.72       3607.52        57.19 o                         
  -5  -2   2      24693.65      24786.19       194.20 o                         
  -4  -2   2        556.30        482.98        27.80 o                         
  -3  -2   2      16050.03      14936.71       136.77 o                         
  -2  -2   2     411598.34     466871.31      6880.29 o                         
  -1  -2   2      11254.63      11176.58       367.24 o                         
   0  -2   2        573.45        764.47        26.71 o                         
   1  -2   2       1042.96       1319.15        26.55 o                         
   2  -2   2       2188.99       2234.73        38.31 o                         
   3  -2   2       4904.96       4132.55        49.16 o                         
   4  -2   2      19899.79      19089.41       127.50 o                         
   5  -2   2        728.14       1057.26        34.67 o                         
   6  -2   2      22162.48      22309.50       157.98 o                         
   7  -2   2      11764.04      11777.83       102.78 o                         
   8  -2   2       4054.59       4099.28        69.80 o                         
   9  -2   2        387.05        313.68        36.20 o                         
  10  -2   2       9258.75       9666.42       102.10 o                         
  11  -2   2        552.14        584.86        49.30 o                         
  12  -2   2        807.55        758.38        58.73 o                         
  13  -2   2       4586.10       4677.22       128.37 o                         
  14  -2   2        982.66        874.59       100.42 o                         
 -14  -1   2         51.34       -102.68       132.39 o                         
 -13  -1   2        120.73        259.38       109.53 o                         
 -12  -1   2        125.68         13.89        73.23 o                         
 -11  -1   2       2563.67       2528.60        87.67 o                         
 -10  -1   2        118.31        394.15        81.95 o                         
  -9  -1   2        571.95        620.44        56.94 o                         
  -8  -1   2        499.93        425.16        46.10 o                         
  -7  -1   2       1935.44       1840.52        63.22 o                         
  -6  -1   2        180.31        194.64        34.96 o                         
  -5  -1   2       1428.33       1313.24        45.08 o                         
  -4  -1   2         93.44        133.25        29.94 o                         
  -3  -1   2      19859.77      19864.86       143.13 o                         
  -2  -1   2      19688.76      19383.55       144.43 o                         
  -1  -1   2      55868.20      53707.62       956.45 o                         
   0  -1   2         18.75         20.02        10.69 o                         
   1  -1   2       2285.12       2576.31        54.61 o                         
   2  -1   2      65175.77      61742.24       391.64 o                         
   3  -1   2      28389.91      26226.92       163.03 o                         
   4  -1   2       1579.09       1741.48        39.81 o                         
   5  -1   2       4874.67       4715.46        56.54 o                         
   6  -1   2       6246.82       5860.46        61.68 o                         
   7  -1   2        755.42        769.61        31.75 o                         
   8  -1   2        927.43        833.26        35.90 o                         
   9  -1   2      17980.13      18756.62       141.84 o                         
  10  -1   2       3008.94       2991.25        76.22 o                         
  11  -1   2       2045.35       2028.02        62.98 o                         
  12  -1   2        257.47        188.99        60.09 o                         
  13  -1   2         68.54         30.58        76.42 o                         
  14  -1   2        651.50        856.98       112.70 o                         
 -14   0   2       2039.69       1839.33       176.56 o                         
 -13   0   2        132.81        236.27        82.23 o                         
 -12   0   2        339.16        202.74        68.52 o                         
 -11   0   2       5004.47       4908.83       121.53 o                         
 -10   0   2      11171.00      11815.45       148.00 o                         
  -9   0   2        574.72        524.11        48.13 o                         
  -8   0   2       1684.38       1616.31        58.24 o                         
  -7   0   2       2416.63       2296.12        65.59 o                         
  -6   0   2       3474.89       3287.39        64.46 o                         
  -5   0   2       2991.56       3028.49        62.04 o                         
  -4   0   2        622.12        464.86        31.89 o                         
  -3   0   2       9662.10      10165.37        90.72 o                         
  -2   0   2      18444.61      18492.47       137.41 o                         
  -1   0   2       2646.99       2407.89        75.36 o                         
   0   0   2        264.32        161.53        16.19 o                         
   1   0   2       1074.03       1002.60        26.68 o                         
   2   0   2       1550.22       1535.45        30.38 o                         
   3   0   2      21073.92      20144.47       134.09 o                         
   4   0   2       2554.52       2528.50        42.74 o                         
   5   0   2        933.22       1013.50        36.09 o                         
   6   0   2       1938.99       2084.43        48.39 o                         
   7   0   2      11259.88      11534.25        98.13 o                         
   8   0   2       1430.02       1341.92        41.71 o                         
   9   0   2        231.34        269.52        39.81 o                         
  10   0   2      10779.06      11326.96       122.89 o                         
  11   0   2        866.03        850.91        52.14 o                         
  12   0   2          6.49         28.13        59.77 o                         
  13   0   2       1425.27       1484.03        99.77 o                         
 -14   1   2        291.14        449.07       104.91 o                         
 -13   1   2          3.72         -1.32        82.09 o                         
 -12   1   2        286.59        166.36        66.12 o                         
 -11   1   2       5931.26       6182.55       117.77 o                         
 -10   1   2       4029.28       4202.63        97.91 o                         
  -9   1   2       5589.62       5804.91       101.29 o                         
  -8   1   2        144.56        136.71        40.55 o                         
  -7   1   2      10095.70      10263.32       106.68 o                         
  -6   1   2      47619.54      46906.14       314.09 o                         
  -5   1   2      24643.72      23116.29       158.34 o                         
  -4   1   2       1373.86       1333.47        43.74 o                         
  -3   1   2      12665.34      11970.44        86.71 o                         
  -2   1   2        256.81        163.99        16.05 o                         
  -1   1   2       1034.79        924.01        25.28 o                         
   0   1   2          1.55         28.44        14.73 o                         
   1   1   2       4331.87       4058.26        41.79 o                         
   2   1   2       3251.44       3183.87        43.11 o                         
   3   1   2        605.77        539.69        23.15 o                         
   4   1   2      21421.85      20891.68       137.23 o                         
   5   1   2         84.76        128.46        23.85 o                         
   6   1   2      11955.54      12155.67        97.30 o                         
   7   1   2        252.45        225.50        34.32 o                         
   8   1   2       1145.75       1209.36        43.36 o                         
   9   1   2          1.75        -38.48        38.48 o                         
  10   1   2        953.15       1034.49        49.91 o                         
  11   1   2        998.48        946.15        55.04 o                         
  12   1   2         11.74         -2.22        71.05 o                         
  13   1   2         16.46        -10.23        83.53 o                         
 -14   2   2       2491.97       2368.62       121.66 o                         
 -13   2   2       2961.42       3204.69       123.18 o                         
 -12   2   2        470.65        442.69        70.07 o                         
 -11   2   2       7149.46       7464.12       129.28 o                         
 -10   2   2       6794.60       6864.56       109.73 o                         
  -9   2   2         16.44         17.20        26.86 o                         
  -8   2   2        923.95        842.74        38.12 o                         
  -7   2   2       3718.19       3542.72        54.15 o                         
  -6   2   2        589.73        658.31        26.98 o                         
  -5   2   2       9398.41       8520.03        76.70 o                         
  -4   2   2      11164.73      10543.66        83.09 o                         
  -3   2   2        273.72        254.05        19.46 o                         
  -2   2   2      17441.93      17086.60       118.77 o                         
  -1   2   2      27359.09      26141.83       163.85 o                         
   0   2   2      31091.82      29018.03       199.14 o                         
   1   2   2       1095.54       1158.60        34.23 o                         
   2   2   2      11734.12      11249.35        84.64 o                         
   3   2   2       8695.58       7964.18        70.26 o                         
   4   2   2         42.05          6.92        27.58 o                         
   5   2   2       6241.19       6466.05        68.63 o                         
   6   2   2       4406.48       4343.32        62.83 o                         
   7   2   2       8625.04       8789.91        91.33 o                         
   8   2   2       3806.42       3705.08        72.78 o                         
   9   2   2        790.50        718.97        45.99 o                         
  10   2   2         35.35        -45.12        45.12 o                         
  11   2   2         35.08        -27.61        52.42 o                         
  12   2   2        148.40         95.45        74.39 o                         
  13   2   2          4.93        128.88       102.80 o                         
 -14   3   2         63.80         15.57        95.88 o                         
 -13   3   2       4683.46       4926.37       139.86 o                         
 -12   3   2        751.68        720.96        65.09 o                         
 -11   3   2        124.75         80.26        37.25 o                         
 -10   3   2       9001.44       9272.17        99.59 o                         
  -9   3   2       5382.67       5590.10        76.78 o                         
  -8   3   2       5804.47       5941.39        70.31 o                         
  -7   3   2       5994.26       5935.34        66.59 o                         
  -6   3   2      44793.48      45422.15       280.14 o                         
  -5   3   2       2357.04       2378.39        45.81 o                         
  -4   3   2        744.56        773.09        31.00 o                         
  -3   3   2       9877.17       9704.44        73.56 o                         
  -2   3   2       3819.59       3567.46        55.92 o                         
  -1   3   2       6650.70       6725.26        54.19 o                         
   0   3   2      17829.63      16687.92       160.64 o                         
   1   3   2       7878.05       7311.11        64.15 o                         
   2   3   2         22.63         -7.59        23.18 o                         
   3   3   2       2848.62       3468.54       109.66 o                         
   4   3   2       8506.13       8362.34        82.17 o                         
   5   3   2        452.58        433.01        32.31 o                         
   6   3   2       5031.55       4986.20       107.33 o                         
   7   3   2       8981.03       9023.75       105.86 o                         
   8   3   2       2240.44       2145.58        67.85 o                         
   9   3   2       4796.10       4719.71        96.81 o                         
  10   3   2       3239.42       3362.32        96.38 o                         
  11   3   2       5785.15       5922.68       125.62 o                         
  12   3   2        225.39        254.32       108.38 o                         
 -14   4   2        245.88         92.71        98.81 o                         
 -13   4   2        155.13        168.64        72.68 o                         
 -12   4   2       1568.63       1530.30        57.27 o                         
 -11   4   2        246.45        337.28        41.44 o                         
 -10   4   2       3093.19       3310.83        72.47 o                         
  -9   4   2       1362.77       1424.90        45.10 o                         
  -8   4   2       3444.17       3434.26        61.76 o                         
  -7   4   2       6257.71       6534.05        68.67 o                         
  -6   4   2        702.63        625.08        28.98 o                         
  -5   4   2      26883.88      26221.04       170.40 o                         
  -4   4   2        890.47        612.78        26.60 o                         
  -3   4   2      11273.36      10986.46        82.24 o                         
  -2   4   2        650.07        586.86        24.91 o                         
  -1   4   2       1699.89       1233.31        32.84 o                         
   0   4   2         57.93         14.90        20.17 o                         
   1   4   2       3529.09       3173.74        46.41 o                         
   2   4   2      28512.52      28029.19       203.06 o                         
   3   4   2       1476.32       1406.71        42.25 o                         
   4   4   2       4629.92       4677.83        64.01 o                         
   5   4   2      15212.81      15739.30       152.99 o                         
   6   4   2       5161.35       5331.53        83.26 o                         
   7   4   2       1203.44       1172.64        50.89 o                         
   8   4   2       3388.84       3450.60       103.70 o                         
   9   4   2          5.37          3.55        52.28 o                         
  10   4   2       2285.75       2000.11        96.84 o                         
  11   4   2       5026.27       5063.52       161.52 o                         
  12   4   2       5827.12       6447.20       265.34 o                         
 -14   5   2       2117.18       2287.69       145.21 o                         
 -13   5   2       3017.56       3037.93       110.04 o                         
 -12   5   2         10.87        -44.21        44.21 o                         
 -11   5   2        502.77        473.25        46.35 o                         
 -10   5   2        829.53        866.46        43.42 o                         
  -9   5   2        638.59        659.75        38.06 o                         
  -8   5   2        685.75        597.65        34.75 o                         
  -7   5   2         77.90         82.08        28.25 o                         
  -6   5   2       1205.25       1104.98        32.50 o                         
  -5   5   2      10295.53      10567.87        90.44 o                         
  -4   5   2       1615.00       1576.83        41.75 o                         
  -3   5   2         43.50         40.94        25.04 o                         
  -2   5   2      39995.07      40448.19       293.66 o                         
   0   5   2       6020.77       6084.45        58.48 o                         
   1   5   2        146.05         62.79        19.29 o                         
   2   5   2       7941.93       7803.41       101.72 o                         
   3   5   2       6331.41       6368.92        76.29 o                         
   4   5   2       6328.92       6188.39        80.26 o                         
   5   5   2        206.52        166.23        38.41 o                         
   6   5   2      14502.92      14820.79       149.98 o                         
   7   5   2       7181.55       7395.90       113.69 o                         
   8   5   2       6536.92       6783.93       120.61 o                         
   9   5   2        317.08        252.03        81.82 o                         
  10   5   2         60.27        236.43        79.13 o                         
  11   5   2        285.52        394.69       106.32 o                         
 -14   6   2        795.97        693.93        71.41 o                         
 -13   6   2       6824.39       7173.66       134.09 o                         
 -12   6   2       5535.31       5572.58       102.43 o                         
 -11   6   2        709.73        643.49        46.49 o                         
 -10   6   2       2263.07       2407.06        66.23 o                         
  -9   6   2       6707.10       6850.41        82.73 o                         
  -8   6   2      15021.77      15237.40       118.85 o                         
  -7   6   2       2195.62       2332.02        54.59 o                         
  -6   6   2        543.60        503.23        30.93 o                         
  -5   6   2       3734.42       4029.88        56.94 o                         
  -4   6   2       5262.55       5439.79        67.88 o                         
  -3   6   2        498.13        455.89        28.30 o                         
  -2   6   2      19755.64      19978.57       155.56 o                         
  -1   6   2       1033.75       1197.47        36.88 o                         
   0   6   2      10935.35      10899.48        87.00 o                         
   1   6   2        866.24        748.25        30.32 o                         
   2   6   2         80.28         92.72        26.45 o                         
   3   6   2        998.09       1033.61        37.51 o                         
   4   6   2        144.65         75.89        32.56 o                         
   5   6   2        596.01        531.37        45.14 o                         
   6   6   2        821.00        786.26        51.87 o                         
   7   6   2       5316.50       5364.62       101.49 o                         
   8   6   2       2354.28       2385.28       113.12 o                         
   9   6   2       3990.98       3887.36       141.15 o                         
  10   6   2          9.30         43.41        74.32 o                         
  11   6   2       1580.40       1432.68       195.46 o                         
 -14   7   2       1134.76       1167.49        83.01 o                         
 -13   7   2          0.48        -28.18        66.11 o                         
 -12   7   2        145.87        138.65        58.45 o                         
 -11   7   2       5476.47       5488.60        96.04 o                         
 -10   7   2        355.56        422.25        43.11 o                         
  -9   7   2       1189.49       1234.62        43.55 o                         
  -8   7   2      34694.35      36363.05       241.69 o                         
  -7   7   2       8333.58       8276.43        89.70 o                         
  -6   7   2        172.96        129.49        28.02 o                         
  -5   7   2       3866.44       3676.64        65.14 o                         
  -4   7   2      12628.18      12575.49       130.55 o                         
  -3   7   2         21.44        -28.17        28.70 o                         
  -2   7   2      14537.80      15287.30       129.85 o                         
  -1   7   2      29307.55      28758.91       191.91 o                         
   0   7   2          2.38        -18.57        21.41 o                         
   1   7   2        760.16        750.43        31.58 o                         
   2   7   2       1333.24       1748.17        52.70 o                         
   3   7   2       6132.87       6206.07        83.98 o                         
   4   7   2        170.35        120.64        37.52 o                         
   5   7   2        136.01         19.23        44.50 o                         
   6   7   2          5.74        -45.72        45.72 o                         
   7   7   2       2347.15       2152.36        72.95 o                         
   8   7   2         18.00        -62.62        62.62 o                         
   9   7   2        343.66        348.17        76.74 o                         
  10   7   2        359.70        294.21       128.59 o                         
 -14   8   2       1053.69       1036.87       105.20 o                         
 -13   8   2        658.29        545.39        72.28 o                         
 -12   8   2       4163.56       4055.09       102.36 o                         
 -11   8   2       5867.14       5982.85        99.23 o                         
 -10   8   2       1655.05       1684.49        55.15 o                         
  -9   8   2       2562.85       2530.38        70.80 o                         
  -8   8   2         51.10         61.51        37.73 o                         
  -7   8   2       7109.80       7203.16        85.91 o                         
  -6   8   2       1459.23       1403.17        49.19 o                         
  -5   8   2       6214.57       6085.54        82.71 o                         
  -4   8   2       2059.05       2190.54        63.60 o                         
  -3   8   2      20280.15      20269.06       174.80 o                         
  -2   8   2         69.27        126.31        31.65 o                         
  -1   8   2       3998.65       3946.79        55.93 o                         
   0   8   2       8863.11       8645.66        78.26 o                         
   1   8   2        448.16        497.75        32.78 o                         
   2   8   2        748.83        840.97        43.02 o                         
   3   8   2      21085.81      22059.33       175.02 o                         
   4   8   2      19334.15      20287.39       170.08 o                         
   5   8   2          6.08        -48.04        48.04 o                         
   6   8   2        990.72        897.53        57.30 o                         
   7   8   2       2893.06       2854.63       106.65 o                         
   8   8   2        321.68        246.56        77.70 o                         
   9   8   2         54.92         47.69        98.69 o                         
 -14   9   2          0.43        -90.54        92.76 o                         
 -13   9   2        860.89        708.34        75.50 o                         
 -12   9   2        256.44        260.04        62.69 o                         
 -11   9   2       9411.80       9926.79       123.01 o                         
 -10   9   2        248.18        151.47        45.89 o                         
  -9   9   2       3039.27       2900.79        76.79 o                         
  -8   9   2       1821.42       1746.52        56.08 o                         
  -7   9   2       1141.24       1001.28        53.57 o                         
  -6   9   2       6938.21       6653.48        92.91 o                         
  -5   9   2       2581.40       2505.39        71.80 o                         
  -4   9   2      14873.04      15097.75       141.20 o                         
  -3   9   2        146.03        177.79        40.17 o                         
  -2   9   2       3883.24       4657.89        81.24 o                         
  -1   9   2       3359.61       3374.76        58.77 o                         
   0   9   2       5492.69       5400.40        69.45 o                         
   1   9   2        149.76        163.86        32.62 o                         
   2   9   2       1613.91       1502.45        49.67 o                         
   3   9   2        227.96        177.85        42.70 o                         
   4   9   2      11101.67      11504.30       130.49 o                         
   5   9   2       1448.97       1284.30        67.18 o                         
   6   9   2         47.92         16.73        61.65 o                         
   7   9   2       1671.55       1531.45        83.69 o                         
   8   9   2       6206.46       6120.42       214.64 o                         
 -13  10   2        192.25        114.43        83.92 o                         
 -12  10   2        175.63        236.28        70.27 o                         
 -11  10   2        809.09        872.79        66.93 o                         
 -10  10   2       2421.71       2325.75        78.45 o                         
  -9  10   2       4379.60       4383.79       109.63 o                         
  -8  10   2          7.41         19.04        47.94 o                         
  -7  10   2        343.49        296.24        47.72 o                         
  -6  10   2       1342.18       1317.73        54.09 o                         
  -5  10   2       2382.51       2268.71        74.18 o                         
  -4  10   2       5478.43       5535.57        97.69 o                         
  -3  10   2       4795.05       5367.98        89.04 o                         
  -2  10   2        561.42       1456.34        63.71 o                         
  -1  10   2         40.80         23.21        30.22 o                         
   0  10   2       9368.40       9901.57       115.28 o                         
   1  10   2       4849.85       4854.27        84.61 o                         
   2  10   2        179.01        163.25        40.95 o                         
   3  10   2       1262.76       1208.70        52.48 o                         
   4  10   2       2265.23       2270.78        81.29 o                         
   5  10   2        385.73        291.51        64.63 o                         
   6  10   2          5.60        -69.78        69.78 o                         
   7  10   2       1078.17       1252.78       103.03 o                         
 -13  11   2       1502.83       1663.63       165.34 o                         
 -12  11   2       2114.67       2115.04       121.75 o                         
 -11  11   2        229.29        219.91        57.72 o                         
 -10  11   2       1868.14       2107.10        79.16 o                         
  -9  11   2       1216.28       1265.46        65.84 o                         
  -8  11   2        638.01        462.30        56.58 o                         
  -7  11   2        663.20        504.18        54.02 o                         
  -6  11   2       7009.93       7035.10       114.84 o                         
  -5  11   2       2743.49       2841.60        96.75 o                         
  -4  11   2          1.95         15.66        50.71 o                         
  -3  11   2        633.90        708.42        51.73 o                         
  -2  11   2        267.07        198.77        44.90 o                         
  -1  11   2        186.97        307.56        49.62 o                         
   0  11   2        582.63        453.20        44.61 o                         
   1  11   2       4809.59       5026.61        94.60 o                         
   2  11   2        183.60        147.28        45.31 o                         
   3  11   2        647.67        601.58        58.85 o                         
   4  11   2        675.29        564.09        76.61 o                         
   5  11   2       3143.91       3421.64       131.47 o                         
   6  11   2        802.36        755.33        92.15 o                         
 -12  12   2       1834.14       1961.40       116.04 o                         
 -11  12   2       2479.30       2499.55       181.94 o                         
 -10  12   2         19.00         -0.45        74.42 o                         
  -9  12   2       1073.23       1075.14        89.46 o                         
  -8  12   2       3333.28       3393.22        97.77 o                         
  -7  12   2       2241.73       2170.47        90.25 o                         
  -6  12   2        242.63        239.33        54.92 o                         
  -5  12   2      15210.83      15526.84       163.85 o                         
  -4  12   2       3323.02       4281.43       106.70 o                         
  -3  12   2        447.82        620.94        52.41 o                         
  -2  12   2        187.84        144.03        50.25 o                         
  -1  12   2        796.43        752.88        66.01 o                         
   0  12   2        183.41        122.62        46.49 o                         
   1  12   2        262.40        277.30        58.46 o                         
   2  12   2       1193.99       1239.26        71.12 o                         
   3  12   2        983.38        915.75        85.00 o                         
   4  12   2        222.52         18.42        75.64 o                         
   5  12   2       1991.75       1574.59       103.52 o                         
 -11  13   2        226.35        -14.24       121.45 o                         
 -10  13   2        183.30         76.23        84.01 o                         
  -9  13   2       3350.30       3003.47       121.25 o                         
  -8  13   2        138.92         98.05        93.17 o                         
  -7  13   2       1097.76       1066.28        78.78 o                         
  -6  13   2       1471.16       1327.99        77.64 o                         
  -5  13   2        665.09        629.16        70.13 o                         
  -4  13   2       7620.10       8029.26       141.66 o                         
  -3  13   2       3032.37       3667.47       136.22 o                         
  -2  13   2       2823.46       2752.33       115.36 o                         
  -1  13   2       2408.50       2246.43       109.64 o                         
   0  13   2       8141.42       8309.32       136.22 o                         
   1  13   2       1587.26       1708.64        82.15 o                         
   2  13   2        458.62        429.67        81.47 o                         
   3  13   2        893.80        798.55       129.73 o                         
  -9  14   2         36.99         41.85        96.34 o                         
  -8  14   2       7635.67       8063.73       294.45 o                         
  -7  14   2       1136.67        968.20        89.60 o                         
  -6  14   2         56.27        -57.74        73.31 o                         
  -5  14   2        957.64        861.83        89.59 o                         
  -4  14   2        104.45        127.59        78.82 o                         
  -3  14   2        153.61        143.99        80.54 o                         
  -2  14   2       1647.23       1610.50       145.92 o                         
  -1  14   2       1972.66       1934.48       112.21 o                         
   0  14   2       4988.17       4625.75       168.78 o                         
   1  14   2       3437.05       3401.58       149.51 o                         
  -7  15   2       2391.35       2107.95       156.58 o                         
  -6  15   2        252.94        159.34       125.31 o                         
  -5  15   2        304.30        388.56       115.57 o                         
  -4  15   2       1249.39       1255.78       136.88 o                         
  -3  15   2       3010.98       2920.88       150.75 o                         
  -2  15   2       1406.67       1102.96       112.03 o                         
   1 -15   3        255.05        504.51       145.42 o                         
   2 -15   3       1787.89       2295.34       312.48 o                         
   3 -15   3       2638.21       2302.07       143.41 o                         
   4 -15   3         59.68         74.27        75.34 o                         
   5 -15   3       1137.75       1048.13       157.85 o                         
   6 -15   3       1578.27       1391.01       102.56 o                         
   7 -15   3       1925.26       1769.59       141.63 o                         
  -2 -14   3        108.45         17.63       168.45 o                         
  -1 -14   3        290.21        176.86        76.18 o                         
   0 -14   3       1675.78       1678.75       100.70 o                         
   1 -14   3        138.13        191.42        53.01 o                         
   2 -14   3        192.82        413.83        95.75 o                         
   3 -14   3       9264.02      10296.26       189.34 o                         
   4 -14   3      10413.99      10669.04       165.50 o                         
   5 -14   3          1.32         80.99        67.18 o                         
   6 -14   3       2548.19       2509.78       104.21 o                         
   7 -14   3       3476.27       3626.50       119.58 o                         
   8 -14   3         13.45        -71.06        71.93 o                         
   9 -14   3         52.11          9.86        97.89 o                         
  -4 -13   3       2355.09       1929.87       204.78 o                         
  -3 -13   3        157.05         91.77       101.46 o                         
  -2 -13   3       1551.88       1497.79        98.56 o                         
  -1 -13   3        838.82        770.82        79.21 o                         
   0 -13   3       1069.96        941.97        65.96 o                         
   1 -13   3          1.05          8.14        57.22 o                         
   2 -13   3        308.36        263.21        42.32 o                         
   3 -13   3         85.43        470.15        69.82 o                         
   4 -13   3       7615.26       7892.35       125.78 o                         
   5 -13   3       1297.84       1246.33        65.25 o                         
   6 -13   3         81.74         29.98        54.58 o                         
   7 -13   3       1186.62       1090.51        68.35 o                         
   8 -13   3       4580.65       4569.52       119.58 o                         
   9 -13   3       2841.98       2453.47       126.27 o                         
  10 -13   3        346.09        426.83        87.45 o                         
  11 -13   3       3742.80       3256.14       189.27 o                         
  -5 -12   3       2468.34       2106.10       139.56 o                         
  -4 -12   3       2012.42       1915.25       100.57 o                         
  -3 -12   3        900.31        801.28        85.07 o                         
  -2 -12   3       6286.70       6439.39       123.82 o                         
  -1 -12   3       1935.16       2071.72        77.85 o                         
   0 -12   3       2746.85       2775.30       111.77 o                         
   1 -12   3        610.73        629.90        64.98 o                         
   2 -12   3        300.73        298.59        37.78 o                         
   3 -12   3       1439.60       1458.31        59.30 o                         
   4 -12   3         19.28        -29.91        41.30 o                         
   5 -12   3        168.57        209.98        44.03 o                         
   6 -12   3        474.78        487.41        47.34 o                         
   7 -12   3       1277.53       1278.64        55.57 o                         
   8 -12   3         44.03         79.14        50.20 o                         
   9 -12   3       4256.02       4529.64        96.43 o                         
  10 -12   3       1795.68       1691.66        76.60 o                         
  11 -12   3        240.99        143.21        73.88 o                         
  12 -12   3       1531.38       1116.93       236.79 o                         
  -6 -11   3       2510.00       2403.81       130.10 o                         
  -5 -11   3        848.01        683.21       105.94 o                         
  -4 -11   3        349.46        303.92        62.29 o                         
  -3 -11   3       2185.53       2118.94       104.01 o                         
  -2 -11   3         11.78        -26.54        47.05 o                         
  -1 -11   3       6105.54       6173.89       112.23 o                         
   0 -11   3       3755.90       3835.92        83.99 o                         
   1 -11   3       3713.43       3836.27        84.69 o                         
   2 -11   3          2.27        151.46        34.28 o                         
   3 -11   3       9019.27       9080.31        94.42 o                         
   4 -11   3       3518.36       3726.52        84.23 o                         
   5 -11   3        196.38        115.30        39.78 o                         
   6 -11   3          4.52         59.88        33.22 o                         
   7 -11   3         97.90        114.19        35.97 o                         
   8 -11   3       3203.23       3096.07        71.52 o                         
   9 -11   3       1657.23       1603.09        60.09 o                         
  10 -11   3       1143.55       1121.44        55.27 o                         
  11 -11   3        568.29        515.49        56.61 o                         
  12 -11   3        446.95        451.13        96.19 o                         
  -8 -10   3       1353.83       1059.54       171.99 o                         
  -7 -10   3        667.81        624.46       116.61 o                         
  -6 -10   3        400.55        449.77        71.00 o                         
  -5 -10   3      10700.74      10795.40       151.08 o                         
  -4 -10   3       4697.23       4498.24        97.34 o                         
  -3 -10   3       1246.72       1182.85        52.66 o                         
  -2 -10   3       1736.51       1647.36        71.20 o                         
  -1 -10   3       1377.87       1450.40        59.68 o                         
   0 -10   3        100.27         45.13        35.19 o                         
   1 -10   3       1673.88       1600.81        43.96 o                         
   2 -10   3      10216.91      10306.11       101.08 o                         
   3 -10   3       1915.55       1822.93        64.77 o                         
   4 -10   3       8724.65       8599.29        82.77 o                         
   5 -10   3       5247.14       5528.82        72.74 o                         
   6 -10   3       3554.32       3535.86        66.80 o                         
   7 -10   3        124.74        116.52        39.41 o                         
   8 -10   3       1765.99       1718.84        72.70 o                         
   9 -10   3        933.09        932.98        44.74 o                         
  10 -10   3       3500.76       3465.72        84.48 o                         
  11 -10   3        433.70        400.30        53.97 o                         
  12 -10   3       2946.17       2790.88       112.61 o                         
  13 -10   3        765.56        826.23       118.77 o                         
  -9  -9   3        191.50         96.48       110.25 o                         
  -8  -9   3          7.08        -11.74        56.31 o                         
  -7  -9   3         15.99          1.56        43.36 o                         
  -6  -9   3         77.52         23.18        58.09 o                         
  -5  -9   3       2005.82       1930.90        76.56 o                         
  -4  -9   3       9832.22       9982.05       221.70 o                         
  -3  -9   3       1099.31       1220.60        56.91 o                         
  -2  -9   3       6035.51       6244.14        90.03 o                         
  -1  -9   3       3532.45       3529.53        72.86 o                         
   0  -9   3       9764.31       9735.91       117.32 o                         
   1  -9   3      10989.50      10881.11        96.18 o                         
   2  -9   3        182.41        206.32        24.74 o                         
   3  -9   3       3494.99       3475.17        53.47 o                         
   4  -9   3        170.91        138.82        27.38 o                         
   5  -9   3        106.70        113.98        29.32 o                         
   6  -9   3       6691.60       6844.20        76.06 o                         
   7  -9   3       8343.37       8670.31        91.14 o                         
   8  -9   3        237.76        282.35        35.99 o                         
   9  -9   3       3284.82       3348.29        73.66 o                         
  10  -9   3        805.48        840.49        48.83 o                         
  11  -9   3        244.51        200.29        51.04 o                         
  12  -9   3          2.40         -3.80        55.61 o                         
  13  -9   3       3799.41       3853.44       199.69 o                         
  -9  -8   3        386.35        372.47        67.38 o                         
  -8  -8   3       2465.62       2529.51        96.32 o                         
  -7  -8   3        169.89        112.73        38.35 o                         
  -6  -8   3         25.50          1.48        34.06 o                         
  -5  -8   3        464.30        351.08        31.77 o                         
  -4  -8   3        446.01        423.58        42.92 o                         
  -3  -8   3        137.35        192.68        35.58 o                         
  -2  -8   3         48.20         15.03        29.25 o                         
  -1  -8   3       5769.26       5849.85        94.28 o                         
   0  -8   3       3650.82       3316.84        69.79 o                         
   1  -8   3       2253.23       2199.91        41.72 o                         
   2  -8   3      19382.46      19504.87       142.57 o                         
   3  -8   3         69.44         80.31        24.75 o                         
   4  -8   3        933.50        846.69        34.92 o                         
   5  -8   3       5980.85       5880.23        65.05 o                         
   6  -8   3       3504.55       3457.21        60.91 o                         
   7  -8   3      13648.58      13950.99       118.62 o                         
   8  -8   3       5077.39       5156.93        73.54 o                         
   9  -8   3       4044.22       4042.00        84.09 o                         
  10  -8   3        470.61        448.34        44.69 o                         
  11  -8   3       4223.76       4290.72        98.84 o                         
  12  -8   3       5355.88       5486.65       121.47 o                         
  13  -8   3         22.99         -6.45        63.93 o                         
  14  -8   3       1709.55       1711.76       141.57 o                         
 -10  -7   3        341.95        192.13        71.65 o                         
  -9  -7   3        431.51        441.25        56.51 o                         
  -8  -7   3       3249.84       3352.13        85.34 o                         
  -7  -7   3       5937.09       6268.33        92.45 o                         
  -6  -7   3          1.99         10.94        36.13 o                         
  -5  -7   3       1088.54       1095.44        48.24 o                         
  -4  -7   3       1021.23        942.88        44.89 o                         
  -3  -7   3        926.27        903.05        42.10 o                         
  -2  -7   3        402.73        400.93        28.28 o                         
  -1  -7   3       1907.38       1810.21        47.16 o                         
   0  -7   3        216.06        228.47        26.12 o                         
   1  -7   3       3561.15       3372.94        46.71 o                         
   2  -7   3       3654.63       4212.72        53.44 o                         
   3  -7   3       6667.45       6489.30        64.55 o                         
   4  -7   3        277.77        275.76        23.02 o                         
   5  -7   3         98.93         75.74        23.55 o                         
   6  -7   3      10512.01      10504.60       106.36 o                         
   7  -7   3         74.67         67.50        27.82 o                         
   8  -7   3      10349.27      10317.67       104.73 o                         
   9  -7   3       1953.34       1975.02        60.33 o                         
  10  -7   3       3939.18       4074.69        85.85 o                         
  11  -7   3       1773.93       1831.56        65.54 o                         
  12  -7   3       6360.35       6674.17       155.90 o                         
  13  -7   3       8307.42       8554.81       165.79 o                         
  14  -7   3          1.74         -0.32        91.42 o                         
 -11  -6   3        139.86         84.84        96.43 o                         
 -10  -6   3        333.87        344.51        49.33 o                         
  -9  -6   3        101.40        144.74        49.23 o                         
  -8  -6   3        101.37         87.90        42.60 o                         
  -7  -6   3       7793.83       7977.80       115.65 o                         
  -6  -6   3       6297.59       6233.85        88.45 o                         
  -5  -6   3       5816.55       5796.54        77.80 o                         
  -4  -6   3       8880.70       8783.22        89.12 o                         
  -3  -6   3       6807.57       6661.69        91.38 o                         
  -2  -6   3       1022.30        937.52        37.74 o                         
  -1  -6   3         17.60         36.93        19.48 o                         
   0  -6   3      22210.03      21971.31       205.51 o                         
   1  -6   3         74.86         65.25        18.45 o                         
   2  -6   3          3.54          2.46        19.12 o                         
   3  -6   3        795.41        792.60        27.74 o                         
   4  -6   3      21865.29      21734.04       144.36 o                         
   5  -6   3       1280.09       1310.18        35.06 o                         
   6  -6   3        168.59        232.03        23.90 o                         
   7  -6   3       3163.17       3118.62        59.31 o                         
   8  -6   3        184.72        186.37        33.92 o                         
   9  -6   3       1534.59       1506.27        51.95 o                         
  10  -6   3        982.82        961.26        51.85 o                         
  11  -6   3        181.53        359.21        50.63 o                         
  12  -6   3       1461.94       1357.89        68.04 o                         
  13  -6   3       1390.34       1346.51        76.08 o                         
  14  -6   3       1080.91       1058.82       103.52 o                         
 -12  -5   3       1266.19       1222.76       141.06 o                         
 -11  -5   3       3259.73       3109.55       214.55 o                         
 -10  -5   3       1853.63       1754.84        80.02 o                         
  -9  -5   3        514.05        607.41        46.25 o                         
  -8  -5   3       3944.20       3878.55        82.65 o                         
  -7  -5   3       3051.93       3017.58        74.84 o                         
  -6  -5   3       2176.38       2442.47        64.39 o                         
  -5  -5   3       1120.33       1092.75        41.48 o                         
  -4  -5   3        588.35        544.46        27.42 o                         
  -3  -5   3       2309.94       2198.39        39.23 o                         
  -2  -5   3      45809.85      45172.01       399.15 o                         
  -1  -5   3       4978.19       5114.15        77.01 o                         
   0  -5   3       1258.98       1264.60        62.07 o                         
   1  -5   3      25520.48      25254.90       189.00 o                         
   2  -5   3       1504.98       1540.37        35.61 o                         
   3  -5   3        899.01       1037.07        27.42 o                         
   4  -5   3      16483.92      16719.66       119.24 o                         
   5  -5   3       9604.77       9178.55        79.31 o                         
   6  -5   3        747.56        723.74        31.63 o                         
   7  -5   3        803.38        799.54        34.52 o                         
   8  -5   3      10580.02      10865.86       106.01 o                         
   9  -5   3       2571.37       2515.48        71.52 o                         
  10  -5   3       6714.10       6984.35       111.82 o                         
  11  -5   3        681.43        624.28        49.75 o                         
  12  -5   3         42.35         12.88        50.69 o                         
  13  -5   3         29.72        -33.52        64.84 o                         
  14  -5   3        151.15        176.44        97.10 o                         
 -12  -4   3        143.99        236.98        98.65 o                         
 -11  -4   3         44.34        -69.56        69.56 o                         
 -10  -4   3       4023.08       4194.33       107.67 o                         
  -9  -4   3        907.94        932.75        55.00 o                         
  -8  -4   3       4215.06       4329.17        75.08 o                         
  -7  -4   3       5910.58       6082.85        77.72 o                         
  -6  -4   3      13256.36      13434.56       127.66 o                         
  -5  -4   3         71.81         57.38        31.26 o                         
  -4  -4   3       1013.91        933.20        35.55 o                         
  -3  -4   3      62597.78      63744.48       468.38 o                         
  -2  -4   3         92.22        117.81        22.23 o                         
  -1  -4   3       7187.99       6837.27       152.61 o                         
   0  -4   3      18422.53      17909.10       231.91 o                         
   1  -4   3        561.95        631.95        22.19 o                         
   2  -4   3         39.62         32.34        18.88 o                         
   3  -4   3      19514.43      19331.32       138.08 o                         
   4  -4   3      11090.30      11031.78        99.41 o                         
   5  -4   3       6222.37       6014.19        76.02 o                         
   6  -4   3         72.10         56.92        25.19 o                         
   7  -4   3       1372.76       1483.70        41.69 o                         
   8  -4   3       1345.65       1340.44        50.55 o                         
   9  -4   3      14726.13      15366.83       129.26 o                         
  10  -4   3       2629.15       2820.62        74.26 o                         
  11  -4   3        153.10        102.99        49.52 o                         
  12  -4   3       8885.31       8870.02       125.15 o                         
  13  -4   3       1062.19        913.56        70.39 o                         
  14  -4   3        495.47        401.05       101.70 o                         
 -13  -3   3          3.41        162.00       127.91 o                         
 -12  -3   3        305.60        323.30        81.29 o                         
 -11  -3   3       1379.24       1223.40        73.07 o                         
 -10  -3   3        361.86        275.76        53.94 o                         
  -9  -3   3       1214.81       1161.13        61.07 o                         
  -8  -3   3       1839.42       1772.41        61.17 o                         
  -7  -3   3        643.93        590.80        34.36 o                         
  -6  -3   3       1307.93       1285.78        45.03 o                         
  -5  -3   3       4976.18       4807.35        64.88 o                         
  -4  -3   3       2086.60       2218.06        72.79 o                         
  -3  -3   3       6096.06       5741.61        69.89 o                         
  -2  -3   3      54910.59      53232.55       494.23 o                         
  -1  -3   3       5659.88       5700.30       184.70 o                         
   0  -3   3       2490.85       2499.00        40.61 o                         
   1  -3   3       7758.11       7276.62        57.65 o                         
   2  -3   3      16429.87      15717.48       112.57 o                         
   3  -3   3       3867.91       3726.15        51.21 o                         
   4  -3   3      43629.65      43220.19       286.05 o                         
   5  -3   3      45404.07      45486.96       290.74 o                         
   6  -3   3       1013.01       1081.85        33.48 o                         
   7  -3   3        319.72        271.42        28.01 o                         
   8  -3   3      11601.07      11697.87       100.85 o                         
   9  -3   3        188.51        209.90        36.71 o                         
  10  -3   3       1118.80       1177.73        46.76 o                         
  11  -3   3        846.59        758.83        51.38 o                         
  12  -3   3        713.10        727.60        63.47 o                         
  13  -3   3       1826.74       1774.48       102.00 o                         
  14  -3   3       1729.60       1615.20       127.54 o                         
 -13  -2   3        181.63        225.41       110.24 o                         
 -12  -2   3       1772.37       1797.61       119.55 o                         
 -11  -2   3       8954.26       9577.55       135.50 o                         
 -10  -2   3       2613.70       2753.85       109.10 o                         
  -9  -2   3        137.34        266.82        49.97 o                         
  -8  -2   3       1864.87       1966.71        63.15 o                         
  -7  -2   3          6.23         37.59        35.27 o                         
  -6  -2   3        931.58        860.48        39.56 o                         
  -5  -2   3      11722.43      11630.70       116.51 o                         
  -4  -2   3       4993.49       4573.11        52.35 o                         
  -3  -2   3        979.16       1109.49        34.87 o                         
  -2  -2   3        269.51        156.65        18.23 o                         
  -1  -2   3        193.07        282.94        16.21 o                         
   0  -2   3       1139.56       1343.67        26.32 o                         
   1  -2   3        769.49        779.72        25.99 o                         
   2  -2   3      10562.40      10429.04        91.13 o                         
   3  -2   3         64.44        101.65        17.20 o                         
   4  -2   3      29479.79      29690.99       179.41 o                         
   5  -2   3      27426.31      27862.29       172.83 o                         
   6  -2   3      13402.64      13209.76        98.76 o                         
   7  -2   3       4195.84       4189.74        59.84 o                         
   8  -2   3         31.89         24.89        30.56 o                         
   9  -2   3      20029.41      20842.42       153.15 o                         
  10  -2   3       2947.97       2809.30        73.24 o                         
  11  -2   3         63.51         43.02        44.10 o                         
  12  -2   3        469.85        452.62        62.45 o                         
  13  -2   3       2324.09       2292.42        97.71 o                         
  14  -2   3         36.35         77.17       103.24 o                         
 -13  -1   3        116.85        -18.65       122.43 o                         
 -12  -1   3        168.16        196.24        67.71 o                         
 -11  -1   3       6461.25       6859.23       141.08 o                         
 -10  -1   3      14340.62      14752.44       262.57 o                         
  -9  -1   3        541.96        782.52        74.61 o                         
  -8  -1   3       1061.13       1039.48        51.44 o                         
  -7  -1   3       6392.04       6100.15        89.91 o                         
  -6  -1   3       5473.24       5256.98        78.38 o                         
  -5  -1   3       5749.73       5683.35        79.28 o                         
  -4  -1   3      40278.66      37758.76       295.73 o                         
  -3  -1   3        545.53        845.54        40.84 o                         
  -2  -1   3       3351.81       3606.23        39.63 o                         
  -1  -1   3        888.19       1139.84        49.15 o                         
   0  -1   3       8403.91       9720.40       116.17 o                         
   1  -1   3      14353.77      14516.60       112.40 o                         
   2  -1   3       6842.92       7039.55        58.87 o                         
   3  -1   3      11495.32      11258.61        88.86 o                         
   4  -1   3       4655.24       4609.41        52.51 o                         
   5  -1   3        613.14        692.48        28.32 o                         
   6  -1   3        354.98        343.55        28.67 o                         
   7  -1   3       1940.80       2078.10        53.95 o                         
   8  -1   3        128.81         71.47        32.06 o                         
   9  -1   3        913.96        942.72        42.55 o                         
  10  -1   3       4568.28       5518.15        92.28 o                         
  11  -1   3        181.95        143.02        48.65 o                         
  12  -1   3        557.44        523.08        61.75 o                         
  13  -1   3       1248.57       1460.65        93.26 o                         
  14  -1   3       2132.96       2166.08       145.16 o                         
 -14   0   3       2051.50       2219.38       199.27 o                         
 -13   0   3       1083.02        864.78        92.71 o                         
 -12   0   3        574.36        518.63        71.59 o                         
 -11   0   3       3269.82       3352.57       106.91 o                         
 -10   0   3       3571.26       3419.75        96.46 o                         
  -9   0   3       1147.32       1019.89        57.27 o                         
  -8   0   3       7071.68       6943.42       117.65 o                         
  -7   0   3          3.43         16.79        36.21 o                         
  -6   0   3       8445.08       8137.53        95.50 o                         
  -5   0   3      17711.32      17900.78       159.28 o                         
  -4   0   3       2114.38       2001.85        50.61 o                         
  -3   0   3        777.14        611.03        36.65 o                         
  -2   0   3        940.36        749.40        32.44 o                         
  -1   0   3       1218.05       1128.08        26.35 o                         
   0   0   3       6446.94       6561.28        63.77 o                         
   1   0   3      53459.25      50236.20       306.14 o                         
   2   0   3      24291.00      22216.93       138.88 o                         
   3   0   3       8000.01       8607.83        68.35 o                         
   4   0   3      15644.37      15525.99       113.07 o                         
   5   0   3         61.45         79.94        24.30 o                         
   6   0   3      21496.24      22056.46       151.93 o                         
   7   0   3          8.39          9.71        29.72 o                         
   8   0   3         57.81         55.80        34.07 o                         
   9   0   3        147.10        221.68        38.85 o                         
  10   0   3        206.02        422.57        66.26 o                         
  11   0   3        103.22         93.10        50.95 o                         
  12   0   3        373.19        350.87        65.13 o                         
  13   0   3        748.45        613.97        84.05 o                         
 -14   1   3       2528.40       2472.31       131.48 o                         
 -13   1   3       1118.13       1068.69       100.10 o                         
 -12   1   3        545.85        403.77        65.87 o                         
 -11   1   3       3865.58       3936.57       112.53 o                         
 -10   1   3       2414.81       2383.01        81.51 o                         
  -9   1   3       3023.41       2913.33        84.59 o                         
  -8   1   3          1.15        -19.94        38.26 o                         
  -7   1   3      39057.91      40170.04       293.19 o                         
  -6   1   3      11302.44      11420.04       107.13 o                         
  -5   1   3       2541.77       2205.60        52.55 o                         
  -4   1   3      32812.56      31363.05       210.92 o                         
  -3   1   3       8374.75       8287.75        68.37 o                         
  -2   1   3         14.55         20.77        17.53 o                         
  -1   1   3       8130.08       7890.20        66.86 o                         
   0   1   3      31869.38      30054.50       196.33 o                         
   1   1   3      32181.27      30931.66       194.64 o                         
   2   1   3       5867.94       5727.84        55.04 o                         
   3   1   3       4398.67       4177.30        47.97 o                         
   4   1   3         53.57         21.09        22.43 o                         
   5   1   3       4952.11       4618.83        60.38 o                         
   6   1   3      20345.17      20196.57       142.39 o                         
   7   1   3       9948.22       9985.03        92.96 o                         
   8   1   3       7187.48       7399.80        91.72 o                         
   9   1   3       2481.38       2546.19        74.85 o                         
  10   1   3        356.01        290.12        47.22 o                         
  11   1   3         90.64          1.20        52.03 o                         
  12   1   3         34.33        -42.22        70.31 o                         
  13   1   3       1374.15       1456.54       122.00 o                         
 -14   2   3          0.27        -37.99       121.38 o                         
 -13   2   3       1068.78        920.84        85.25 o                         
 -12   2   3        238.39        238.94        62.45 o                         
 -11   2   3        259.33        198.96        57.88 o                         
 -10   2   3        486.12        434.81        52.63 o                         
  -9   2   3        151.95        129.14        44.22 o                         
  -8   2   3       6681.73       6953.98        94.22 o                         
  -7   2   3        357.85        282.71        23.70 o                         
  -6   2   3      26587.23      26740.63       174.74 o                         
  -5   2   3        543.65        507.30        26.49 o                         
  -4   2   3       2516.28       2488.40        41.84 o                         
  -3   2   3      12020.69      11182.93        83.24 o                         
  -2   2   3      40827.16      37140.87       241.52 o                         
  -1   2   3      33717.29      32389.04       212.20 o                         
   0   2   3       6416.67       6051.35        59.65 o                         
   1   2   3      28120.04      25778.77       174.43 o                         
   2   2   3       4232.05       4330.58        51.01 o                         
   3   2   3        334.53        358.28       171.36 o                         
   4   2   3      20121.66      20749.82       139.61 o                         
   5   2   3       1908.55       1921.37        50.69 o                         
   6   2   3       2749.77       2619.67        62.75 o                         
   7   2   3      17754.11      18300.80       154.16 o                         
   8   2   3       1510.72       1514.37        54.01 o                         
   9   2   3       1894.45       1883.42        69.10 o                         
  10   2   3       1093.82       1106.05        61.96 o                         
  11   2   3       3852.75       3859.74       117.92 o                         
  12   2   3          0.18        157.89        80.42 o                         
  13   2   3       1342.24       1372.29       125.34 o                         
 -14   3   3       1194.79       1021.49       157.82 o                         
 -13   3   3        150.74        156.04        72.94 o                         
 -12   3   3       1068.23       1144.84        78.97 o                         
 -11   3   3        234.84        146.88        55.63 o                         
 -10   3   3         99.77         84.17        48.62 o                         
  -9   3   3        424.39        352.04        32.35 o                         
  -8   3   3         46.05        -10.90        26.53 o                         
  -7   3   3       6084.58       5883.01        66.42 o                         
  -6   3   3        758.17        761.02        30.62 o                         
  -5   3   3         87.87         71.51        23.94 o                         
  -4   3   3       1212.57       1094.95        33.18 o                         
  -3   3   3       4990.37       5090.46        53.21 o                         
  -2   3   3      42839.11      41105.77       257.02 o                         
  -1   3   3      14732.27      14913.71       103.93 o                         
   0   3   3       2172.48       1737.17        54.37 o                         
   1   3   3      15877.01      14998.83       117.37 o                         
   2   3   3      19468.67      18950.02       145.05 o                         
   3   3   3      42201.01      41104.23       275.68 o                         
   4   3   3      17917.08      18495.91       143.77 o                         
   5   3   3      23003.32      24013.22       188.74 o                         
   6   3   3       2459.95       2405.58        65.17 o                         
   7   3   3        828.66        772.10        44.32 o                         
   8   3   3       3704.94       3853.35        88.30 o                         
   9   3   3       2587.19       2463.45       109.40 o                         
  10   3   3       2411.73       2512.60        86.18 o                         
  11   3   3       1089.53        935.32        76.59 o                         
  12   3   3       4445.35       4998.10       181.18 o                         
 -14   4   3       1978.21       1994.58       118.94 o                         
 -13   4   3       3274.32       3536.22       181.04 o                         
 -12   4   3          1.51         40.53        63.01 o                         
 -11   4   3         63.39        270.01        56.27 o                         
 -10   4   3        500.14        755.33        58.70 o                         
  -9   4   3       2639.76       2755.21        64.33 o                         
  -8   4   3      11258.20      11395.67       100.37 o                         
  -7   4   3       6650.34       5863.53        72.07 o                         
  -6   4   3       8179.47       8091.37        79.33 o                         
  -5   4   3       1610.31       1578.63        47.29 o                         
  -4   4   3       4704.35       4841.85        56.22 o                         
  -3   4   3      17909.46      17536.70       117.63 o                         
  -2   4   3      11672.16      12890.84        95.73 o                         
   0   4   3       1898.14       1881.41        40.85 o                         
   1   4   3       5010.44       5265.88        55.88 o                         
   2   4   3       6638.88       6705.43        70.61 o                         
   3   4   3       1449.52       1398.17        42.20 o                         
   4   4   3      11462.50      10876.69       101.05 o                         
   5   4   3         40.91        -10.72        34.04 o                         
   6   4   3       6805.42       7152.45        97.10 o                         
   7   4   3       1069.56        952.85        49.52 o                         
   8   4   3       4615.14       4456.49       100.54 o                         
   9   4   3       1060.36        990.02        60.35 o                         
  10   4   3       2135.42       1909.74        78.98 o                         
  11   4   3       2305.79       2354.12       114.39 o                         
  12   4   3       1051.37        975.43       120.03 o                         
 -14   5   3        230.53        345.35       102.21 o                         
 -13   5   3        473.22        297.00       106.54 o                         
 -12   5   3       4229.35       4330.86        91.57 o                         
 -11   5   3       1542.60       1608.90        77.92 o                         
 -10   5   3          8.15        -19.27        37.32 o                         
  -9   5   3       5274.35       5383.27        80.52 o                         
  -8   5   3        875.92        852.39        40.34 o                         
  -7   5   3       2544.61       2380.52        56.55 o                         
  -6   5   3      13180.49      13150.17       113.25 o                         
  -5   5   3      20722.97      21054.79       156.29 o                         
  -4   5   3         69.67         47.29        23.11 o                         
  -3   5   3       1947.56       1722.46        35.94 o                         
  -2   5   3      76399.09      73096.94       527.12 o                         
  -1   5   3      10234.96      12104.34       595.47 o                         
   0   5   3       2189.92       2334.37        44.85 o                         
   1   5   3       2269.43       2468.62        46.06 o                         
   2   5   3       1278.11       1122.20        38.67 o                         
   3   5   3        752.18        790.84        36.48 o                         
   4   5   3         67.01         70.15        34.98 o                         
   5   5   3       1598.86       1442.14        53.66 o                         
   6   5   3       3542.37       3746.01        86.20 o                         
   7   5   3        163.43        154.09        50.95 o                         
   9   5   3        694.66        820.37        84.53 o                         
  10   5   3        215.94        392.69       113.91 o                         
  11   5   3        497.25        363.31       114.96 o                         
 -14   6   3       1006.58        913.60       148.05 o                         
 -13   6   3       1441.80       1321.29        78.16 o                         
 -12   6   3         94.57          6.78        47.68 o                         
 -11   6   3       6093.32       6283.04        94.66 o                         
 -10   6   3      12071.13      12847.03       121.22 o                         
  -9   6   3       3116.56       3347.34        70.94 o                         
  -8   6   3       3461.79       3443.45        72.40 o                         
  -7   6   3         11.77         -1.47        31.83 o                         
  -6   6   3       2020.20       1980.19        53.19 o                         
  -5   6   3       1052.32       1156.89        36.56 o                         
  -4   6   3       8374.36       8599.30        74.65 o                         
  -3   6   3       1083.78        950.75        31.76 o                         
  -2   6   3      17997.95      17997.43       162.45 o                         
  -1   6   3      25624.54      25266.89       178.20 o                         
   0   6   3       4086.56       3921.91        54.63 o                         
   1   6   3         48.52         26.73        23.81 o                         
   2   6   3      14014.44      14245.23       125.65 o                         
   3   6   3       9136.92       9237.05       105.54 o                         
   4   6   3          1.94        -17.32        32.86 o                         
   5   6   3       6591.23       6746.34       103.52 o                         
   6   6   3       1555.86       1477.66        61.10 o                         
   7   6   3         39.92         -3.53        56.57 o                         
   8   6   3         59.49         31.50        57.61 o                         
   9   6   3       3165.51       3574.17       168.48 o                         
  10   6   3       1389.14       1338.86       104.48 o                         
 -14   7   3        249.36        217.57        76.17 o                         
 -13   7   3        251.89        205.75        62.21 o                         
 -12   7   3        734.40        723.01        62.28 o                         
 -11   7   3          1.90        -43.93        43.93 o                         
 -10   7   3       7179.29       7540.10        97.89 o                         
  -9   7   3       8938.67       9297.45       111.19 o                         
  -8   7   3       1328.64       1267.64        51.72 o                         
  -7   7   3       4400.43       4495.93        72.39 o                         
  -6   7   3       6085.82       6113.76        76.72 o                         
  -5   7   3      38710.63      40333.60       280.90 o                         
  -4   7   3       1603.71       1638.20        50.67 o                         
  -3   7   3       1317.92       1199.23        37.96 o                         
  -2   7   3       1402.21       1298.04        46.83 o                         
  -1   7   3         54.01         56.09        23.81 o                         
   0   7   3       4410.51       4192.53        59.24 o                         
   1   7   3       4246.24       4224.25        62.58 o                         
   2   7   3       3119.76       3827.03        71.55 o                         
   3   7   3      16383.00      17077.59       144.05 o                         
   4   7   3       7917.46       7902.30       102.39 o                         
   5   7   3        152.55        181.20        45.20 o                         
   6   7   3       1521.71       1469.34        59.41 o                         
   7   7   3       1873.66       1595.90        93.85 o                         
   8   7   3        256.16        154.34        68.35 o                         
   9   7   3        899.05        779.80        91.87 o                         
  10   7   3       2892.53       2947.77       192.60 o                         
 -14   8   3        343.09        331.73        90.93 o                         
 -13   8   3        270.23        197.67        71.48 o                         
 -12   8   3       1330.53       1139.94        66.79 o                         
 -11   8   3       2175.08       2467.35        81.84 o                         
 -10   8   3       1067.10       1012.24        53.00 o                         
  -9   8   3         14.68         26.99        42.17 o                         
  -8   8   3         96.15         77.13        38.52 o                         
  -7   8   3        880.42        846.41        40.00 o                         
  -6   8   3       4530.01       4460.49        78.50 o                         
  -5   8   3      13313.92      13727.18       127.43 o                         
  -4   8   3      18296.63      18020.56       157.87 o                         
  -3   8   3         39.59         50.21        34.05 o                         
  -2   8   3       2286.19       2239.30        67.94 o                         
  -1   8   3      12964.65      12862.16       116.49 o                         
   0   8   3       8208.44       8187.50        85.20 o                         
   1   8   3       4232.63       4057.72        66.18 o                         
   2   8   3       5945.21       6366.37        85.32 o                         
   3   8   3       4716.00       4851.83        83.25 o                         
   4   8   3       2300.71       2244.66        83.96 o                         
   5   8   3       1003.98       1026.25        90.93 o                         
   6   8   3       4829.10       4958.45       114.44 o                         
   7   8   3        533.45        520.78        70.52 o                         
   8   8   3        600.64        522.56       123.42 o                         
   9   8   3        936.01        732.60       116.51 o                         
 -14   9   3       1377.85       1307.28       120.12 o                         
 -13   9   3       3022.07       2903.29       105.81 o                         
 -12   9   3        659.45        710.74        73.57 o                         
 -11   9   3       1467.99       1344.02        62.84 o                         
 -10   9   3       3478.54       3648.08        89.20 o                         
  -9   9   3        182.92        139.18        45.09 o                         
  -8   9   3       3564.02       3814.92        75.23 o                         
  -7   9   3        551.45        509.25        51.76 o                         
  -6   9   3          2.43        -39.69        39.69 o                         
  -5   9   3        607.33        535.89        41.74 o                         
  -4   9   3       2966.57       2941.46        74.84 o                         
  -3   9   3        410.55        445.19        42.76 o                         
  -2   9   3       4255.76       4656.40        86.00 o                         
  -1   9   3        286.78        232.06        28.03 o                         
   0   9   3       6232.58       6378.69        76.61 o                         
   1   9   3        574.71        428.13        36.36 o                         
   2   9   3         10.87         -8.51        36.49 o                         
   3   9   3       1223.86       1194.46        51.38 o                         
   4   9   3       3666.64       3511.84        89.96 o                         
   5   9   3        112.75         90.64        58.51 o                         
   6   9   3       1000.55       1043.05        73.88 o                         
   7   9   3       6753.98       7105.93       175.20 o                         
   8   9   3        744.52        512.24       110.55 o                         
 -13  10   3       2321.75       2105.88       118.94 o                         
 -12  10   3       4596.55       4977.29       130.22 o                         
 -11  10   3         19.65         73.04        60.18 o                         
 -10  10   3       9050.35       9759.73       124.00 o                         
  -9  10   3       7092.09       7696.27       126.72 o                         
  -8  10   3       1560.45       1547.61        76.93 o                         
  -7  10   3       1715.02       1650.36        58.41 o                         
  -6  10   3       9368.32       9791.46       117.13 o                         
  -5  10   3       1721.98       1541.38        57.74 o                         
  -4  10   3         19.21        -28.47        44.99 o                         
  -3  10   3        114.52         32.62        42.90 o                         
  -2  10   3         94.63         76.87        43.10 o                         
  -1  10   3        210.07        193.68        33.70 o                         
   0  10   3         16.79         45.66        35.01 o                         
   1  10   3       4159.54       4145.22        80.98 o                         
   2  10   3         61.19         20.48        40.81 o                         
   3  10   3       1044.41        886.08        51.07 o                         
   4  10   3         20.97         47.15        54.02 o                         
   5  10   3       1101.04       1132.72       118.56 o                         
   6  10   3         81.82          1.44        73.06 o                         
   7  10   3        174.89         78.45       136.00 o                         
 -13  11   3       2177.41       1789.36       117.45 o                         
 -12  11   3        814.51        749.21        88.95 o                         
 -11  11   3          5.30        -70.65        70.65 o                         
 -10  11   3        226.66        240.30       130.03 o                         
  -9  11   3        922.88        838.22        66.52 o                         
  -8  11   3       3949.74       4178.36       105.91 o                         
  -7  11   3       9534.75       9729.07       127.60 o                         
  -6  11   3          9.54        -49.39        49.39 o                         
  -5  11   3       7646.42       8322.17       152.01 o                         
  -4  11   3       3262.25       3806.67       116.16 o                         
  -3  11   3        782.71       1115.80        58.53 o                         
  -2  11   3        884.19       1010.03        69.61 o                         
  -1  11   3       1428.58       1453.79        59.02 o                         
   0  11   3        791.32        752.51        51.04 o                         
   1  11   3       4057.76       4121.67        84.38 o                         
   2  11   3       6603.29       6584.49       103.06 o                         
   3  11   3        313.09        264.22        58.35 o                         
   4  11   3       1897.40       1800.54        82.73 o                         
   5  11   3        752.19        591.28        85.63 o                         
   6  11   3       1109.27        968.07       122.97 o                         
 -12  12   3       1817.89       1551.49       114.62 o                         
 -11  12   3        222.48         94.94        87.61 o                         
 -10  12   3         69.58        106.14        80.48 o                         
  -9  12   3       5526.35       5572.77       143.25 o                         
  -8  12   3        528.06        442.53        65.28 o                         
  -7  12   3        634.43        573.85        62.76 o                         
  -6  12   3       3554.33       3682.42       136.28 o                         
  -5  12   3          2.01         51.47        57.58 o                         
  -4  12   3        665.89        627.95        58.88 o                         
  -3  12   3       2118.71       1947.23        80.76 o                         
  -2  12   3       9433.09       9674.49       135.13 o                         
  -1  12   3        809.43        835.53        76.58 o                         
   0  12   3       2128.90       2231.65        96.05 o                         
   1  12   3        970.63       1114.22        80.28 o                         
   2  12   3       3469.47       3939.24       113.29 o                         
   3  12   3       3421.31       3142.20       148.08 o                         
   4  12   3       2502.22       2698.21       190.31 o                         
 -11  13   3        133.86        169.18       109.35 o                         
 -10  13   3        634.13        639.17        99.68 o                         
  -9  13   3       1247.28       1165.22        96.86 o                         
  -8  13   3       6373.40       6651.03       172.32 o                         
  -7  13   3        939.05        832.00        90.55 o                         
  -6  13   3        361.79        314.08        73.98 o                         
  -5  13   3       1676.36       1409.73        80.89 o                         
  -4  13   3        922.33        891.79        90.91 o                         
  -3  13   3        375.33        272.69        68.72 o                         
  -2  13   3       6672.01       6871.61       181.18 o                         
  -1  13   3       7009.63       6975.59       172.46 o                         
   0  13   3          4.45        -48.45        72.80 o                         
   1  13   3         53.29        110.05        81.77 o                         
   2  13   3       2290.96       2373.73       143.51 o                         
   3  13   3        104.34         10.67       101.01 o                         
  -9  14   3        411.53        428.69       121.47 o                         
  -8  14   3       3455.99       3473.75       195.25 o                         
  -7  14   3       1212.95       1192.27       127.24 o                         
  -6  14   3        261.88        200.83        87.82 o                         
  -5  14   3       1633.10       1528.75       113.61 o                         
  -4  14   3        776.14        803.99        90.57 o                         
  -3  14   3        617.07        686.28        85.20 o                         
  -2  14   3        201.27        369.65       128.72 o                         
  -1  14   3       3667.83       3260.30       324.22 o                         
   0  14   3       1143.75       1056.93       103.26 o                         
  -6  15   3        457.91        360.24       137.23 o                         
  -5  15   3       1873.98       1977.26       169.06 o                         
  -4  15   3        204.02        250.08       125.26 o                         
   2 -15   4       2103.29       1846.22       163.48 o                         
   3 -15   4       1732.08       1537.19       167.98 o                         
   4 -15   4        597.44        545.90       147.19 o                         
   5 -15   4         15.70          9.82        66.25 o                         
   6 -15   4        829.00        842.43       132.31 o                         
  -1 -14   4        352.80        191.68       158.95 o                         
   0 -14   4        245.49        201.88       105.07 o                         
   1 -14   4        211.65        207.25        60.34 o                         
   2 -14   4       1053.36       1040.66       108.06 o                         
   3 -14   4       1705.38       1531.48       162.90 o                         
   4 -14   4        999.72        990.35        63.93 o                         
   5 -14   4        110.40         89.49        90.76 o                         
   6 -14   4       3635.24       3540.43       236.43 o                         
   7 -14   4        696.26        612.44       100.59 o                         
   8 -14   4        125.20        130.11       105.44 o                         
   9 -14   4        257.24        170.29       115.20 o                         
  -3 -13   4         81.89        235.94       121.44 o                         
  -2 -13   4       2134.12       2177.39       162.22 o                         
  -1 -13   4        486.65        455.55        82.80 o                         
   0 -13   4       2264.52       2220.90        96.05 o                         
   1 -13   4        244.94        130.45        50.51 o                         
   2 -13   4       1204.76       1290.60       111.17 o                         
   3 -13   4       2135.98       2315.01       115.94 o                         
   4 -13   4        183.78        154.04        58.93 o                         
   5 -13   4       2823.69       2828.72       119.95 o                         
   6 -13   4        925.90        871.84        80.54 o                         
   7 -13   4       6653.17       6749.50       153.34 o                         
   8 -13   4         56.12        -45.11        71.86 o                         
   9 -13   4        385.37        560.51        90.78 o                         
  10 -13   4       1517.91       1696.89       208.28 o                         
  -5 -12   4       1664.19       1603.16       153.23 o                         
  -4 -12   4          0.42        116.48        99.70 o                         
  -3 -12   4       3581.46       3062.82       160.64 o                         
  -2 -12   4        553.03        499.23        87.28 o                         
  -1 -12   4        113.24        101.58        68.49 o                         
   0 -12   4       1246.88       1041.67        48.82 o                         
   1 -12   4       6480.52       6589.73       103.07 o                         
   2 -12   4        126.47        224.80        47.72 o                         
   3 -12   4       2097.08       2101.39        55.28 o                         
   4 -12   4        831.10        825.83        43.56 o                         
   5 -12   4        108.01         50.42        39.79 o                         
   6 -12   4        425.06        449.16        37.18 o                         
   7 -12   4       2225.80       2166.28        84.59 o                         
   8 -12   4       2329.84       2373.79        75.53 o                         
   9 -12   4       3952.15       3828.37       154.84 o                         
  10 -12   4        801.30        630.50        80.07 o                         
  11 -12   4       3339.67       3381.20       153.62 o                         
  -6 -11   4          0.84         43.56       103.82 o                         
  -5 -11   4       3096.88       3393.18       137.44 o                         
  -4 -11   4       1241.11       1160.39        74.69 o                         
  -3 -11   4        524.08        338.55        77.61 o                         
  -2 -11   4       1492.04       1476.76       100.60 o                         
  -1 -11   4       2990.34       2807.40        80.68 o                         
   0 -11   4       2401.57       2552.78        73.90 o                         
   1 -11   4       8797.63       8836.53       119.27 o                         
   2 -11   4      20368.31      20897.07       193.79 o                         
   3 -11   4       3778.15       3721.81       103.21 o                         
   4 -11   4         27.51         69.75        35.21 o                         
   5 -11   4       1966.68       1903.59        56.92 o                         
   6 -11   4       1345.52       1416.58        49.94 o                         
   7 -11   4         87.67         38.97        36.56 o                         
   8 -11   4       1169.99       1167.98        53.60 o                         
   9 -11   4         31.52         64.08        38.61 o                         
  10 -11   4       3809.92       3999.72       159.10 o                         
  11 -11   4        254.44        178.13        81.12 o                         
  12 -11   4       4311.99       4441.42       183.92 o                         
  -8 -10   4         51.55        -69.12       146.77 o                         
  -7 -10   4         41.22         61.77       138.79 o                         
  -6 -10   4       1600.46       1487.72        91.75 o                         
  -5 -10   4        106.83        148.98        49.71 o                         
  -4 -10   4        732.30        759.86        46.31 o                         
  -3 -10   4       1391.49       1447.87        54.36 o                         
  -2 -10   4       7940.26       7598.02       163.29 o                         
  -1 -10   4          5.26        -30.32        30.32 o                         
   0 -10   4       2600.35       2717.78        67.60 o                         
   1 -10   4       2432.38       2381.39        67.85 o                         
   2 -10   4       5811.99       5831.78        67.62 o                         
   3 -10   4       4336.72       4365.36        69.39 o                         
   4 -10   4       3401.83       3386.97        65.73 o                         
   5 -10   4       2239.60       2165.87        58.66 o                         
   6 -10   4       9794.02       9849.43       101.95 o                         
   7 -10   4       7705.56       8104.31        88.32 o                         
   8 -10   4       5121.48       5130.72        78.08 o                         
   9 -10   4       1430.28       1485.46        64.33 o                         
  10 -10   4          9.27         -2.13        67.26 o                         
  11 -10   4       1065.72       1070.11        87.54 o                         
  12 -10   4        390.26        375.02        87.57 o                         
  13 -10   4       3032.62       3214.56       179.56 o                         
  -9  -9   4        997.22        684.26       136.68 o                         
  -8  -9   4       1888.90       2140.09       182.59 o                         
  -7  -9   4         38.91         19.24        78.69 o                         
  -6  -9   4        523.78        617.73        56.85 o                         
  -5  -9   4        371.11        383.65        48.59 o                         
  -4  -9   4         25.06        180.46        50.65 o                         
  -3  -9   4        768.93        686.06        40.23 o                         
  -2  -9   4       3466.89       3669.60       106.52 o                         
  -1  -9   4       6914.44       7222.24        92.91 o                         
   0  -9   4        734.86        732.46        34.36 o                         
   1  -9   4        817.53        768.12        36.78 o                         
   2  -9   4       3612.05       3539.82        58.36 o                         
   3  -9   4        484.52        409.92        32.85 o                         
   4  -9   4       1074.85       1162.84        42.16 o                         
   5  -9   4       8335.26       8225.23        88.07 o                         
   6  -9   4        205.09        195.91        29.60 o                         
   7  -9   4       6809.89       6930.89        78.46 o                         
   8  -9   4       5489.64       5774.09        86.42 o                         
   9  -9   4       4645.89       4592.13       101.83 o                         
  10  -9   4        131.02         85.88        57.01 o                         
  11  -9   4       2941.51       2806.86       128.68 o                         
  12  -9   4       6567.31       6932.66       157.70 o                         
  13  -9   4        171.85        161.99        93.37 o                         
  -9  -8   4         68.88         53.44        51.03 o                         
  -8  -8   4       3337.87       3761.40       100.97 o                         
  -7  -8   4       2883.29       3060.27       102.97 o                         
  -6  -8   4        525.95        496.48        76.01 o                         
  -5  -8   4         59.19        105.35        41.94 o                         
  -4  -8   4       2630.30       2673.34        71.90 o                         
  -3  -8   4         93.25        144.41        39.39 o                         
  -2  -8   4       1093.34       1077.37        62.73 o                         
  -1  -8   4      22901.04      23353.93       266.12 o                         
   0  -8   4       1636.22       1541.10        44.55 o                         
   1  -8   4         48.15         40.70        27.51 o                         
   2  -8   4          8.45         30.03        30.34 o                         
   3  -8   4      10608.50      10569.60       104.33 o                         
   4  -8   4      10839.24      10765.02       107.64 o                         
   5  -8   4         24.26         50.56        25.09 o                         
   6  -8   4       7315.45       7287.73        74.70 o                         
   7  -8   4        433.23        412.36        28.69 o                         
   8  -8   4         61.14         92.19        45.19 o                         
   9  -8   4        126.45         98.33        50.45 o                         
  10  -8   4       2783.24       2787.71        90.75 o                         
  11  -8   4         25.12        -34.74        35.99 o                         
  12  -8   4        959.78        874.41        56.14 o                         
  13  -8   4       2520.01       2389.23       122.59 o                         
 -10  -7   4        374.77        483.05        68.80 o                         
  -9  -7   4       2325.43       2346.30        81.99 o                         
  -8  -7   4       1117.34       1071.23        47.86 o                         
  -7  -7   4       3851.34       4022.83       118.16 o                         
  -6  -7   4       5327.97       5382.38        80.88 o                         
  -5  -7   4       1876.46       1747.01        70.03 o                         
  -4  -7   4        257.52        225.12        37.68 o                         
  -3  -7   4       4428.58       4465.18        84.48 o                         
  -2  -7   4        990.90        958.98        50.07 o                         
  -1  -7   4       4433.38       4270.18        94.96 o                         
   0  -7   4      10521.38      10632.31       102.94 o                         
   1  -7   4        621.83        877.01        37.90 o                         
   2  -7   4       1931.02       3235.44       240.52 o                         
   3  -7   4      19012.01      19511.92       160.19 o                         
   4  -7   4      33993.05      34454.88       248.99 o                         
   5  -7   4        841.43        768.33        32.67 o                         
   6  -7   4         18.20         -9.13        22.39 o                         
   7  -7   4       5531.41       5507.00        88.87 o                         
   8  -7   4        375.91        305.58        46.20 o                         
   9  -7   4       3890.04       3898.54        77.30 o                         
  10  -7   4        846.97        775.27        39.34 o                         
  11  -7   4       1778.83       1927.85        59.02 o                         
  12  -7   4         89.70        106.84        46.42 o                         
  13  -7   4        150.69        198.87        64.68 o                         
  14  -7   4        381.62        541.67       123.52 o                         
 -11  -6   4       1831.77       1654.17       136.33 o                         
 -10  -6   4        847.48        697.18        98.56 o                         
  -9  -6   4        902.93        933.58        60.56 o                         
  -8  -6   4       2698.07       2724.07        67.76 o                         
  -7  -6   4       3060.87       3025.76       102.86 o                         
  -6  -6   4       2653.26       2782.42        66.11 o                         
  -5  -6   4       6009.65       6174.17        77.99 o                         
  -4  -6   4      32140.19      33112.92       311.37 o                         
  -3  -6   4       1022.11        952.66        43.44 o                         
  -2  -6   4       3665.22       3359.57        95.76 o                         
  -1  -6   4       3404.11       3318.88        91.61 o                         
   0  -6   4       6218.78       6262.27        70.13 o                         
   1  -6   4          6.55         14.91        15.55 o                         
   2  -6   4         18.05        -10.21        20.07 o                         
   3  -6   4       1737.22       1551.74        41.38 o                         
   4  -6   4      18410.59      17791.05       135.15 o                         
   5  -6   4       9476.56       9413.45        96.82 o                         
   6  -6   4         88.59         42.61        34.91 o                         
   7  -6   4       1518.97       1374.08        49.88 o                         
   8  -6   4       8926.42       9269.80       101.93 o                         
   9  -6   4       6018.53       5862.73        77.98 o                         
  10  -6   4        178.09        207.39        37.66 o                         
  11  -6   4       6174.57       6170.21        97.70 o                         
  12  -6   4         94.72         -8.78        50.22 o                         
  13  -6   4         92.41         26.43        61.66 o                         
  14  -6   4        314.78         77.35       122.69 o                         
 -12  -5   4         38.80         69.76       119.42 o                         
 -11  -5   4         16.56        -11.27        79.93 o                         
 -10  -5   4       2499.36       2499.81       138.55 o                         
  -9  -5   4        299.33        127.90        51.75 o                         
  -8  -5   4         96.98         44.74        33.92 o                         
  -7  -5   4         77.56        124.83        33.25 o                         
  -6  -5   4         47.39         94.99        31.59 o                         
  -5  -5   4        867.50        892.25        45.47 o                         
  -4  -5   4        996.46        941.05        33.47 o                         
  -3  -5   4      23066.70      22900.76       218.54 o                         
  -2  -5   4       3666.93       3491.05        92.34 o                         
  -1  -5   4       3779.09       3298.50        85.36 o                         
   0  -5   4      33294.79      32807.55       293.02 o                         
   1  -5   4      27640.31      26408.55       210.18 o                         
   2  -5   4        927.90        891.50        27.37 o                         
   3  -5   4      25683.12      25111.58       174.53 o                         
   4  -5   4      15290.26      14514.22       122.79 o                         
   5  -5   4       3278.76       2966.86        61.08 o                         
   6  -5   4         28.65         36.13        31.66 o                         
   7  -5   4      10152.20      10131.26       124.04 o                         
   8  -5   4        145.81        125.30        35.07 o                         
   9  -5   4       5669.53       5884.84        79.76 o                         
  10  -5   4       6310.18       5977.71        99.24 o                         
  11  -5   4          2.91        -32.76        47.27 o                         
  12  -5   4        943.31        811.49        57.76 o                         
  13  -5   4         52.17        -14.28        64.38 o                         
  14  -5   4         58.19         67.30        95.15 o                         
 -12  -4   4        698.96        783.23        98.47 o                         
 -11  -4   4        209.11        229.86        73.54 o                         
 -10  -4   4        278.42        291.40        56.39 o                         
  -9  -4   4       4178.83       4336.16        99.16 o                         
  -8  -4   4        138.81        129.19        42.12 o                         
  -7  -4   4       7305.01       7157.12        84.30 o                         
  -6  -4   4       2529.16       2501.03        57.81 o                         
  -5  -4   4       2840.33       2599.77        53.46 o                         
  -4  -4   4      29511.35      32345.84       325.49 o                         
  -3  -4   4       1516.57       1607.29        33.17 o                         
  -2  -4   4        222.47        105.04        22.96 o                         
  -1  -4   4       6902.10       6466.96       147.23 o                         
   0  -4   4        791.62        778.01        42.50 o                         
   1  -4   4      19929.24      19090.82       138.42 o                         
   2  -4   4      15895.37      15869.02       106.01 o                         
   3  -4   4         53.45         56.94        22.20 o                         
   4  -4   4      17874.41      17466.79       134.24 o                         
   5  -4   4      13727.63      13658.24       115.10 o                         
   6  -4   4       3659.00       3604.09        48.91 o                         
   7  -4   4         16.29         35.52        24.65 o                         
   8  -4   4      19145.59      20167.51       174.71 o                         
   9  -4   4         18.48         -7.91        33.48 o                         
  10  -4   4       4247.79       4291.72        81.86 o                         
  11  -4   4       4622.08       4819.12       103.94 o                         
  12  -4   4       4273.42       4097.86       104.59 o                         
  13  -4   4       1072.29        942.32        71.01 o                         
  14  -4   4        785.24        831.12       114.75 o                         
 -13  -3   4        986.89        884.56       144.97 o                         
 -12  -3   4        548.62        683.07        85.73 o                         
 -11  -3   4        936.34        957.15        83.53 o                         
 -10  -3   4         61.96        103.70        52.88 o                         
  -9  -3   4       5844.71       5983.46       116.08 o                         
  -8  -3   4       6727.80       6888.36       105.33 o                         
  -7  -3   4       1846.13       1835.92        88.33 o                         
  -6  -3   4         74.26         61.14        24.49 o                         
  -5  -3   4      25593.23      25623.66       180.41 o                         
  -4  -3   4      12707.57      12528.27       107.33 o                         
  -3  -3   4      18784.25      19043.20       156.26 o                         
  -2  -3   4       3385.24       3237.36        42.30 o                         
  -1  -3   4        518.94        573.83        27.68 o                         
   0  -3   4      14184.06      14360.96       111.61 o                         
   1  -3   4       3754.23       3719.70        42.48 o                         
   2  -3   4      10882.37      10856.36        80.11 o                         
   3  -3   4        801.30        776.66        29.49 o                         
   4  -3   4         71.14         -0.51        25.77 o                         
   5  -3   4       1799.29       1966.79        38.10 o                         
   6  -3   4       5292.31       5146.63        58.43 o                         
   7  -3   4       6399.20       6181.52        68.90 o                         
   8  -3   4       4047.29       3966.34        65.20 o                         
   9  -3   4       5056.33       5008.55        76.35 o                         
  10  -3   4        403.52        349.02        44.53 o                         
  11  -3   4         11.20        -23.13        47.69 o                         
  12  -3   4       4470.14       5218.70       114.34 o                         
  13  -3   4       6814.01       6938.50       137.75 o                         
  14  -3   4        204.10         15.42       104.27 o                         
 -13  -2   4       2181.50       2182.20       134.00 o                         
 -12  -2   4       5296.03       5379.02       153.49 o                         
 -11  -2   4        283.86        320.77        64.42 o                         
 -10  -2   4        924.46        913.40        63.10 o                         
  -9  -2   4        985.75       1030.23        52.97 o                         
  -8  -2   4         63.69         25.79        40.12 o                         
  -7  -2   4        142.33        185.14        37.94 o                         
  -6  -2   4       3532.92       3323.67        67.58 o                         
  -5  -2   4       9359.89       8914.81        84.82 o                         
  -4  -2   4      63357.47      63831.49       454.31 o                         
  -3  -2   4       6982.21       6791.39        71.54 o                         
  -2  -2   4       4003.46       3474.65        44.97 o                         
  -1  -2   4      14150.83      14291.12       116.11 o                         
   0  -2   4       5043.08       5322.22        68.87 o                         
   1  -2   4       6392.81       6130.00        54.37 o                         
   2  -2   4        854.49        862.89        24.55 o                         
   3  -2   4        893.74        818.70        33.14 o                         
   4  -2   4       4029.13       4511.53        54.69 o                         
   5  -2   4       6492.40       6396.26        65.72 o                         
   6  -2   4        476.59        481.15        27.31 o                         
   7  -2   4        302.82        282.07        29.84 o                         
   8  -2   4       6245.58       6335.08        77.23 o                         
   9  -2   4         82.25         56.38        36.77 o                         
  10  -2   4         70.00         23.62        43.36 o                         
  11  -2   4        768.64        758.29        52.51 o                         
  12  -2   4       2364.54       2253.87        80.01 o                         
  13  -2   4       1470.20       1606.74       100.63 o                         
  14  -2   4        230.35        198.31       118.84 o                         
 -13  -1   4        572.26        439.59       102.85 o                         
 -12  -1   4       4656.48       5180.16       141.72 o                         
 -11  -1   4       4186.42       4153.46       120.85 o                         
 -10  -1   4          5.12          0.26        62.46 o                         
  -9  -1   4       4671.73       4784.40       103.31 o                         
  -8  -1   4      24529.41      25091.21       230.48 o                         
  -7  -1   4      12707.65      12786.44       133.31 o                         
  -6  -1   4         54.31         54.50        32.58 o                         
  -5  -1   4       7618.74       7246.48        82.68 o                         
  -4  -1   4          8.15         13.49        20.87 o                         
  -3  -1   4       2319.13       2112.20        36.35 o                         
  -2  -1   4        179.89        119.09        17.06 o                         
  -1  -1   4      17367.36      18052.77       285.75 o                         
   0  -1   4       2216.73       2126.56        39.80 o                         
   1  -1   4       9323.92       9258.87        72.41 o                         
   2  -1   4      21088.60      20669.60       136.77 o                         
   3  -1   4        707.05        599.87        22.42 o                         
   4  -1   4       1433.11       1679.81        45.26 o                         
   5  -1   4       4569.51       4258.03        58.44 o                         
   6  -1   4       1924.33       1927.52        50.88 o                         
   7  -1   4      11254.20      11860.43       107.04 o                         
   8  -1   4       2947.03       2938.13        67.11 o                         
   9  -1   4       2742.50       2636.42        68.11 o                         
  10  -1   4        132.86        454.25        45.41 o                         
  11  -1   4        201.61        141.07        49.08 o                         
  12  -1   4       2893.01       2876.14        92.16 o                         
  13  -1   4       1814.96       1632.98        91.43 o                         
 -14   0   4        151.81          2.68       120.90 o                         
 -13   0   4        983.67       1009.96       102.72 o                         
 -12   0   4         76.07        -15.58        70.48 o                         
 -11   0   4        908.58        800.19       100.40 o                         
 -10   0   4        201.62        135.87        54.90 o                         
  -9   0   4       1752.25       1621.24        61.71 o                         
  -8   0   4        747.64        682.51        47.31 o                         
  -7   0   4      25925.93      26039.61       215.26 o                         
  -6   0   4       8075.27       8037.79        93.30 o                         
  -5   0   4       2481.14       2312.16        57.07 o                         
  -4   0   4      10130.38       9411.69        87.45 o                         
  -3   0   4       4425.11       3907.42        47.26 o                         
  -2   0   4      20442.50      19355.90       273.50 o                         
  -1   0   4      12019.34      11383.14       100.26 o                         
   0   0   4      16946.82      16410.01       120.17 o                         
   1   0   4        966.44        942.19        30.68 o                         
   2   0   4       5994.08       5407.49        53.55 o                         
   3   0   4      17129.26      17620.85       118.32 o                         
   4   0   4       8374.47       8288.46        71.81 o                         
   5   0   4        514.21        435.92        28.87 o                         
   6   0   4      13598.12      13748.76       113.63 o                         
   7   0   4        179.38        160.61        34.61 o                         
   8   0   4       5305.97       5431.74        79.34 o                         
   9   0   4       4028.07       4180.59        81.93 o                         
  10   0   4        685.69        643.65        50.63 o                         
  11   0   4        334.75        220.55        58.94 o                         
  12   0   4       1446.02       1301.66        85.76 o                         
  13   0   4       5633.21       6011.10       198.77 o                         
 -14   1   4          1.33         32.71       113.81 o                         
 -13   1   4       1195.42       1284.00        91.38 o                         
 -12   1   4       1112.57       1063.93        70.80 o                         
 -11   1   4       1930.59       1836.55        77.04 o                         
 -10   1   4       1840.61       1823.13        65.59 o                         
  -9   1   4        983.48        974.46        51.05 o                         
  -8   1   4       4338.45       4421.71        86.41 o                         
  -7   1   4       1407.42       1316.43        45.35 o                         
  -6   1   4       4345.80       4102.21        64.70 o                         
  -5   1   4         74.60        111.46        25.08 o                         
  -4   1   4         58.50         53.35        20.74 o                         
  -3   1   4        137.91         68.82        19.31 o                         
  -2   1   4      15519.82      14332.08       112.42 o                         
  -1   1   4       1331.49       1090.23        30.06 o                         
   0   1   4      12869.92      12048.07        90.57 o                         
   1   1   4      15195.29      15088.18       105.15 o                         
   2   1   4       2373.62       2370.06        42.10 o                         
   3   1   4       4791.53       5159.95        54.78 o                         
   4   1   4      46355.65      46175.67       282.46 o                         
   5   1   4      16775.79      16497.85       130.67 o                         
   6   1   4       5046.32       4983.07        69.01 o                         
   7   1   4       8589.02       8803.28        94.58 o                         
   8   1   4       3535.98       3683.03        76.29 o                         
   9   1   4       7371.63       7308.12       115.22 o                         
  10   1   4        207.75        202.91        55.04 o                         
  11   1   4        908.94        848.88        69.87 o                         
  12   1   4        254.95        257.55        74.25 o                         
  13   1   4       1255.56       1117.42       111.41 o                         
 -14   2   4       1752.82       1671.87       123.08 o                         
 -13   2   4       1092.67        862.35        84.95 o                         
 -12   2   4       3692.58       4010.82       118.12 o                         
 -11   2   4       2849.96       2663.45        91.24 o                         
 -10   2   4       5631.58       6038.27       107.26 o                         
  -9   2   4         64.24         36.17        44.50 o                         
  -8   2   4       3384.31       3339.96        73.50 o                         
  -7   2   4       7352.49       7179.76        71.01 o                         
  -6   2   4       2803.79       2793.42        51.01 o                         
  -5   2   4       6666.60       7183.19        68.28 o                         
  -4   2   4       2936.12       2893.69        46.24 o                         
  -3   2   4        134.79        106.42        22.02 o                         
  -2   2   4      18669.52      18788.92       131.85 o                         
  -1   2   4       9757.20       9236.83        76.07 o                         
   0   2   4      16860.30      16702.92       120.35 o                         
   1   2   4        444.98        442.42        24.27 o                         
   2   2   4        846.02        861.13        31.58 o                         
   3   2   4      17350.32      17663.27       121.48 o                         
   4   2   4       2666.57       2579.05        46.48 o                         
   5   2   4      15844.76      16309.65       120.59 o                         
   6   2   4       3160.45       2912.43        61.47 o                         
   7   2   4         69.80        102.91        35.05 o                         
   8   2   4       4322.93       4390.94        89.40 o                         
   9   2   4      10408.89      11262.47       141.38 o                         
  10   2   4      12032.93      12892.89       150.66 o                         
  11   2   4        233.20        370.35        72.72 o                         
  12   2   4       1755.69       1753.28        97.39 o                         
 -14   3   4        270.92        133.26       104.80 o                         
 -13   3   4        480.56        394.95        75.10 o                         
 -12   3   4        225.05        150.49        62.69 o                         
 -11   3   4        444.44        473.78        59.19 o                         
 -10   3   4       6957.83       7237.23       113.42 o                         
  -9   3   4       3653.71       3806.44        65.72 o                         
  -8   3   4       9192.79       9228.52        87.81 o                         
  -7   3   4       6425.50       6588.68        75.44 o                         
  -6   3   4       9373.79       9062.90        88.05 o                         
  -5   3   4        276.03        193.78        24.82 o                         
  -4   3   4       5497.59       6085.44        61.55 o                         
  -3   3   4      34750.60      34480.33       220.93 o                         
  -2   3   4       5938.70       6175.31        61.12 o                         
  -1   3   4       8752.42       8486.88        74.24 o                         
   0   3   4       6644.74       6785.65        73.10 o                         
   1   3   4       4195.10       3761.91        52.65 o                         
   2   3   4         33.53         19.16        24.98 o                         
   3   3   4       1301.78       1321.07        34.82 o                         
   4   3   4      14481.52      14256.06       114.15 o                         
   5   3   4         28.37         96.98        31.16 o                         
   6   3   4       3884.36       3754.66        78.96 o                         
   7   3   4       1982.60       1935.23        72.83 o                         
   8   3   4        172.00        171.24        51.05 o                         
   9   3   4       1588.45       1334.23        65.58 o                         
  10   3   4       3263.20       3122.93       102.61 o                         
  11   3   4       1163.81       1161.98        83.65 o                         
  12   3   4        918.49        659.29       110.40 o                         
 -14   4   4       2594.56       2407.34       126.18 o                         
 -13   4   4       1668.83       1365.36        81.07 o                         
 -12   4   4       1954.78       1975.85        78.32 o                         
 -11   4   4       2988.56       3167.82       102.44 o                         
 -10   4   4       2955.02       2937.00        64.96 o                         
  -9   4   4       8745.09       8845.29       101.47 o                         
  -8   4   4        178.61        126.23        33.63 o                         
  -7   4   4       1187.57       1413.77        45.89 o                         
  -6   4   4       7562.48       7492.64        80.49 o                         
  -5   4   4      13511.86      13441.60       105.48 o                         
  -4   4   4      10164.89      10919.24        89.55 o                         
  -3   4   4       8011.96       7849.06        71.07 o                         
  -2   4   4      16618.70      16412.10       117.73 o                         
  -1   4   4       7106.07      10398.25        83.50 o                         
   0   4   4       5087.99       5538.78        61.38 o                         
   1   4   4      21290.27      21723.16       149.52 o                         
   2   4   4       8326.00       8084.62        74.12 o                         
   3   4   4        865.28       1035.22        35.23 o                         
   4   4   4       9293.83       9462.41        95.42 o                         
   5   4   4      11756.21      11915.76       120.22 o                         
   6   4   4       1587.41       1541.45        76.91 o                         
   7   4   4       3590.40       3558.40        86.56 o                         
   8   4   4        202.08        171.83        52.19 o                         
   9   4   4        957.50        951.94        66.16 o                         
  10   4   4         40.08         58.32        69.51 o                         
  11   4   4         63.60         -5.45        92.17 o                         
 -14   5   4         71.61         57.05        97.80 o                         
 -13   5   4       4287.05       4558.50       152.55 o                         
 -12   5   4        267.93        257.03        40.45 o                         
 -11   5   4       6468.37       6782.37        98.18 o                         
 -10   5   4      14586.37      15201.72       132.56 o                         
  -9   5   4       4848.70       4839.41        79.41 o                         
  -8   5   4        628.23        669.11        41.37 o                         
  -7   5   4       1765.95       1756.36        57.03 o                         
  -6   5   4      16301.81      16711.00       135.21 o                         
  -5   5   4       1631.56       1583.19        46.58 o                         
  -4   5   4      49994.09      50557.09       307.62 o                         
  -3   5   4      20648.01      20526.65       144.44 o                         
  -2   5   4         90.16         79.82        24.56 o                         
  -1   5   4       4890.12       4431.53        54.35 o                         
   0   5   4       1576.45       1452.31        40.78 o                         
   1   5   4       4602.90       4122.12        57.56 o                         
   2   5   4      19553.12      19725.21       158.36 o                         
   3   5   4       1273.45       1244.30        56.93 o                         
   4   5   4       6599.31       6531.74        88.35 o                         
   5   5   4      15826.61      15921.53       150.31 o                         
   6   5   4       5096.57       5273.46       101.50 o                         
   7   5   4       1654.30       1602.65        85.27 o                         
   8   5   4        377.99        331.50        59.22 o                         
   9   5   4       4224.26       4437.68       121.96 o                         
  10   5   4       1246.65       1098.59        99.52 o                         
  11   5   4         43.03         82.00       140.12 o                         
 -14   6   4        197.54        110.38       105.29 o                         
 -13   6   4       1765.92       1570.97        76.61 o                         
 -12   6   4        739.38        754.24        53.04 o                         
 -11   6   4        403.04        348.44        48.96 o                         
 -10   6   4        944.12        930.82        48.62 o                         
  -9   6   4       7085.76       7412.98       100.45 o                         
  -8   6   4       1422.32       1337.38        47.07 o                         
  -7   6   4        463.63        467.12        36.46 o                         
  -6   6   4       7394.09       7527.40        84.48 o                         
  -5   6   4      24563.87      24380.10       164.08 o                         
  -4   6   4       2849.60       2660.88        45.33 o                         
  -3   6   4       3768.62       3669.58        53.34 o                         
  -2   6   4       5349.30       4757.64        61.98 o                         
  -1   6   4       1015.79        809.35        30.93 o                         
   0   6   4       5955.38       5928.90        66.85 o                         
   1   6   4      35406.75      35391.91       234.26 o                         
   2   6   4      24596.23      24688.01       203.35 o                         
   3   6   4       1508.83       1462.13        60.50 o                         
   4   6   4        254.68        257.02        41.68 o                         
   5   6   4       3269.80       3409.63        86.21 o                         
   6   6   4         28.70         -4.28        60.15 o                         
   7   6   4       2452.93       2302.59        81.36 o                         
   8   6   4       1264.18       1239.63        71.79 o                         
   9   6   4        367.62        455.28       100.53 o                         
  10   6   4       3606.92       3617.45       250.05 o                         
 -14   7   4       1002.69        811.97       142.21 o                         
 -13   7   4       2406.96       2253.43       102.96 o                         
 -12   7   4        134.40        111.61        55.31 o                         
 -11   7   4       3037.54       2884.04        82.83 o                         
 -10   7   4        768.01        725.88        49.87 o                         
  -9   7   4        274.26        211.53        44.61 o                         
  -8   7   4       7700.61       7761.80        98.79 o                         
  -7   7   4       1283.78       1313.82        54.83 o                         
  -6   7   4        620.59        618.54        31.28 o                         
  -5   7   4        105.49         95.94        23.53 o                         
  -4   7   4        255.55        233.74        26.05 o                         
  -3   7   4        631.30        630.05        32.49 o                         
  -2   7   4       5033.93       4836.89        65.37 o                         
  -1   7   4       4438.24       4331.20        59.27 o                         
   0   7   4        131.05         74.19        28.93 o                         
   1   7   4       3051.06       2971.65        60.71 o                         
   2   7   4      24242.57      24752.39       188.97 o                         
   3   7   4       2770.03       2853.79        75.55 o                         
   4   7   4         38.00          2.54        37.93 o                         
   5   7   4       2554.17       2446.84       119.13 o                         
   6   7   4      20318.59      21435.17       224.11 o                         
   7   7   4        861.59        793.54        65.00 o                         
   8   7   4        900.30        839.37        89.39 o                         
   9   7   4       1999.18       1992.73       122.99 o                         
 -14   8   4       2748.04       2633.20       167.51 o                         
 -13   8   4       2659.24       2690.79       111.12 o                         
 -12   8   4        466.01        416.64        65.91 o                         
 -11   8   4       6798.27       6823.47       112.69 o                         
 -10   8   4        890.06        901.42        59.16 o                         
  -9   8   4         49.29         -8.28        44.81 o                         
  -8   8   4          7.96          0.18        39.05 o                         
  -7   8   4      14509.76      14839.31       125.93 o                         
  -6   8   4       5583.99       5528.91        68.94 o                         
  -5   8   4       1409.04       1336.05        50.87 o                         
  -4   8   4       1954.85       1805.45        58.16 o                         
  -3   8   4         41.41         11.42        35.01 o                         
  -2   8   4       4930.50       5037.69       114.69 o                         
  -1   8   4       1864.52       1851.55        50.71 o                         
   0   8   4       1734.00       1581.54        46.90 o                         
   1   8   4       1061.75       1032.96        39.30 o                         
   2   8   4         15.70         19.33        36.39 o                         
   3   8   4        988.59        938.47        47.90 o                         
   4   8   4        901.50        863.39        52.31 o                         
   5   8   4        256.92        213.56        50.47 o                         
   6   8   4        772.30        584.78        68.00 o                         
   7   8   4       4248.84       4020.68       132.72 o                         
   8   8   4          6.10        -68.14        98.26 o                         
 -13   9   4        668.71        585.91        81.58 o                         
 -12   9   4       1644.33       1620.07        83.92 o                         
 -11   9   4        838.29        792.48        60.64 o                         
 -10   9   4       1372.86       1326.56        60.43 o                         
  -9   9   4        205.95        179.98        47.14 o                         
  -8   9   4       5670.29       5750.02        79.22 o                         
  -7   9   4        180.87        173.69        45.92 o                         
  -6   9   4       5357.86       5742.44        96.18 o                         
  -5   9   4        727.48        704.83        47.41 o                         
  -4   9   4         59.99         95.42        41.86 o                         
  -3   9   4       5068.32       5282.71        93.72 o                         
  -2   9   4       9240.76       9848.37       118.71 o                         
  -1   9   4       6020.19       6746.96       108.43 o                         
   0   9   4         16.09          1.18        30.98 o                         
   1   9   4       2574.44       2770.10        69.64 o                         
   2   9   4          8.60         -7.53        41.77 o                         
   3   9   4       4367.49       4341.31        96.24 o                         
   4   9   4          2.49        -25.52        48.77 o                         
   5   9   4        223.02        120.87        59.01 o                         
   6   9   4        332.89        420.33        72.25 o                         
   7   9   4       1471.33       1362.27        99.77 o                         
   8   9   4        260.62        354.95       137.12 o                         
 -13  10   4        946.57        686.14       104.87 o                         
 -12  10   4        132.32          5.15        74.66 o                         
 -11  10   4        576.15        578.54        62.67 o                         
 -10  10   4       3683.53       3753.59        87.14 o                         
  -9  10   4       1207.53       1022.85        64.65 o                         
  -8  10   4       1097.15       1088.07        65.95 o                         
  -7  10   4      13605.28      14183.45       153.48 o                         
  -6  10   4       1008.44        731.61        51.99 o                         
  -5  10   4        111.49        131.00        49.09 o                         
  -4  10   4        772.51        665.49        53.13 o                         
  -3  10   4       1937.06       1932.53        86.36 o                         
  -2  10   4       2786.17       3183.41        90.03 o                         
  -1  10   4       6728.77       6629.66       121.56 o                         
   0  10   4       3601.13       3548.49        72.01 o                         
   1  10   4       3768.26       3711.29        80.14 o                         
   2  10   4       5268.96       5293.95        92.86 o                         
   3  10   4       6819.23       6644.54       105.41 o                         
   4  10   4       2978.74       2941.45       100.48 o                         
   5  10   4        968.20        911.68        84.03 o                         
   6  10   4        510.60        518.90        91.48 o                         
 -12  11   4          2.41        -67.57        86.08 o                         
 -11  11   4        472.74        476.65        79.26 o                         
 -10  11   4         37.13         43.59        72.41 o                         
  -9  11   4       4750.83       5046.46       131.29 o                         
  -8  11   4         47.05         77.09        60.57 o                         
  -7  11   4       1130.63       1069.87        67.65 o                         
  -6  11   4      12175.96      12487.15       149.33 o                         
  -5  11   4       4500.77       4568.30       114.32 o                         
  -4  11   4       2481.11       2790.45       121.33 o                         
  -3  11   4       6366.38       6546.64       122.57 o                         
  -2  11   4      11214.34      12009.48       138.45 o                         
  -1  11   4         16.93         14.15        46.85 o                         
   0  11   4       1436.85       1274.27        48.27 o                         
   1  11   4       3331.90       3585.53        88.73 o                         
   2  11   4        207.33        363.90        54.47 o                         
   3  11   4        642.99        486.85        66.18 o                         
   4  11   4       4766.94       4712.21       134.91 o                         
   5  11   4         12.36       -113.23       113.23 o                         
 -12  12   4        543.75       -201.64       333.47 o                         
 -11  12   4         61.92        -21.67        93.96 o                         
 -10  12   4       3055.46       3041.35       188.68 o                         
  -9  12   4         60.48        117.91        73.72 o                         
  -8  12   4         19.77        -63.52        63.52 o                         
  -7  12   4         40.36        120.59        60.19 o                         
  -6  12   4        333.83        370.02        65.86 o                         
  -5  12   4       2107.32       1943.96        84.17 o                         
  -4  12   4       2999.51       2953.58       108.78 o                         
  -3  12   4       2192.53       2250.53        85.64 o                         
  -2  12   4       8459.41       8408.36       133.21 o                         
  -1  12   4       4877.14       4844.61       113.82 o                         
   0  12   4       4202.76       3835.32       111.31 o                         
   1  12   4        496.38        394.77        62.65 o                         
   2  12   4       2350.32       2327.65       109.26 o                         
   3  12   4       1929.30       1867.69        99.88 o                         
   4  12   4        183.95        218.39       121.64 o                         
 -10  13   4       2912.45       3042.14       150.80 o                         
  -9  13   4       2292.44       2089.49       133.28 o                         
  -8  13   4        125.80        148.51        82.15 o                         
  -7  13   4        817.34        897.09       101.07 o                         
  -6  13   4         41.45         78.89        82.30 o                         
  -5  13   4       1114.32       1077.83        83.61 o                         
  -4  13   4         39.69         65.88        72.92 o                         
  -3  13   4         78.16        103.06        74.42 o                         
  -2  13   4         47.68         73.56        73.11 o                         
  -1  13   4       4183.57       4057.65       161.48 o                         
   0  13   4        408.19        375.99        81.62 o                         
   1  13   4       1968.75       1862.39       111.88 o                         
   2  13   4         13.67         21.81       108.66 o                         
  -9  14   4       4695.09       4413.76       228.20 o                         
  -8  14   4       1782.83       1980.19       167.61 o                         
  -7  14   4        412.84        303.10       132.48 o                         
  -6  14   4       1151.70       1096.58       154.79 o                         
  -5  14   4       4817.04       4423.80       280.96 o                         
  -4  14   4        202.08        226.78        96.11 o                         
  -3  14   4         75.90        111.74        93.46 o                         
  -2  14   4          6.45         -6.06       113.00 o                         
  -1  14   4        115.13        112.25       112.97 o                         
   0  14   4         13.68        -93.49       107.40 o                         
   2 -15   5       3528.52       2940.05       252.50 o                         
   3 -15   5         88.60        525.60       103.86 o                         
   4 -15   5         20.26       -331.51       331.51 o                         
   5 -15   5        268.18        327.06       211.06 o                         
  -1 -14   5          3.95       -101.55       119.93 o                         
   0 -14   5        608.90        698.41       118.37 o                         
   1 -14   5        204.15        -41.16       122.56 o                         
   2 -14   5       1737.61       1688.01       170.56 o                         
   3 -14   5        745.26        822.36        58.05 o                         
   4 -14   5         74.54        -66.91        90.50 o                         
   5 -14   5         54.01         22.88        58.09 o                         
   6 -14   5        695.73        708.86        75.87 o                         
   7 -14   5       3679.12       3889.28       149.17 o                         
   8 -14   5        133.45        185.47        90.41 o                         
  -3 -13   5       4435.70       4042.38       286.18 o                         
  -2 -13   5       4521.86       4693.38       233.04 o                         
  -1 -13   5       2108.72       1853.94        95.85 o                         
   0 -13   5        327.21        228.83        86.07 o                         
   1 -13   5       4811.01       4648.88       148.86 o                         
   2 -13   5        217.74        264.17        57.92 o                         
   3 -13   5        155.13        183.78        52.42 o                         
   4 -13   5       1115.96       1109.27        56.29 o                         
   5 -13   5        209.95        244.64        40.50 o                         
   6 -13   5          8.85          7.84        41.34 o                         
   7 -13   5       3977.93       3857.06        87.86 o                         
   8 -13   5       1286.79       1327.87        68.12 o                         
   9 -13   5         35.69         35.09        72.06 o                         
  10 -13   5        184.84        179.20       118.65 o                         
  -5 -12   5          0.63       -119.02       144.51 o                         
  -4 -12   5        115.37        157.95        98.30 o                         
  -3 -12   5        231.46        220.57        92.33 o                         
  -2 -12   5       1191.36       1178.47       142.44 o                         
  -1 -12   5       3024.75       3051.92       118.24 o                         
   0 -12   5       3660.65       3396.42       118.16 o                         
   1 -12   5       1588.18       1591.21        58.20 o                         
   2 -12   5       8116.13       8468.49       112.56 o                         
   3 -12   5       2750.65       2809.59        98.40 o                         
   4 -12   5       3221.32       3121.29        75.33 o                         
   5 -12   5       2157.79       2160.00        75.53 o                         
   6 -12   5       1291.87       1269.02        72.16 o                         
   7 -12   5        212.87        169.06        47.07 o                         
   8 -12   5       5402.34       5642.59       129.81 o                         
   9 -12   5       1832.29       1735.59       136.44 o                         
  10 -12   5       2749.45       2498.17       146.59 o                         
  11 -12   5         45.41        -97.51        97.51 o                         
  -6 -11   5       3380.08       3251.14       175.82 o                         
  -5 -11   5          9.09        -92.05        92.05 o                         
  -4 -11   5        959.11        727.96        96.50 o                         
  -3 -11   5        332.95        206.02        71.43 o                         
  -2 -11   5       2459.23       2399.48       126.59 o                         
  -1 -11   5        492.43        393.99        67.29 o                         
   0 -11   5         11.24         -4.33        56.11 o                         
   1 -11   5        614.26        645.12        38.74 o                         
   2 -11   5        839.29        818.47        46.04 o                         
   3 -11   5        401.20        388.25        29.91 o                         
   4 -11   5       7933.81       7776.56       107.72 o                         
   5 -11   5       2324.26       2518.13        67.28 o                         
   6 -11   5       1015.91        998.06        57.39 o                         
   7 -11   5       2434.00       2372.98        84.95 o                         
   8 -11   5       1161.77       1126.18        98.93 o                         
   9 -11   5       1615.07       1530.97        71.59 o                         
  10 -11   5       1558.54       1603.85       105.80 o                         
  11 -11   5       4957.12       5299.50       165.28 o                         
  12 -11   5        261.72         56.58       117.42 o                         
  -7 -10   5        844.24        743.83        78.26 o                         
  -6 -10   5       1524.83       1563.15        80.73 o                         
  -5 -10   5        726.73        575.14        75.92 o                         
  -4 -10   5         19.77        -35.34        64.75 o                         
  -3 -10   5        103.53         83.21        60.99 o                         
  -2 -10   5       6864.89       7021.85       137.08 o                         
  -1 -10   5       1169.63       1094.21       103.17 o                         
   0 -10   5        998.88       1035.77        58.56 o                         
   1 -10   5        132.98        135.22        32.07 o                         
   2 -10   5       1881.93       1814.54        58.02 o                         
   3 -10   5        511.98        485.67        30.92 o                         
   4 -10   5        586.21        633.08        36.44 o                         
   5 -10   5      10099.51      10383.10       110.51 o                         
   6 -10   5       1474.32       1478.49        58.37 o                         
   7 -10   5        802.69        762.19        49.27 o                         
   8 -10   5         10.84        -45.65        45.65 o                         
   9 -10   5       4140.89       4015.06       108.56 o                         
  10 -10   5        327.33        350.09        69.64 o                         
  11 -10   5        481.85        508.77        78.94 o                         
  12 -10   5       2232.09       2274.36       117.25 o                         
  -8  -9   5        757.90        685.95        78.41 o                         
  -7  -9   5        706.18        770.14        95.12 o                         
  -6  -9   5         16.49         26.73        53.12 o                         
  -5  -9   5        424.13        474.03        44.97 o                         
  -4  -9   5       2859.11       3439.85       118.93 o                         
  -3  -9   5       1287.33       1304.41        80.90 o                         
  -2  -9   5       1058.43       1104.70        68.80 o                         
  -1  -9   5      12787.71      13218.25       176.20 o                         
   0  -9   5         81.54         39.45        44.44 o                         
   1  -9   5       1812.81       1631.55        51.29 o                         
   2  -9   5         99.19         67.85        19.51 o                         
   3  -9   5       3903.16       3851.34        61.73 o                         
   4  -9   5       1430.19       1434.37        46.80 o                         
   5  -9   5       2195.16       2140.49        59.04 o                         
   6  -9   5      14965.87      15142.84       131.90 o                         
   7  -9   5        638.39        625.17        46.44 o                         
   8  -9   5       1848.50       1758.07        65.97 o                         
   9  -9   5       2849.48       3006.88       101.86 o                         
  10  -9   5       4689.16       4861.49       112.04 o                         
  11  -9   5       2400.24       2072.81        83.52 o                         
  12  -9   5        137.77        -28.97        81.85 o                         
  13  -9   5        187.59        135.47       105.34 o                         
  -9  -8   5       5234.64       5901.39       358.47 o                         
  -8  -8   5       2590.94       2727.83       151.58 o                         
  -7  -8   5       1979.03       1727.52        86.45 o                         
  -6  -8   5       3394.53       3305.91       122.39 o                         
  -5  -8   5       8153.63       8455.45       115.56 o                         
  -4  -8   5        972.63        988.78        72.10 o                         
  -3  -8   5       2371.50       2567.06        89.70 o                         
  -2  -8   5       5656.58       5602.44       103.16 o                         
  -1  -8   5          0.54        -47.72        47.72 o                         
   0  -8   5       5974.76       5690.32       108.04 o                         
   1  -8   5        752.58        776.51        57.39 o                         
   2  -8   5       9376.07       9615.45        92.18 o                         
   3  -8   5       3639.35       3510.15        57.29 o                         
   4  -8   5       1089.13       1027.42        38.09 o                         
   5  -8   5        306.54        204.56        28.22 o                         
   6  -8   5       4913.32       5034.26        83.96 o                         
   7  -8   5       1199.75       1252.59        64.50 o                         
   8  -8   5        833.87        719.80        52.67 o                         
   9  -8   5        174.57        108.04        51.83 o                         
  10  -8   5      12203.66      12328.39       196.90 o                         
  11  -8   5       2254.35       2231.78       102.69 o                         
  12  -8   5        449.33        415.45        78.04 o                         
  13  -8   5          3.14          6.28        90.23 o                         
 -10  -7   5        119.22        255.62        84.51 o                         
  -9  -7   5         15.77        -46.37        46.37 o                         
  -8  -7   5        699.94        740.80        61.20 o                         
  -7  -7   5        750.08        734.47        38.17 o                         
  -6  -7   5          6.03         26.43        41.91 o                         
  -5  -7   5       3255.52       3349.86        77.90 o                         
  -4  -7   5      27956.61      29133.00       260.34 o                         
  -3  -7   5         17.22         -4.70        49.78 o                         
  -2  -7   5       3931.07       3804.48        90.26 o                         
  -1  -7   5      11763.84      12163.16       161.70 o                         
   0  -7   5       1424.83       1472.38        59.53 o                         
   1  -7   5       1830.10       6317.26       508.18 o                         
   2  -7   5      26632.64      27543.88       200.33 o                         
   3  -7   5       9957.40       9702.38        90.78 o                         
   4  -7   5       3640.74       3286.22        56.46 o                         
   5  -7   5        989.31        884.56        38.34 o                         
   6  -7   5       6795.57       7104.44        97.60 o                         
   7  -7   5        493.48        415.71        43.31 o                         
   8  -7   5        147.14        159.56        43.76 o                         
   9  -7   5        940.87        874.56        56.77 o                         
  10  -7   5       1092.65        991.93        62.40 o                         
  11  -7   5       4804.80       5936.86       132.91 o                         
  12  -7   5         27.10         22.06        83.61 o                         
  13  -7   5        104.75         -2.97       105.78 o                         
 -11  -6   5          0.48       -102.41       102.41 o                         
 -10  -6   5       2205.47       2287.96       104.49 o                         
  -9  -6   5        129.04         96.36        38.37 o                         
  -8  -6   5       2046.36       1941.78        62.85 o                         
  -7  -6   5          3.54         57.28        36.38 o                         
  -6  -6   5       1129.26       1257.64        42.77 o                         
  -5  -6   5      11035.84      11286.10       128.83 o                         
  -4  -6   5       1862.50       1907.17        55.52 o                         
  -3  -6   5       3676.55       3669.92        94.62 o                         
  -2  -6   5        630.97        575.98        46.56 o                         
  -1  -6   5        288.26        201.12        44.78 o                         
   0  -6   5       5833.18       6380.44        73.83 o                         
   1  -6   5       9169.16       9288.36        82.52 o                         
   2  -6   5        448.25        423.00        23.08 o                         
   3  -6   5      20200.25      20226.08       147.32 o                         
   4  -6   5       3821.77       3618.08        61.36 o                         
   5  -6   5       2897.36       2914.72        64.33 o                         
   6  -6   5       2286.49       2167.58        69.51 o                         
   7  -6   5      36044.41      37914.18       273.23 o                         
   8  -6   5       3558.77       3569.30        86.36 o                         
   9  -6   5        928.77        937.93        53.84 o                         
  10  -6   5       8636.23       8821.10       127.88 o                         
  11  -6   5        359.14        336.32        48.59 o                         
  12  -6   5        104.68         58.92        47.15 o                         
  13  -6   5        422.93        492.33        76.39 o                         
 -11  -5   5        180.60         64.18        78.46 o                         
 -10  -5   5       1923.23       1750.15        83.90 o                         
  -9  -5   5       1055.61       1138.58        64.26 o                         
  -8  -5   5       2158.82       2100.10        58.14 o                         
  -7  -5   5       2687.87       2666.73        61.53 o                         
  -6  -5   5        695.64        754.75        37.32 o                         
  -5  -5   5       2070.38       1999.88        53.55 o                         
  -4  -5   5       5595.56       5603.61        79.02 o                         
  -3  -5   5       5110.87       5232.18        71.60 o                         
  -2  -5   5       1005.01        971.55        50.84 o                         
  -1  -5   5       3853.60       3768.99       103.11 o                         
   0  -5   5       5286.80       5404.51        70.82 o                         
   1  -5   5      12215.55      11891.08        95.40 o                         
   2  -5   5      15831.61      15738.31       111.45 o                         
   3  -5   5       7046.74       7046.49        74.74 o                         
   4  -5   5       2494.29       2549.18        56.76 o                         
   5  -5   5        340.40        269.32        33.56 o                         
   6  -5   5       4228.15       4192.87        69.32 o                         
   7  -5   5       1085.52        978.93        43.94 o                         
   8  -5   5       8994.82       9271.46       109.91 o                         
   9  -5   5        141.30        100.85        29.63 o                         
  10  -5   5        802.70        792.78        42.14 o                         
  11  -5   5       4964.31       5350.69        93.10 o                         
  12  -5   5       5572.07       5598.46       115.56 o                         
  13  -5   5       1648.72       1286.04        77.81 o                         
  14  -5   5       1253.02       1220.91       136.97 o                         
 -12  -4   5         14.30         87.34        96.70 o                         
 -11  -4   5        432.72        468.55        77.29 o                         
 -10  -4   5        177.55         97.50        57.51 o                         
  -9  -4   5        122.56        125.97        52.13 o                         
  -8  -4   5       2602.05       2608.17       100.50 o                         
  -7  -4   5       8253.08       8390.58        98.37 o                         
  -6  -4   5         67.79         75.60        28.02 o                         
  -5  -4   5      10469.84      10471.33       105.61 o                         
  -4  -4   5         53.99        112.64        20.75 o                         
  -3  -4   5        274.26        334.75        32.08 o                         
  -2  -4   5       8201.33       8055.04       102.30 o                         
  -1  -4   5       4778.81       4831.93        66.99 o                         
   0  -4   5      10198.80      10209.87        89.86 o                         
   1  -4   5       7182.58       7434.66        72.62 o                         
   2  -4   5      48600.07      48400.10       290.00 o                         
   3  -4   5      11980.34      12228.74       106.29 o                         
   4  -4   5      30725.89      30987.12       227.72 o                         
   5  -4   5       2134.91       2142.81        55.62 o                         
   6  -4   5         18.35         15.63        32.87 o                         
   7  -4   5      13241.32      13211.47       107.38 o                         
   8  -4   5        236.02        187.19        30.44 o                         
   9  -4   5        261.30        245.18        35.19 o                         
  10  -4   5         77.08         10.79        38.73 o                         
  11  -4   5       1004.53        850.00        49.98 o                         
  12  -4   5       2007.52       1815.22        71.10 o                         
  13  -4   5       2768.60       2907.33       110.36 o                         
 -13  -3   5       4912.34       5281.00       361.80 o                         
 -12  -3   5       6196.12       6521.41       192.80 o                         
 -11  -3   5         46.29          8.70        77.67 o                         
 -10  -3   5        657.38        590.33        61.24 o                         
  -9  -3   5       6714.01       7019.11       109.77 o                         
  -8  -3   5       1102.58       1026.48        60.07 o                         
  -7  -3   5        330.37        333.03        42.10 o                         
  -6  -3   5      15884.90      15633.50       128.50 o                         
  -5  -3   5        306.28        321.75        25.64 o                         
  -4  -3   5       2918.11       2843.81        51.21 o                         
  -3  -3   5       1114.97        893.27        32.62 o                         
  -2  -3   5      13228.07      13290.28       122.07 o                         
  -1  -3   5       1717.36       1863.62        33.89 o                         
   0  -3   5       3867.74       3612.77        45.70 o                         
   1  -3   5       7520.32       8017.62        67.92 o                         
   2  -3   5      10848.68      10776.09        92.95 o                         
   3  -3   5       9897.97       9569.41        94.74 o                         
   4  -3   5       5213.28       5084.51        65.25 o                         
   5  -3   5       7618.16       7398.60        80.99 o                         
   6  -3   5       9199.45       9202.82        82.07 o                         
   7  -3   5       4337.28       4141.43        61.46 o                         
   8  -3   5       1608.21       1551.46        47.18 o                         
   9  -3   5          6.53         23.79        35.98 o                         
  10  -3   5        143.08         81.45        43.03 o                         
  11  -3   5       1846.15       1935.65        61.10 o                         
  12  -3   5       1921.73       1840.35        74.28 o                         
  13  -3   5        888.46        871.62        78.95 o                         
 -13  -2   5         98.66         84.06       109.42 o                         
 -12  -2   5       2675.53       2833.91       189.71 o                         
 -11  -2   5       1100.76        990.09        71.72 o                         
 -10  -2   5       1174.83       1220.00        61.14 o                         
  -9  -2   5          1.15         13.74        47.07 o                         
  -8  -2   5      11036.21      11422.40       123.79 o                         
  -7  -2   5       3420.92       3644.12        76.55 o                         
  -6  -2   5        534.04        581.90        37.91 o                         
  -5  -2   5       2810.31       2403.52        43.40 o                         
  -4  -2   5       6679.79       6424.78        69.84 o                         
  -3  -2   5       6720.78       6799.01        71.96 o                         
  -2  -2   5      19572.93      18732.19       151.22 o                         
  -1  -2   5      44614.83      43505.97       297.44 o                         
   0  -2   5       3585.96       4016.78        43.22 o                         
   1  -2   5        433.47        467.86        20.09 o                         
   2  -2   5      10302.92       9598.81        78.09 o                         
   3  -2   5        335.69        233.24        19.16 o                         
   4  -2   5       4840.94       4766.08        59.68 o                         
   5  -2   5       8640.15       8704.63        81.84 o                         
   6  -2   5        592.32        534.31        31.93 o                         
   7  -2   5      11517.29      12186.57       111.60 o                         
   8  -2   5       3711.03       3732.54        70.27 o                         
   9  -2   5       1837.66       2175.43        77.94 o                         
  10  -2   5         45.42         89.88        44.83 o                         
  11  -2   5        228.47        214.25        52.67 o                         
  12  -2   5       4644.00       5014.30       120.88 o                         
  13  -2   5         26.99         44.02        77.48 o                         
 -13  -1   5        394.70        286.74       101.34 o                         
 -12  -1   5         30.16         19.99        71.47 o                         
 -11  -1   5         25.96         45.77        57.90 o                         
 -10  -1   5         26.44        -26.06        51.17 o                         
  -9  -1   5      10747.95      11300.85       130.28 o                         
  -8  -1   5        373.91        371.69        44.35 o                         
  -7  -1   5       2428.03       2283.39        70.26 o                         
  -6  -1   5       4447.26       4550.48        76.73 o                         
  -5  -1   5       3164.63       3138.70        51.59 o                         
  -4  -1   5        815.35        714.30        28.16 o                         
  -3  -1   5       5821.38       5794.72        56.21 o                         
  -2  -1   5       1323.29       1130.35        36.67 o                         
  -1  -1   5      24886.90      25674.96       282.03 o                         
   0  -1   5      24125.34      25399.70       292.88 o                         
   1  -1   5       7856.90       7768.73        66.04 o                         
   2  -1   5       4661.26       5160.72        52.41 o                         
   3  -1   5      34809.55      32971.57       205.05 o                         
   4  -1   5      30523.29      29877.26       190.21 o                         
   5  -1   5       3062.07       2871.14        55.39 o                         
   6  -1   5      19516.81      20382.16       152.20 o                         
   7  -1   5       2054.80       1891.83        60.16 o                         
   8  -1   5          5.70        -11.65        37.70 o                         
   9  -1   5       1750.76       2313.97       116.83 o                         
  10  -1   5       2575.78       2622.60        78.22 o                         
  11  -1   5        455.31        426.54        55.62 o                         
  12  -1   5        537.99        456.69        74.27 o                         
  13  -1   5       1339.08       1143.30       103.89 o                         
 -14   0   5         15.66        275.65       132.39 o                         
 -13   0   5        421.33        220.26       102.17 o                         
 -12   0   5        316.40        385.66        71.04 o                         
 -11   0   5        122.86        127.25        58.66 o                         
 -10   0   5        174.70        156.14        57.96 o                         
  -9   0   5        446.64        406.82        52.78 o                         
  -8   0   5      10530.09      10800.14       126.21 o                         
  -7   0   5       1715.40       1635.31        72.98 o                         
  -6   0   5         27.03         -3.00        28.97 o                         
  -5   0   5       7534.50       7215.64        72.58 o                         
  -4   0   5      29833.86      28871.42       205.45 o                         
  -3   0   5       1461.82       1725.88        40.12 o                         
  -2   0   5       1434.88       1326.31        30.63 o                         
  -1   0   5       8566.75       7982.43        81.37 o                         
   0   0   5        129.62         62.11        16.99 o                         
   1   0   5        169.33        147.87        20.40 o                         
   2   0   5      42081.39      40910.67       258.47 o                         
   3   0   5       1215.16       1096.04        31.17 o                         
   4   0   5      20178.53      20065.98       137.02 o                         
   5   0   5      16821.19      15959.06       128.74 o                         
   6   0   5       4454.92       4344.86        67.33 o                         
   7   0   5       4474.07       4556.38        74.83 o                         
   8   0   5       5268.05       5433.68        85.99 o                         
   9   0   5      10447.03      11174.10       132.60 o                         
  10   0   5        902.51        964.51        56.55 o                         
  11   0   5       5822.01       6331.85       132.26 o                         
  12   0   5        799.43        730.53        81.49 o                         
  13   0   5          0.52        -86.45       104.96 o                         
 -14   1   5        907.83        891.85       133.95 o                         
 -13   1   5        318.35        157.36       106.19 o                         
 -12   1   5        185.96        288.32        66.04 o                         
 -11   1   5       3157.55       3157.56       122.67 o                         
 -10   1   5        373.38        392.44        53.75 o                         
  -9   1   5        144.88         75.30        45.59 o                         
  -8   1   5       5209.42       5250.36       100.98 o                         
  -7   1   5       2380.74       2383.90        66.40 o                         
  -6   1   5       4300.73       4340.66        71.72 o                         
  -5   1   5         31.51         60.36        21.68 o                         
  -4   1   5      33179.15      31898.04       215.08 o                         
  -3   1   5       7569.93       7450.93        69.72 o                         
  -2   1   5         16.62        -13.72        20.25 o                         
  -1   1   5        647.72        514.55        25.99 o                         
   0   1   5      13719.33      13329.03       101.14 o                         
   1   1   5      13524.12      12653.15        93.83 o                         
   2   1   5      18485.40      18902.59       131.87 o                         
   3   1   5      21456.72      22226.79       147.39 o                         
   4   1   5        997.60        949.88        31.47 o                         
   5   1   5         94.97        101.47        26.60 o                         
   6   1   5       1873.55       1913.97        57.30 o                         
   7   1   5       4350.00       4342.84        75.53 o                         
   8   1   5         11.17          6.61        42.35 o                         
   9   1   5       4466.58       4732.15        94.14 o                         
  10   1   5       5907.37       6150.40       117.33 o                         
  11   1   5       1015.98        920.09        73.74 o                         
  12   1   5        844.07        907.26        96.41 o                         
 -14   2   5          3.30        -39.11       108.03 o                         
 -13   2   5       1281.51       1413.99       101.13 o                         
 -12   2   5        652.91        590.01        66.62 o                         
 -11   2   5       1249.47       1145.79        89.59 o                         
 -10   2   5      12544.71      12923.77       145.33 o                         
  -9   2   5       1594.13       1467.16        56.03 o                         
  -8   2   5        449.00        422.23        42.62 o                         
  -7   2   5       3673.51       3640.26        60.34 o                         
  -6   2   5        940.14        925.80        39.28 o                         
  -5   2   5        202.71        197.95        24.60 o                         
  -4   2   5        308.52        216.18        23.46 o                         
  -3   2   5      20346.98      18881.48       135.58 o                         
  -2   2   5       4050.68       3654.86        47.01 o                         
  -1   2   5      22074.07      22806.75       159.08 o                         
   0   2   5      35884.80      35688.30       238.28 o                         
   1   2   5       7822.78       7444.91        71.80 o                         
   2   2   5        604.63        475.89        29.16 o                         
   3   2   5       2556.25       2698.55        51.15 o                         
   4   2   5       8681.35       8996.25        80.28 o                         
   5   2   5        277.15        238.77        28.58 o                         
   6   2   5       4755.65       4710.84        74.96 o                         
   7   2   5       5203.21       5368.33        82.46 o                         
   8   2   5       2182.09       2095.09        61.67 o                         
   9   2   5        220.46        206.19        53.21 o                         
  10   2   5       1095.83       1107.63        68.78 o                         
  11   2   5       1547.20       1258.34        83.71 o                         
  12   2   5        269.87        293.41       100.31 o                         
 -14   3   5       1325.99       1304.26       137.41 o                         
 -13   3   5        565.90        511.58        76.75 o                         
 -12   3   5        783.51        799.13        69.71 o                         
 -11   3   5       6263.27       6734.68       128.70 o                         
 -10   3   5         17.77        -20.08        50.30 o                         
  -9   3   5       4438.21       4506.14        95.95 o                         
  -8   3   5      10952.56      10971.34       109.20 o                         
  -7   3   5      23193.33      23982.58       181.21 o                         
  -6   3   5        189.90        124.21        25.91 o                         
  -5   3   5       9688.99       9243.87        81.63 o                         
  -4   3   5      28218.26      28244.37       195.46 o                         
  -3   3   5       1017.12       1168.81        35.63 o                         
  -2   3   5       5524.22       4961.85        61.20 o                         
  -1   3   5       6609.73       7603.73        71.93 o                         
   0   3   5       1869.21       2435.01        60.30 o                         
   1   3   5      22041.54      21909.87       158.66 o                         
   2   3   5       9670.46       8727.59        84.16 o                         
   3   3   5          9.56         17.08        24.58 o                         
   4   3   5      11089.00      11607.88        95.83 o                         
   5   3   5        553.92        597.44        35.09 o                         
   6   3   5        592.52        600.15        38.63 o                         
   7   3   5         87.62         31.84        45.19 o                         
   8   3   5       5003.51       5300.41       104.53 o                         
   9   3   5        388.17        350.16        59.36 o                         
  10   3   5        244.27        277.15        70.72 o                         
  11   3   5        308.62        158.73       115.34 o                         
  12   3   5       2387.16       2163.39       152.86 o                         
 -14   4   5         93.11        -96.58       118.84 o                         
 -13   4   5       4954.86       5007.81       154.43 o                         
 -12   4   5       2991.29       2821.84        99.84 o                         
 -11   4   5         22.62        -27.34        62.91 o                         
 -10   4   5       1066.71       1034.95        46.93 o                         
  -9   4   5        860.25        771.21        46.26 o                         
  -8   4   5       1061.66        995.41        42.69 o                         
  -7   4   5       4437.94       4449.56        70.79 o                         
  -6   4   5      18126.75      18639.57       139.11 o                         
  -5   4   5       9844.34       9486.68        85.03 o                         
  -4   4   5      30581.09      30804.02       196.11 o                         
  -3   4   5      41024.11      39175.64       252.49 o                         
  -2   4   5       8721.67      10342.27       223.80 o                         
  -1   4   5       1713.75       2939.97        57.12 o                         
   0   4   5      20412.57      19979.19       155.52 o                         
   1   4   5      13580.75      13172.31       109.17 o                         
   2   4   5       1602.18       1413.89        45.60 o                         
   3   4   5       7949.95       8224.43        79.69 o                         
   4   4   5       2494.89       2416.06        63.03 o                         
   5   4   5       1035.06        884.54        45.17 o                         
   6   4   5       1325.66       1310.73        53.00 o                         
   7   4   5       4821.40       4870.67        97.00 o                         
   8   4   5        163.30        175.58        57.52 o                         
   9   4   5       2627.85       2412.86        81.04 o                         
  10   4   5        184.69        117.83        76.47 o                         
  11   4   5          0.77       -100.03       100.03 o                         
 -14   5   5         34.62        249.18       129.61 o                         
 -13   5   5        789.27        698.38        88.54 o                         
 -12   5   5       7613.71       7993.06       154.02 o                         
 -11   5   5        975.41        951.05        53.10 o                         
 -10   5   5         19.94         34.94        39.62 o                         
  -9   5   5        850.50        776.14        46.03 o                         
  -8   5   5       1220.20       1308.84        46.63 o                         
  -7   5   5       9351.83       9842.17       103.84 o                         
  -6   5   5         16.49        -21.02        28.03 o                         
  -5   5   5        187.69        217.23        25.92 o                         
  -4   5   5       6493.65       6550.72        65.72 o                         
  -3   5   5        293.86        262.88        25.46 o                         
  -2   5   5      14029.31      13766.61       112.95 o                         
  -1   5   5       4154.38       4109.27        55.30 o                         
   0   5   5         24.82         18.23        24.31 o                         
   1   5   5      30507.44      30627.94       206.34 o                         
   2   5   5      15615.79      15600.25       121.48 o                         
   3   5   5       1209.37       1163.90        43.38 o                         
   4   5   5       2501.59       2607.80        72.38 o                         
   5   5   5       6168.81       6259.97        93.02 o                         
   6   5   5         16.13          4.63        47.40 o                         
   7   5   5       4113.56       4109.04       114.62 o                         
   8   5   5       6528.13       7005.81       128.44 o                         
   9   5   5        174.30         54.71        72.79 o                         
  10   5   5         52.01        100.38        96.56 o                         
 -14   6   5          5.93        -29.60       105.02 o                         
 -13   6   5         76.16        102.08        52.90 o                         
 -12   6   5       6797.70       7073.65       110.11 o                         
 -11   6   5       2476.92       2396.59        95.86 o                         
 -10   6   5         17.87        -43.94        43.94 o                         
  -9   6   5        140.81        107.18        42.55 o                         
  -8   6   5      13287.33      13601.26       129.60 o                         
  -7   6   5      13462.74      14111.01       127.87 o                         
  -6   6   5       7622.00       7469.13        83.34 o                         
  -5   6   5        974.74        921.95        34.01 o                         
  -4   6   5          1.76        -23.26        23.26 o                         
  -3   6   5       3178.96       3082.70        56.87 o                         
  -2   6   5       2787.78       2759.74        50.96 o                         
  -1   6   5      14679.84      15012.70       116.67 o                         
   0   6   5       1290.04       1147.68        38.24 o                         
   1   6   5        878.04        851.05        35.92 o                         
   2   6   5       2273.94       2646.60        53.33 o                         
   3   6   5         63.89         29.81        36.11 o                         
   4   6   5       4184.15       4140.07        81.31 o                         
   5   6   5          7.64         28.66        44.01 o                         
   6   6   5       2580.69       2647.91        88.10 o                         
   7   6   5        163.52        174.46        59.05 o                         
   8   6   5       2144.44       2134.15        83.26 o                         
   9   6   5       5360.96       5745.13       178.03 o                         
  10   6   5        410.06        260.09       117.98 o                         
 -14   7   5         26.06        118.85       120.90 o                         
 -13   7   5       1396.35       1283.22        83.64 o                         
 -12   7   5        325.32        280.78        57.14 o                         
 -11   7   5       1675.97       1552.07        61.22 o                         
 -10   7   5         78.05        128.20        48.71 o                         
  -9   7   5       1343.32       1418.30        54.56 o                         
  -8   7   5        602.57        607.05        44.69 o                         
  -7   7   5      18196.71      18755.71       159.44 o                         
  -6   7   5       5701.83       5716.38        73.27 o                         
  -5   7   5       1404.39       1331.99        37.38 o                         
  -4   7   5       4922.50       4921.72        62.86 o                         
  -3   7   5        125.62         97.85        29.87 o                         
  -2   7   5       3000.73       2881.40        55.28 o                         
  -1   7   5        223.47        255.52        29.09 o                         
   0   7   5       4985.32       5096.34        68.37 o                         
   1   7   5        395.55        373.15        35.06 o                         
   2   7   5       4043.11       4644.18        82.74 o                         
   3   7   5        737.64        724.11        48.75 o                         
   4   7   5       1843.97       1804.96        64.53 o                         
   5   7   5       5927.47       6101.92       143.36 o                         
   6   7   5         76.25         -9.40        83.02 o                         
   7   7   5        223.96        122.84        74.08 o                         
   8   7   5         30.24        -58.01        93.55 o                         
   9   7   5          5.57       -119.61       119.61 o                         
 -14   8   5       2730.73       2402.07       222.83 o                         
 -13   8   5        265.81        312.50        99.71 o                         
 -12   8   5       2803.55       2814.56        97.92 o                         
 -11   8   5       9309.02      10044.62       134.04 o                         
 -10   8   5       1148.68       1129.72        63.34 o                         
  -9   8   5        696.46        599.41        51.10 o                         
  -8   8   5       8147.20       8448.37        98.07 o                         
  -7   8   5         15.62         -9.75        31.57 o                         
  -6   8   5       3616.56       3758.71        81.38 o                         
  -5   8   5        321.53        272.91        25.05 o                         
  -4   8   5         82.72         77.84        25.42 o                         
  -3   8   5       2537.48       2533.53        59.79 o                         
  -2   8   5       8667.88       9021.96       106.29 o                         
  -1   8   5       5117.53       5433.55        72.19 o                         
   0   8   5       7028.38       6985.16        85.23 o                         
   1   8   5        322.34        302.03        34.54 o                         
   2   8   5          8.31         34.30        42.57 o                         
   3   8   5       1553.78       1355.79        55.05 o                         
   4   8   5       2642.04       2772.89        98.30 o                         
   5   8   5       2715.85       2733.40        89.82 o                         
   6   8   5        963.10        766.34        83.96 o                         
   7   8   5        276.91        189.12        87.75 o                         
   8   8   5        527.42        707.01       118.17 o                         
 -13   9   5          6.62        -96.66        96.66 o                         
 -12   9   5         18.99         19.89        68.10 o                         
 -11   9   5       1273.86       1229.50        66.01 o                         
 -10   9   5      12686.74      13475.92       166.09 o                         
  -9   9   5       5205.44       4998.54        90.90 o                         
  -8   9   5        468.61        527.39        37.01 o                         
  -7   9   5       9594.81      10251.87       127.28 o                         
  -6   9   5       1892.11       1669.92        58.16 o                         
  -5   9   5        402.46        346.90        43.98 o                         
  -4   9   5       4504.48       4505.13        97.75 o                         
  -3   9   5       8222.63       9082.89       112.48 o                         
  -2   9   5        772.93       1909.74        73.08 o                         
  -1   9   5       9508.75      10134.26       110.47 o                         
   0   9   5      16336.31      16363.80       136.93 o                         
   1   9   5          5.98        -11.68        35.85 o                         
   2   9   5        394.11        288.36        48.68 o                         
   3   9   5       5598.68       5414.77       103.18 o                         
   4   9   5       1322.34       1138.84        64.14 o                         
   5   9   5       2858.51       2934.48       138.76 o                         
   6   9   5        887.51        958.79        89.34 o                         
   7   9   5         59.20        108.41       142.15 o                         
 -13  10   5         73.05        130.19       109.92 o                         
 -12  10   5        251.93         93.18        85.37 o                         
 -11  10   5       2389.81       2317.98        90.65 o                         
 -10  10   5       1579.78       1493.04        62.10 o                         
  -9  10   5       1434.12       1316.84        70.90 o                         
  -8  10   5        690.36        651.25        65.24 o                         
  -7  10   5         71.61        -51.35        51.35 o                         
  -6  10   5       1957.61       1864.37        72.49 o                         
  -5  10   5       4071.61       4172.83       103.12 o                         
  -4  10   5       8414.89       8590.87       119.21 o                         
  -3  10   5       7338.64       7978.44       119.23 o                         
  -2  10   5       5988.59       7088.20       126.63 o                         
  -1  10   5        200.37        225.73        43.17 o                         
   0  10   5       6017.36       5882.60        89.97 o                         
   1  10   5      10916.54      11130.20       120.81 o                         
   2  10   5       6576.19       6648.43       103.79 o                         
   3  10   5          0.72        -17.70        52.38 o                         
   4  10   5       5912.94       6059.49       143.20 o                         
   5  10   5        200.34         82.42        85.19 o                         
   6  10   5        242.74        230.70       124.87 o                         
 -12  11   5          5.74        -74.32        95.06 o                         
 -11  11   5       1286.37       1179.02        97.60 o                         
 -10  11   5       2538.74       2521.26        99.61 o                         
  -9  11   5        245.19         71.40        65.60 o                         
  -8  11   5        193.48        108.78        61.61 o                         
  -7  11   5        640.25        673.39        62.99 o                         
  -6  11   5        749.17        606.83        63.05 o                         
  -5  11   5       1458.66       1486.13        75.24 o                         
  -4  11   5       4281.70       4363.84       109.78 o                         
  -3  11   5       4102.88       4343.70       113.59 o                         
  -2  11   5       1393.63       1385.02        65.84 o                         
  -1  11   5        725.62        670.59        40.80 o                         
   0  11   5       1512.46       1441.17        81.68 o                         
   1  11   5        674.92        562.69        52.62 o                         
   2  11   5       1806.37       1795.47       108.14 o                         
   3  11   5       2998.88       3033.99       135.95 o                         
   4  11   5       1489.62       1332.37        99.36 o                         
   5  11   5       4221.93       4562.92       317.52 o                         
 -11  12   5        556.80        494.10       113.01 o                         
 -10  12   5       5824.21       6049.72       212.61 o                         
  -9  12   5       1554.10       1496.73       109.97 o                         
  -8  12   5        166.67         47.35        69.93 o                         
  -7  12   5        284.19        182.59        69.72 o                         
  -6  12   5       2850.03       2631.07       155.48 o                         
  -5  12   5        167.43        103.14        65.39 o                         
  -4  12   5       1480.44       1430.08        80.19 o                         
  -3  12   5       3891.11       4135.83       127.05 o                         
  -2  12   5       1279.83       1414.42        96.15 o                         
  -1  12   5        183.20         45.79        65.67 o                         
   0  12   5          4.14         56.74        56.24 o                         
   1  12   5       3097.19       3339.22       132.77 o                         
   2  12   5        602.05        513.13        70.24 o                         
   3  12   5          0.68        -93.98        93.98 o                         
 -10  13   5        236.44         25.58       117.14 o                         
  -9  13   5       3438.20       3426.79       190.61 o                         
  -8  13   5       1854.58       1566.35       198.73 o                         
  -7  13   5        565.47        494.09       139.02 o                         
  -6  13   5        544.12        606.49       103.02 o                         
  -5  13   5       3467.08       3148.51       205.31 o                         
  -4  13   5       1286.22        958.72        90.01 o                         
  -3  13   5        342.67        429.89        86.13 o                         
  -2  13   5       2454.11       2520.36       159.88 o                         
  -1  13   5       1187.20       1320.62       162.74 o                         
   0  13   5         96.33        144.22        96.75 o                         
   1  13   5       2832.48       2568.37       198.76 o                         
  -8  14   5       2131.90       2376.61       175.83 o                         
  -7  14   5       5268.97       5789.25       318.19 o                         
  -6  14   5       4559.00       4284.64       473.80 o                         
  -5  14   5        677.45        760.30       124.82 o                         
  -4  14   5       2306.40       2060.57       134.74 o                         
  -3  14   5         15.94        196.71       185.27 o                         
  -2  14   5         34.24       -122.31       127.25 o                         
  -1  14   5       1631.11       1497.20       134.35 o                         
  -1 -14   6       2331.04       2517.71       137.54 o                         
   0 -14   6        127.91        108.56       108.09 o                         
   1 -14   6       2499.03       2521.68       138.43 o                         
   2 -14   6        595.74        496.29       107.46 o                         
   3 -14   6          8.55        192.36        63.57 o                         
   4 -14   6       3321.10       3401.29       142.46 o                         
   5 -14   6       4252.21       4364.96        84.67 o                         
   6 -14   6       1255.32       1153.15       112.35 o                         
   7 -14   6       5967.28       6002.66       279.70 o                         
   8 -14   6        900.90        762.25        98.45 o                         
  -3 -13   6       1900.75       1698.61       116.98 o                         
  -2 -13   6         34.92         14.24        94.21 o                         
  -1 -13   6       3031.15       2866.15       116.89 o                         
   0 -13   6       5965.76       5940.72       211.39 o                         
   1 -13   6        256.17        117.85        77.05 o                         
   2 -13   6         10.85         44.25        41.81 o                         
   3 -13   6       1438.56       1465.75        72.65 o                         
   4 -13   6        175.37        164.24        62.65 o                         
   5 -13   6       2451.37       2326.14        74.75 o                         
   6 -13   6       1507.83       1410.76        54.88 o                         
   7 -13   6         69.78        202.49        50.96 o                         
   8 -13   6       4726.18       4731.24       167.08 o                         
   9 -13   6       1579.91       1484.07       107.63 o                         
  -5 -12   6         86.01        341.93       116.48 o                         
  -4 -12   6        539.61        382.66       102.23 o                         
  -3 -12   6        965.23        955.73       126.24 o                         
  -2 -12   6        283.95        240.39        75.03 o                         
  -1 -12   6        113.80         62.70        70.14 o                         
   0 -12   6       2061.90       2053.53        92.02 o                         
   1 -12   6       2729.26       2620.14       147.42 o                         
   2 -12   6       1524.23       1873.57       101.36 o                         
   3 -12   6        312.92        325.19        47.59 o                         
   4 -12   6       6863.78       6823.79        84.89 o                         
   5 -12   6       2049.87       2036.06        63.59 o                         
   6 -12   6        668.23        683.39        55.88 o                         
   7 -12   6        484.10        564.21        64.11 o                         
   8 -12   6        266.50        151.41        68.05 o                         
   9 -12   6          3.98        -72.51        72.51 o                         
  10 -12   6       2068.68       2348.35       272.07 o                         
  11 -12   6       5637.83       5834.16       220.27 o                         
  -6 -11   6        313.26        270.00       101.69 o                         
  -5 -11   6        270.71        413.22        97.64 o                         
  -4 -11   6        698.73        633.42        93.70 o                         
  -3 -11   6        396.46        352.40        74.01 o                         
  -2 -11   6        952.64       1012.27        73.48 o                         
  -1 -11   6       1748.94       1643.55        75.19 o                         
   0 -11   6        106.50         37.49        61.75 o                         
   1 -11   6        772.45        735.37        61.53 o                         
   2 -11   6       2067.49       1978.35        66.43 o                         
   3 -11   6       2977.24       2741.34        73.93 o                         
   4 -11   6        544.24        493.86        38.48 o                         
   5 -11   6       7682.99       7763.03        98.42 o                         
   6 -11   6       2220.89       2227.32        80.16 o                         
   7 -11   6       5066.87       4975.34       107.71 o                         
   8 -11   6        314.33        255.83        56.04 o                         
   9 -11   6       2159.97       2199.30       117.18 o                         
  10 -11   6       1431.86       1348.26       102.33 o                         
  11 -11   6        726.85        600.58       115.51 o                         
  -7 -10   6        549.72        587.89        98.50 o                         
  -6 -10   6       1574.67       1471.80        95.05 o                         
  -5 -10   6        156.94        138.86        74.52 o                         
  -4 -10   6       4488.51       4869.16       132.50 o                         
  -3 -10   6       9137.64       9724.76       154.94 o                         
  -2 -10   6        357.91        268.37        61.39 o                         
  -1 -10   6        242.57        272.69        55.97 o                         
   0 -10   6          7.92        -22.73        51.10 o                         
   1 -10   6       3244.74       3314.62        59.61 o                         
   2 -10   6          9.46         58.07        35.44 o                         
   3 -10   6       1217.53       1171.17        42.48 o                         
   4 -10   6         93.62         67.83        32.24 o                         
   5 -10   6       3254.97       3067.33        84.71 o                         
   6 -10   6       2335.37       2293.94        79.87 o                         
   7 -10   6        279.13        226.90        47.65 o                         
   8 -10   6       2028.26       2006.61       104.34 o                         
   9 -10   6       2080.95       2020.47        91.77 o                         
  10 -10   6        817.96        689.23        83.72 o                         
  11 -10   6        426.95        371.41        88.02 o                         
  12 -10   6        250.29        142.38       109.12 o                         
  -8  -9   6       2290.47       2309.94       113.72 o                         
  -7  -9   6         27.13         60.69        66.76 o                         
  -6  -9   6        332.54        294.85        71.81 o                         
  -5  -9   6       3676.82       3636.90       119.32 o                         
  -4  -9   6        273.55        155.85        60.51 o                         
  -3  -9   6       5136.48       5280.80       116.80 o                         
  -2  -9   6      11743.25      12258.97       156.99 o                         
  -1  -9   6         11.22          5.14        48.40 o                         
   0  -9   6       3763.56       3854.90        95.64 o                         
   1  -9   6      18514.42      19869.90       178.04 o                         
   2  -9   6      22327.01      22718.08       213.37 o                         
   3  -9   6        925.80        824.36        32.66 o                         
   4  -9   6         58.72         50.10        29.96 o                         
   5  -9   6       2167.60       1993.63        55.99 o                         
   6  -9   6          4.70          3.49        40.14 o                         
   7  -9   6        223.37        158.51        44.79 o                         
   8  -9   6       2275.31       2311.43        79.01 o                         
   9  -9   6         31.18         96.95        55.46 o                         
  10  -9   6       3323.20       3185.83       107.17 o                         
  11  -9   6        117.75         49.70        77.66 o                         
  12  -9   6        102.20         70.84        94.51 o                         
  -9  -8   6        288.49        286.37        88.26 o                         
  -8  -8   6        878.47       1042.47        76.58 o                         
  -7  -8   6       2388.71       2363.56       120.20 o                         
  -6  -8   6       5518.46       5466.12       119.98 o                         
  -5  -8   6         26.03        -61.35        61.35 o                         
  -4  -8   6       1650.36       1564.35        94.24 o                         
  -3  -8   6          6.93        -19.10        54.23 o                         
  -2  -8   6         31.31        -15.96        48.67 o                         
  -1  -8   6       2523.20       2545.09        97.39 o                         
   0  -8   6       1726.38       1599.56        66.61 o                         
   2  -8   6      17458.88      18618.77       152.40 o                         
   3  -8   6      11018.81      10916.21       102.19 o                         
   4  -8   6        280.14        299.78        28.89 o                         
   5  -8   6       1057.72       1031.25        42.71 o                         
   6  -8   6      17739.78      18345.79       162.59 o                         
   7  -8   6       2561.38       2539.06        91.94 o                         
   8  -8   6        744.52        853.23        56.49 o                         
   9  -8   6       8837.05       8998.75       128.73 o                         
  10  -8   6         11.41        -33.99        58.72 o                         
  11  -8   6        233.38        293.11        71.23 o                         
  12  -8   6        713.54        590.80        86.93 o                         
  13  -8   6       2996.89       3549.50       230.04 o                         
 -10  -7   6        524.41        555.25        75.00 o                         
  -9  -7   6        146.66        114.92        48.18 o                         
  -8  -7   6         20.27         35.37        55.51 o                         
  -7  -7   6       1755.41       1974.06        73.32 o                         
  -6  -7   6       3224.70       3211.79        92.28 o                         
  -5  -7   6      10107.02      10078.06       130.76 o                         
  -4  -7   6        948.27        919.91        60.91 o                         
  -3  -7   6       1686.09       1547.29        78.01 o                         
  -2  -7   6       6148.59       6208.55       117.98 o                         
  -1  -7   6       8925.28       8946.13       154.35 o                         
   0  -7   6         98.25        144.93        57.24 o                         
   1  -7   6       1320.62       1552.64        48.68 o                         
   2  -7   6       1725.45       1731.61        45.56 o                         
   3  -7   6       4574.98       4468.80        56.99 o                         
   4  -7   6         65.64         85.00        30.61 o                         
   5  -7   6       7683.15       7822.21        94.95 o                         
   6  -7   6        104.02        119.27        38.46 o                         
   7  -7   6      14099.89      14699.56       150.94 o                         
   8  -7   6       2841.30       2688.10        87.46 o                         
   9  -7   6        743.72        744.48        59.59 o                         
  10  -7   6       2166.80       2157.99        78.89 o                         
  11  -7   6       1633.60       1868.11       122.86 o                         
  12  -7   6         80.66         10.77        84.20 o                         
  13  -7   6       2948.25       2930.16       259.57 o                         
 -11  -6   6       1450.26       1416.14       121.64 o                         
 -10  -6   6        126.06         67.25        67.27 o                         
  -9  -6   6        389.38        314.67        57.75 o                         
  -8  -6   6        837.97        819.80        39.11 o                         
  -7  -6   6         75.50        129.99        35.06 o                         
  -6  -6   6        420.99        581.74        60.83 o                         
  -5  -6   6         40.81         23.89        33.32 o                         
  -4  -6   6        638.51        626.05        54.55 o                         
  -3  -6   6       9737.23       9545.48       146.37 o                         
  -2  -6   6       6517.15       6407.14       102.52 o                         
  -1  -6   6       9924.30      10205.84       127.64 o                         
   0  -6   6       5725.06       6042.50        74.17 o                         
   1  -6   6       1902.58       1856.85        35.47 o                         
   2  -6   6       4023.50       3858.35        51.10 o                         
   3  -6   6       6722.24       6705.57        64.25 o                         
   4  -6   6        191.36        136.18        30.60 o                         
   5  -6   6         78.99         91.73        33.67 o                         
   6  -6   6       7498.98       8073.69       149.50 o                         
   7  -6   6       1229.97       1185.80        62.76 o                         
   8  -6   6       7288.36       7454.65       109.20 o                         
   9  -6   6       1651.48       1617.46        75.89 o                         
  10  -6   6       7043.31       7126.50       127.19 o                         
  11  -6   6        142.38        134.40        65.59 o                         
  12  -6   6       1002.70        978.94        85.07 o                         
  13  -6   6       1100.76        982.66       108.20 o                         
 -11  -5   6       3247.23       3131.66       154.71 o                         
 -10  -5   6       5293.71       5646.18       140.36 o                         
  -9  -5   6       1011.71        930.73        70.53 o                         
  -8  -5   6         58.58         84.25        45.55 o                         
  -7  -5   6      18277.25      18646.10       221.87 o                         
  -6  -5   6       2098.93       2091.46        54.38 o                         
  -5  -5   6        628.55        605.12        30.49 o                         
  -4  -5   6        290.81        453.67       139.59 o                         
  -3  -5   6         61.62         25.15        23.47 o                         
  -2  -5   6         71.88         16.20        37.26 o                         
  -1  -5   6       2436.27       2373.68        55.21 o                         
   0  -5   6      12609.16      13068.88       151.22 o                         
   1  -5   6       7620.84       7645.79        70.15 o                         
   2  -5   6       7916.52       8349.40        69.15 o                         
   3  -5   6       2085.87       2079.45        54.87 o                         
   4  -5   6       4236.38       4207.24        64.08 o                         
   5  -5   6          4.62        -32.84        32.84 o                         
   6  -5   6       2096.16       2016.50        65.91 o                         
   7  -5   6       3473.02       3412.66        78.68 o                         
   8  -5   6       2070.82       2011.18        64.40 o                         
   9  -5   6        542.68        604.25        52.67 o                         
  10  -5   6       6984.60       7414.84       127.78 o                         
  11  -5   6       9191.30       9307.14       141.49 o                         
  12  -5   6         73.85        -32.65        61.65 o                         
  13  -5   6       2091.76       2127.46       115.70 o                         
 -12  -4   6        257.05        430.02       103.10 o                         
 -11  -4   6         39.62        -74.91        75.60 o                         
 -10  -4   6        601.83        456.42        71.30 o                         
  -9  -4   6       3714.31       4066.24       112.57 o                         
  -8  -4   6       3208.85       3121.95       102.26 o                         
  -7  -4   6       4571.55       4443.79        67.26 o                         
  -6  -4   6      38027.58      39151.90       294.43 o                         
  -5  -4   6       3327.62       3291.20        54.71 o                         
  -4  -4   6       1927.09       1839.47        41.74 o                         
  -3  -4   6       2540.51       2494.19        57.11 o                         
  -2  -4   6      19085.56      18596.89       177.61 o                         
  -1  -4   6        396.58        347.94        18.00 o                         
   0  -4   6        889.28        825.08        29.73 o                         
   1  -4   6       3563.28       3659.61        48.20 o                         
   2  -4   6       4508.65       4806.77        55.29 o                         
   3  -4   6        212.11        262.24        25.97 o                         
   4  -4   6       7007.86       6886.08        81.10 o                         
   5  -4   6        206.04        198.18        32.75 o                         
   6  -4   6        156.34        211.03        36.36 o                         
   7  -4   6        352.04        265.99        40.65 o                         
   8  -4   6        916.88        886.11        45.43 o                         
   9  -4   6        999.03        934.19        47.58 o                         
  10  -4   6         52.95         33.01        39.78 o                         
  11  -4   6       6791.99       7170.63       109.25 o                         
  12  -4   6         59.06         77.74        57.35 o                         
  13  -4   6       1092.42       1014.90        86.95 o                         
 -12  -3   6         35.68         89.81        92.04 o                         
 -11  -3   6        490.85        503.18        75.75 o                         
 -10  -3   6       6590.87       6843.89       124.69 o                         
  -9  -3   6       1483.54       1475.57        61.19 o                         
  -8  -3   6        141.82         39.25        44.70 o                         
  -7  -3   6         30.10        -26.06        39.22 o                         
  -6  -3   6       1923.63       1752.71        54.73 o                         
  -5  -3   6       5478.68       5413.78        73.32 o                         
  -4  -3   6       3450.11       3239.55        54.52 o                         
  -3  -3   6      15068.56      14799.99       128.15 o                         
  -2  -3   6      20821.73      20010.78       152.53 o                         
  -1  -3   6      21940.43      22514.06       170.61 o                         
   0  -3   6       6448.88       6850.15        89.70 o                         
   1  -3   6       2461.42       2316.72        39.78 o                         
   2  -3   6       1571.47       1272.96        45.65 o                         
   3  -3   6       9659.70       9378.40        90.72 o                         
   4  -3   6        404.94        488.76        31.32 o                         
   5  -3   6      38811.17      39543.32       274.03 o                         
   6  -3   6       6506.74       6591.92        69.20 o                         
   7  -3   6        673.26        632.00        33.45 o                         
   8  -3   6        458.45        457.70        36.31 o                         
   9  -3   6       1182.65       1224.71        48.26 o                         
  10  -3   6        239.13        202.36        44.67 o                         
  11  -3   6          5.77          1.93        49.78 o                         
  12  -3   6       1118.71       1089.96        72.53 o                         
  13  -3   6        873.02        641.75        86.59 o                         
 -13  -2   6        290.10        122.15       179.65 o                         
 -12  -2   6         10.93          8.62        81.61 o                         
 -11  -2   6         52.81        -42.85        65.83 o                         
 -10  -2   6       1853.51       1770.32        71.08 o                         
  -9  -2   6      11575.79      11870.33       239.50 o                         
  -8  -2   6        898.91        889.43        53.65 o                         
  -7  -2   6        452.70        475.37        43.50 o                         
  -6  -2   6        896.21        755.57        39.05 o                         
  -5  -2   6       1388.30       1387.19        56.78 o                         
  -4  -2   6         62.40         19.94        24.22 o                         
  -3  -2   6      15323.28      15436.82       125.56 o                         
  -2  -2   6      13417.75      13842.85       113.60 o                         
  -1  -2   6       8148.67       8620.82        75.49 o                         
   0  -2   6       5695.36       6879.76        72.57 o                         
   1  -2   6      31073.05      34462.00       237.05 o                         
   2  -2   6      21060.49      22060.14       154.80 o                         
   3  -2   6       5175.68       4777.16        51.85 o                         
   4  -2   6      15447.48      15295.08       110.37 o                         
   5  -2   6        147.66        110.19        26.79 o                         
   6  -2   6      18284.66      19029.21       147.10 o                         
   7  -2   6       9323.15       9525.15       100.54 o                         
   8  -2   6       4758.06       4886.84        76.70 o                         
   9  -2   6       2722.40       2828.72        74.09 o                         
  10  -2   6       5806.51       6154.14        99.37 o                         
  11  -2   6       6980.17       7314.10       115.95 o                         
  12  -2   6        392.84        429.24        75.54 o                         
  13  -2   6        372.76        462.92        88.17 o                         
 -13  -1   6        221.70        107.95       118.93 o                         
 -12  -1   6         66.85        -43.62        79.77 o                         
 -11  -1   6          0.64        -59.36        59.36 o                         
 -10  -1   6        936.34        889.27        61.22 o                         
  -9  -1   6       6371.31       6814.61       112.00 o                         
  -8  -1   6       2463.85       2360.38        82.28 o                         
  -7  -1   6         55.54          7.95        42.50 o                         
  -6  -1   6        487.14        469.68        36.76 o                         
  -5  -1   6       9168.36       8753.23        84.77 o                         
  -4  -1   6       6752.43       6749.31        65.58 o                         
  -3  -1   6        103.08         88.23        21.59 o                         
  -2  -1   6       8780.15       8301.07        81.27 o                         
  -1  -1   6       5782.11       6081.70        71.86 o                         
   0  -1   6       1383.69       1445.23        36.17 o                         
   1  -1   6      12059.08      13187.13       100.33 o                         
   2  -1   6      53761.95      53513.24       333.32 o                         
   3  -1   6       5424.73       4886.57        54.22 o                         
   4  -1   6        232.30        198.19        24.09 o                         
   5  -1   6       1849.58       1708.62        51.03 o                         
   6  -1   6        103.04         88.63        31.04 o                         
   7  -1   6       2081.87       2039.51        58.42 o                         
   8  -1   6       3267.74       3396.13        78.10 o                         
   9  -1   6       2165.26       2262.30       104.97 o                         
  10  -1   6       5409.71       5426.86        99.44 o                         
  11  -1   6       5487.37       5728.96       117.14 o                         
  12  -1   6       3339.73       3609.84       113.95 o                         
  13  -1   6        188.87        207.93       110.72 o                         
 -13   0   6       1747.30       1955.63       147.86 o                         
 -12   0   6       1820.66       1611.31        94.82 o                         
 -11   0   6       2357.68       2402.43        94.45 o                         
 -10   0   6       1049.34       1136.64        67.22 o                         
  -9   0   6          2.69        -49.69        49.69 o                         
  -8   0   6       1974.22       1939.63        75.95 o                         
  -7   0   6          6.61          7.10        36.76 o                         
  -6   0   6        564.37        594.27        38.73 o                         
  -5   0   6        492.41        418.28        31.47 o                         
  -4   0   6      31891.53      31037.77       220.87 o                         
  -3   0   6          9.73         36.11        20.20 o                         
  -2   0   6        168.89        138.14        24.63 o                         
  -1   0   6       4447.33       4406.20        63.57 o                         
   0   0   6       1122.74       1000.03        35.70 o                         
   1   0   6        373.28        389.61        22.11 o                         
   2   0   6       2973.99       2458.79        44.28 o                         
   3   0   6      41851.19      42506.35       272.63 o                         
   4   0   6        832.85        975.12        32.27 o                         
   5   0   6         64.67         39.82        26.56 o                         
   6   0   6       3506.80       3491.37        68.56 o                         
   7   0   6       8988.30       9441.92       106.17 o                         
   8   0   6      10565.64      10818.56       116.22 o                         
   9   0   6       1594.09       1620.18        72.53 o                         
  10   0   6        718.52        744.32        58.12 o                         
  11   0   6         29.24         80.64        62.33 o                         
  12   0   6          0.16        -87.58        87.58 o                         
 -14   1   6        244.52        144.08       142.44 o                         
 -13   1   6       2109.52       2176.58       225.03 o                         
 -12   1   6       6442.09       6630.45       211.69 o                         
 -11   1   6       2506.11       2372.39        87.68 o                         
 -10   1   6       6331.57       6559.60       139.73 o                         
  -9   1   6       1851.64       1668.99        75.14 o                         
  -8   1   6       7680.91       7773.79       108.02 o                         
  -7   1   6          8.17         21.70        37.57 o                         
  -6   1   6       3724.54       3393.66        53.86 o                         
  -5   1   6      19677.23      20006.49       153.37 o                         
  -4   1   6       1354.02       1098.69        50.88 o                         
  -3   1   6      15025.63      14045.15       106.65 o                         
  -2   1   6       5792.10       5481.86        60.50 o                         
  -1   1   6        363.68        301.54        20.10 o                         
   0   1   6      11963.04      12858.86       101.25 o                         
   1   1   6        154.39        286.85        23.10 o                         
   2   1   6        151.84        120.13        23.91 o                         
   3   1   6      16118.53      16904.66       125.48 o                         
   4   1   6        102.41         61.06        25.78 o                         
   5   1   6       3968.64       3937.78        61.21 o                         
   6   1   6       1615.24       1387.47        54.67 o                         
   7   1   6      17486.57      18555.76       152.68 o                         
   8   1   6      11620.20      12076.35       126.68 o                         
   9   1   6         10.37         46.90        47.77 o                         
  10   1   6        827.88        866.62        60.25 o                         
  11   1   6        912.10        974.46        83.63 o                         
  12   1   6        973.97       1080.69        93.39 o                         
 -14   2   6        508.70        711.76       155.45 o                         
 -13   2   6         91.41        -66.82        90.20 o                         
 -12   2   6        162.64        106.24        69.44 o                         
 -11   2   6       4188.74       4423.94       118.49 o                         
 -10   2   6        234.18        136.66        54.41 o                         
  -9   2   6        228.77        268.11        50.98 o                         
  -8   2   6       5585.97       5759.94        94.49 o                         
  -7   2   6      24357.18      24975.51       206.62 o                         
  -6   2   6         36.26         78.30        25.50 o                         
  -5   2   6       8571.39       8207.47        78.45 o                         
  -4   2   6       6306.13       5798.76        66.12 o                         
  -3   2   6       2823.41       2621.84        44.83 o                         
  -2   2   6       7811.98       7746.33        76.68 o                         
  -1   2   6      45788.65      46209.02       304.43 o                         
   0   2   6      26844.96      26726.50       186.29 o                         
   1   2   6      17484.44      17544.79       132.83 o                         
   2   2   6      13192.38      13455.61       110.94 o                         
   3   2   6       8429.27       8568.81        81.82 o                         
   4   2   6        501.35        570.31        31.00 o                         
   5   2   6       1062.91       1114.38        37.70 o                         
   6   2   6       1269.74       1312.74        44.01 o                         
   7   2   6        825.64        795.25        47.10 o                         
   8   2   6       6927.28       7124.42       101.30 o                         
   9   2   6        299.03        245.00        58.03 o                         
  10   2   6        297.14        165.12        69.19 o                         
  11   2   6        318.51        158.59        87.11 o                         
  12   2   6        506.63        599.20       110.82 o                         
 -14   3   6          1.84        100.61       124.16 o                         
 -13   3   6       4021.98       4079.55       259.21 o                         
 -12   3   6       1861.56       1736.70       119.64 o                         
 -11   3   6       1035.68        975.69        74.09 o                         
 -10   3   6        290.77        170.57        53.36 o                         
  -9   3   6         69.29         43.57        37.03 o                         
  -8   3   6       4817.55       4874.11        76.53 o                         
  -7   3   6       3377.61       3280.13        64.35 o                         
  -6   3   6      23291.62      23732.71       168.22 o                         
  -5   3   6       1706.39       1613.57        46.75 o                         
  -4   3   6          3.11          1.56        23.45 o                         
  -3   3   6       3800.54       3407.15        51.11 o                         
  -2   3   6       1580.52       1560.86        55.35 o                         
  -1   3   6       3552.30       4097.84        55.88 o                         
   0   3   6      47503.68      48273.03       320.31 o                         
   1   3   6       1032.31        932.52        36.99 o                         
   2   3   6      19177.85      18761.15       144.73 o                         
   3   3   6      27233.71      28065.07       203.71 o                         
   4   3   6      27997.88      29109.82       194.41 o                         
   5   3   6       4142.11       4072.07        67.97 o                         
   6   3   6         45.01         -8.81        33.30 o                         
   7   3   6       7052.71       7447.08       113.66 o                         
   8   3   6        864.52        847.55        59.54 o                         
   9   3   6        610.03        499.52        63.58 o                         
  10   3   6         23.52        -48.27        80.60 o                         
  11   3   6       1665.19       1380.77       135.96 o                         
 -14   4   6          8.06         85.24       149.98 o                         
 -13   4   6       2237.61       2044.57       100.34 o                         
 -12   4   6       2715.10       2650.65        96.35 o                         
 -11   4   6       1742.09       1675.75        75.14 o                         
 -10   4   6        120.80        158.55        34.27 o                         
  -9   4   6       3017.85       2869.15        75.20 o                         
  -8   4   6       1852.91       1767.86        59.13 o                         
  -7   4   6       5558.32       5484.75        77.79 o                         
  -6   4   6       6372.57       6005.07        72.50 o                         
  -5   4   6       2215.47       2109.05        48.11 o                         
  -4   4   6        192.08        149.18        25.62 o                         
  -3   4   6       5219.46       4885.89        61.08 o                         
  -2   4   6      17674.36      18043.02       144.44 o                         
  -1   4   6      16423.09      17988.60       137.21 o                         
   0   4   6      15353.72      15254.33       122.40 o                         
   1   4   6       3508.60       3100.28        58.25 o                         
   2   4   6         92.03         60.60        30.51 o                         
   3   4   6       3873.41       3810.97        68.02 o                         
   4   4   6       3958.92       4086.12        69.21 o                         
   5   4   6      15384.04      16184.71       152.75 o                         
   6   4   6        482.01        453.56        47.58 o                         
   7   4   6       2236.29       2218.49        89.59 o                         
   8   4   6       8550.85       9275.15       133.63 o                         
   9   4   6       1005.79        943.37        83.02 o                         
  10   4   6         85.70        -86.18        86.18 o                         
  11   4   6       2952.67       2671.66       157.75 o                         
 -14   5   6        617.67        573.07       158.39 o                         
 -13   5   6        776.11        676.29        91.82 o                         
 -12   5   6       4679.99       4825.41       142.93 o                         
 -11   5   6        367.29        312.47        42.26 o                         
 -10   5   6       4012.02       4226.90        83.27 o                         
  -9   5   6          5.48         32.88        41.19 o                         
  -8   5   6       2138.02       2104.17        63.76 o                         
  -7   5   6        127.61        130.83        36.00 o                         
  -6   5   6       1131.77       1098.94        45.67 o                         
  -5   5   6       6569.72       6419.67        69.47 o                         
  -4   5   6         10.12        -17.43        26.11 o                         
  -3   5   6       6451.42       6438.72        74.71 o                         
  -2   5   6        456.32        430.61        27.54 o                         
  -1   5   6      10835.62      10530.71        92.15 o                         
   0   5   6      12339.35      12184.33        97.76 o                         
   1   5   6       6419.40       5937.69        70.85 o                         
   2   5   6        311.81        253.11        31.52 o                         
   3   5   6        825.45        853.77        33.99 o                         
   4   5   6      16034.75      16242.09       145.50 o                         
   5   5   6         45.53         18.87        42.81 o                         
   6   5   6       2375.06       2401.26        82.06 o                         
   7   5   6        344.25        373.78        64.62 o                         
   8   5   6         48.03        -37.55        64.89 o                         
   9   5   6       2299.27       2171.19        93.41 o                         
  10   5   6       1063.35       1267.67       173.72 o                         
 -14   6   6         33.03        209.04       121.35 o                         
 -13   6   6       2923.85       2862.29       118.08 o                         
 -12   6   6       1140.11        980.82        56.89 o                         
 -11   6   6        227.35        204.98        50.16 o                         
 -10   6   6        358.67        299.49        50.01 o                         
  -9   6   6      17634.88      18712.96       166.62 o                         
  -8   6   6       1357.62       1294.54        50.53 o                         
  -7   6   6        308.37        277.29        38.33 o                         
  -6   6   6       1973.83       1870.03        57.23 o                         
  -5   6   6        259.60        245.31        28.19 o                         
  -4   6   6       1039.16       1002.73        38.33 o                         
  -3   6   6        658.22        655.83        34.38 o                         
  -2   6   6        695.26        590.62        31.03 o                         
  -1   6   6      18462.68      18485.91       202.39 o                         
   0   6   6       4977.61       4763.05        64.22 o                         
   1   6   6       1255.92       1210.30        40.05 o                         
   2   6   6       3108.05       3318.54        63.10 o                         
   3   6   6       2338.90       2407.10        70.92 o                         
   4   6   6       3503.15       3469.07        83.54 o                         
   5   6   6       3088.75       3085.31        88.59 o                         
   6   6   6       1171.78       1119.98        64.76 o                         
   7   6   6        156.77        131.55        64.85 o                         
   8   6   6       2440.77       2320.42        95.38 o                         
   9   6   6        396.44        324.43        98.77 o                         
 -14   7   6        469.77        258.59       155.09 o                         
 -13   7   6         11.59         -6.35        69.07 o                         
 -12   7   6       1589.29       1429.75        66.03 o                         
 -11   7   6       1410.61       1942.66       123.62 o                         
 -10   7   6       2172.17       2107.54        88.28 o                         
  -9   7   6        901.11        845.95        57.32 o                         
  -8   7   6       9332.30       9902.72       114.66 o                         
  -7   7   6        751.66        688.53        39.81 o                         
  -6   7   6        556.25        572.01        34.27 o                         
  -5   7   6       8102.58       8465.55        87.59 o                         
  -4   7   6      19885.05      20577.97       164.14 o                         
  -3   7   6       1502.81       1630.23        59.62 o                         
  -2   7   6        746.60        770.01        36.16 o                         
  -1   7   6       6141.09       6266.93        77.24 o                         
   0   7   6       1574.84       1561.22        48.88 o                         
   1   7   6        884.92        882.60        40.11 o                         
   2   7   6       2351.52       3127.18        76.11 o                         
   3   7   6         84.87        106.78        44.68 o                         
   4   7   6       3640.12       3519.94        91.23 o                         
   5   7   6       5083.44       5264.71       105.40 o                         
   6   7   6        614.79        462.19        59.60 o                         
   7   7   6        268.82        174.19        77.61 o                         
   8   7   6          2.44        -92.89        92.89 o                         
   9   7   6       2046.18       1812.50       148.91 o                         
 -13   8   6          6.22         13.14        79.89 o                         
 -12   8   6       2078.05       1995.14       105.40 o                         
 -11   8   6        112.27        407.95        70.57 o                         
 -10   8   6       2102.62       2095.00        79.64 o                         
  -9   8   6       3200.47       3309.10        96.09 o                         
  -8   8   6         12.66         -3.42        37.99 o                         
  -7   8   6       2345.11       2229.87        61.42 o                         
  -6   8   6       1157.91       1173.70        42.78 o                         
  -5   8   6       3563.35       3531.14        61.30 o                         
  -4   8   6      12694.28      13058.47       124.99 o                         
  -3   8   6      15721.78      17092.78       170.10 o                         
  -2   8   6       7007.41       9726.33       150.55 o                         
  -1   8   6       5511.20       6813.97        99.30 o                         
   0   8   6      12495.49      12863.15       112.66 o                         
   1   8   6       5665.64       5369.39        81.16 o                         
   2   8   6       2130.44       2099.83        70.52 o                         
   3   8   6       5993.97       5944.32       105.41 o                         
   4   8   6         59.06         61.71        54.54 o                         
   5   8   6        569.40        456.84        68.45 o                         
   6   8   6       2372.34       2201.14       136.29 o                         
   7   8   6       1639.56       1516.58       121.83 o                         
   8   8   6        363.35        455.76       130.18 o                         
 -13   9   6         65.93       -107.79       107.79 o                         
 -12   9   6        563.80        589.48        77.56 o                         
 -11   9   6       4684.79       5193.74       180.81 o                         
 -10   9   6        677.76        689.31        55.00 o                         
  -9   9   6       1315.59       1321.83        57.21 o                         
  -8   9   6       3692.45       3687.43        79.13 o                         
  -7   9   6       3303.55       3322.35        66.63 o                         
  -6   9   6        845.15        913.15        55.05 o                         
  -5   9   6       3442.20       3535.03        92.15 o                         
  -4   9   6       2704.91       2717.33        65.31 o                         
  -3   9   6       4870.35       5023.25        82.66 o                         
  -2   9   6       1756.14       2430.02        71.18 o                         
  -1   9   6       2420.00       2691.45        67.53 o                         
   0   9   6       1927.08       1917.10        68.19 o                         
   1   9   6       4061.35       4386.11        79.93 o                         
   2   9   6       7561.49       7436.13       115.55 o                         
   3   9   6         97.82         61.62        53.68 o                         
   4   9   6       3019.66       2983.20       104.22 o                         
   5   9   6       1936.92       1741.78       119.66 o                         
   6   9   6        644.83        762.97       151.34 o                         
   7   9   6       2614.94       2106.15       170.20 o                         
 -12  10   6          1.02        -15.95        92.41 o                         
 -11  10   6       2012.04       1958.28       116.72 o                         
 -10  10   6          3.47         27.21        46.52 o                         
  -9  10   6       3989.62       3800.40        82.04 o                         
  -8  10   6        868.10        880.87        67.57 o                         
  -7  10   6       4878.19       5162.51       119.68 o                         
  -6  10   6       1128.42       1126.16        69.10 o                         
  -5  10   6         63.25        -44.70        68.11 o                         
  -4  10   6       8190.41       8596.80       122.81 o                         
  -3  10   6       1692.95       2375.41        88.98 o                         
  -2  10   6        902.05        956.61        51.01 o                         
  -1  10   6       1120.99       1046.68        45.65 o                         
   0  10   6       2250.19       2098.04        95.49 o                         
   1  10   6         50.71         95.44        46.96 o                         
   2  10   6       2507.08       2331.21        83.07 o                         
   3  10   6       4101.31       4007.82       123.18 o                         
   4  10   6         12.69         -9.60        78.00 o                         
   5  10   6          6.33        -46.76        91.42 o                         
   6  10   6        491.36        559.86       164.16 o                         
 -12  11   6       2096.56       1696.37       125.29 o                         
 -11  11   6         92.16        150.43        96.46 o                         
 -10  11   6        879.71        740.71        98.60 o                         
  -9  11   6        579.17        271.97        72.53 o                         
  -8  11   6       1292.69       1197.31        80.67 o                         
  -7  11   6        186.78        156.95        61.44 o                         
  -6  11   6       5523.16       5573.08       125.83 o                         
  -5  11   6       1607.63       1592.07        74.12 o                         
  -4  11   6       4169.11       4143.12       109.62 o                         
  -3  11   6       8033.11       8640.44       130.67 o                         
  -2  11   6       1488.04       1497.45        84.08 o                         
  -1  11   6        869.63        766.90        69.88 o                         
   0  11   6         87.20         61.54        46.13 o                         
   1  11   6       1857.13       2203.21       103.92 o                         
   2  11   6        185.21        251.57        66.25 o                         
   3  11   6         48.36         14.34        77.91 o                         
   4  11   6        987.55        912.47        98.32 o                         
 -11  12   6       4004.86       3957.57       192.41 o                         
 -10  12   6       2370.97       2144.22       165.55 o                         
  -9  12   6        927.32        841.76       119.08 o                         
  -8  12   6       2341.87       2545.18       110.59 o                         
  -7  12   6       2721.93       2342.68       101.63 o                         
  -6  12   6       1065.67        805.02        76.16 o                         
  -5  12   6       1601.99       1429.27        89.36 o                         
  -4  12   6       1906.76       1792.04        84.64 o                         
  -3  12   6         71.38         42.52        75.15 o                         
  -2  12   6       2652.76       2471.39       140.45 o                         
  -1  12   6        551.32        348.98        68.52 o                         
   0  12   6        310.14        305.47        59.93 o                         
   1  12   6       2875.47       3106.71       107.02 o                         
   2  12   6        598.32        501.68        96.65 o                         
   3  12   6        289.28         67.60       100.11 o                         
  -9  13   6       1864.46       1803.40       150.34 o                         
  -8  13   6       1314.74       1107.58       131.74 o                         
  -7  13   6       8633.13       9141.72       248.16 o                         
  -6  13   6       8567.51       8421.20       217.66 o                         
  -5  13   6        231.18        212.55        99.10 o                         
  -4  13   6        816.34        630.35       105.27 o                         
  -3  13   6       2264.97       2281.28       257.04 o                         
  -2  13   6       1499.53       1618.42       170.37 o                         
  -1  13   6       3140.29       2902.82       158.39 o                         
   0  13   6       2776.46       2676.97       183.64 o                         
   1  13   6        437.26        311.63       122.01 o                         
  -7  14   6        105.65        -27.81       146.58 o                         
  -6  14   6       2129.19       2077.07       187.89 o                         
  -5  14   6       1072.03       1008.73       135.61 o                         
  -4  14   6         10.70       -103.96       136.27 o                         
  -3  14   6        317.50        453.14       139.72 o                         
   0 -14   7       2680.94       2406.54       157.79 o                         
   1 -14   7        465.19        324.99       102.06 o                         
   2 -14   7        709.33        574.74       113.30 o                         
   3 -14   7       1939.39       2121.16       134.62 o                         
   4 -14   7        314.10        399.47        85.65 o                         
   5 -14   7        144.16        345.34       115.92 o                         
   6 -14   7       4078.28       4086.98       211.68 o                         
   7 -14   7       1873.45       1792.51       160.10 o                         
  -2 -13   7        127.86        173.04        97.78 o                         
  -1 -13   7          3.70        -63.94        84.28 o                         
   0 -13   7        882.87        735.76       129.03 o                         
   1 -13   7        901.49        743.62        87.27 o                         
   2 -13   7       2948.27       3236.43       150.89 o                         
   3 -13   7        182.05        145.92        57.11 o                         
   4 -13   7       2675.27       2495.70       176.01 o                         
   5 -13   7        115.79         31.26        40.30 o                         
   6 -13   7        366.96        414.39        45.80 o                         
   7 -13   7       2282.73       2253.21       114.15 o                         
   8 -13   7       2764.18       2811.63       129.88 o                         
   9 -13   7       2336.88       2016.46       296.72 o                         
  -4 -12   7       3429.49       3499.42       147.45 o                         
  -3 -12   7          2.54        -36.59        87.52 o                         
  -2 -12   7        166.47         82.97        86.01 o                         
  -1 -12   7         68.09         11.87        67.89 o                         
   0 -12   7        160.66        161.56        69.38 o                         
   1 -12   7        251.92        250.23        66.21 o                         
   2 -12   7        578.66        557.64        72.43 o                         
   3 -12   7       2145.33       2006.21        77.90 o                         
   4 -12   7         31.67         22.95        50.79 o                         
   5 -12   7        218.34        114.07        42.18 o                         
   6 -12   7        369.04        287.25        56.65 o                         
   7 -12   7        983.41        988.37        71.71 o                         
   8 -12   7       1264.98       1347.38        82.93 o                         
   9 -12   7       1402.15       1559.32       100.32 o                         
  10 -12   7        480.17        602.06       125.93 o                         
  -6 -11   7       3499.31       3504.64       175.57 o                         
  -5 -11   7         12.38        -69.69        91.03 o                         
  -4 -11   7       2301.73       2323.41       108.23 o                         
  -3 -11   7       6905.40       7028.19       168.33 o                         
  -2 -11   7         61.58         18.15        62.59 o                         
  -1 -11   7          5.86        -59.76        63.37 o                         
   0 -11   7        870.49        872.37        68.38 o                         
   1 -11   7       6182.23       6081.09       130.56 o                         
   2 -11   7       1192.37       1177.63        65.78 o                         
   3 -11   7       5803.12       5824.68       108.31 o                         
   4 -11   7       7712.77       7863.45        96.25 o                         
   5 -11   7        200.76        154.47        34.61 o                         
   6 -11   7         42.42         41.26        48.35 o                         
   7 -11   7       2199.72       2072.23       107.29 o                         
   8 -11   7        979.34        934.60        66.69 o                         
   9 -11   7        488.57        456.79        71.22 o                         
  10 -11   7        283.01        264.87        85.23 o                         
  11 -11   7          0.14        143.50       147.74 o                         
  -7 -10   7       2408.75       1935.63       183.07 o                         
  -6 -10   7         26.10         60.58        87.49 o                         
  -5 -10   7       2170.42       1863.61        89.27 o                         
  -4 -10   7        141.94         64.76        72.62 o                         
  -3 -10   7        201.00        154.40        64.91 o                         
  -2 -10   7       6697.33       6706.90       122.95 o                         
  -1 -10   7       1418.26       1363.35        68.45 o                         
   0 -10   7        261.00        254.49        56.76 o                         
   1 -10   7       9986.90      10113.49       154.52 o                         
   2 -10   7       2345.55       2388.60        80.35 o                         
   3 -10   7       3741.24       3624.89        60.46 o                         
   4 -10   7       5890.68       5908.18       124.75 o                         
   5 -10   7       7258.02       7369.01       105.33 o                         
   6 -10   7         15.92         12.53        48.37 o                         
   7 -10   7       1877.50       1710.40        63.53 o                         
   8 -10   7      16961.57      17212.17       175.78 o                         
   9 -10   7       1566.23       1443.84        75.38 o                         
  10 -10   7        131.79        188.27        82.96 o                         
  11 -10   7         22.15       -113.00       113.00 o                         
  12 -10   7       1136.73       1291.96       163.62 o                         
  -8  -9   7        307.29        337.58       119.67 o                         
  -7  -9   7       1973.04       2086.96       125.60 o                         
  -6  -9   7       5558.18       5582.57       154.37 o                         
  -5  -9   7        631.37        730.84        71.25 o                         
  -4  -9   7        894.18       1125.24        80.49 o                         
  -3  -9   7       1838.87       1871.74        87.07 o                         
  -2  -9   7       1229.76       1118.01        56.73 o                         
  -1  -9   7       4312.98       4409.46       105.37 o                         
   0  -9   7      10922.79      11473.47       173.38 o                         
   1  -9   7       4147.74       4101.01        78.31 o                         
   2  -9   7       2699.29       2624.32        66.72 o                         
   3  -9   7         23.59          9.66        25.71 o                         
   4  -9   7       1771.10       1763.92        59.90 o                         
   5  -9   7         78.99         50.39        41.50 o                         
   6  -9   7       3198.69       3116.20        82.29 o                         
   7  -9   7        106.23        102.60        47.29 o                         
   8  -9   7       6089.22       5855.43       109.41 o                         
   9  -9   7      10878.47      11199.73       156.67 o                         
  10  -9   7        409.57        543.88        78.05 o                         
  11  -9   7        137.73         87.18        87.05 o                         
  12  -9   7       1178.98       1072.12       113.23 o                         
  -9  -8   7         80.54        168.36       118.02 o                         
  -8  -8   7          9.24        194.79        95.47 o                         
  -7  -8   7        169.98         29.80        46.48 o                         
  -6  -8   7       1663.44       1637.45        90.66 o                         
  -5  -8   7        229.23        210.55        65.76 o                         
  -4  -8   7        313.22        309.21        60.11 o                         
  -3  -8   7         43.64         54.96        49.17 o                         
  -2  -8   7       5151.06       5010.66        94.94 o                         
  -1  -8   7        546.69        509.41        59.96 o                         
   0  -8   7       8562.85       8844.83       122.14 o                         
   1  -8   7       7823.59       8670.66        98.45 o                         
   2  -8   7       4442.17       4492.84        57.16 o                         
   3  -8   7        789.42        742.05        31.31 o                         
   4  -8   7       3010.16       3033.98        70.71 o                         
   5  -8   7      23965.87      24872.47       200.75 o                         
   6  -8   7       1654.45       1606.74        58.40 o                         
   7  -8   7       1175.30        988.50        60.58 o                         
   8  -8   7        874.66        809.87        71.66 o                         
   9  -8   7          3.63         48.65        58.56 o                         
  10  -8   7        276.76        264.42        69.62 o                         
  11  -8   7       1679.86       1706.81       112.43 o                         
  12  -8   7        898.86        896.01       122.52 o                         
 -10  -7   7        667.03        106.05       277.25 o                         
  -9  -7   7         45.99        123.00       111.97 o                         
  -8  -7   7       1962.85       1956.12        93.74 o                         
  -7  -7   7        101.13         72.82        45.67 o                         
  -6  -7   7        283.58        341.01        41.25 o                         
  -5  -7   7       2636.04       2658.33       101.75 o                         
  -4  -7   7       1819.60       1765.59        74.52 o                         
  -3  -7   7          1.99         -8.03        44.88 o                         
  -2  -7   7         62.62         13.21        45.11 o                         
  -1  -7   7       7986.09       8005.59       121.03 o                         
   0  -7   7        199.35        177.67        25.46 o                         
   1  -7   7         88.87        141.07        28.57 o                         
   2  -7   7       1384.96       1329.06        38.10 o                         
   3  -7   7          3.47         19.39        22.61 o                         
   4  -7   7        128.97         77.92        32.37 o                         
   5  -7   7       3311.19       3439.90        74.64 o                         
   6  -7   7      10250.59      10777.67       121.94 o                         
   7  -7   7        579.74        495.24        50.25 o                         
   8  -7   7        162.63        124.40        52.64 o                         
   9  -7   7       5989.64       6424.55       118.60 o                         
  10  -7   7       7861.12       7982.79       155.71 o                         
  11  -7   7        181.26        214.42        71.55 o                         
  12  -7   7       2255.88       2103.84       148.53 o                         
  13  -7   7        723.68        577.00       129.76 o                         
 -10  -6   7       4118.91       4354.61       174.88 o                         
  -9  -6   7       3193.47       3044.52       158.79 o                         
  -8  -6   7        414.18        398.22        33.19 o                         
  -7  -6   7       9098.51       9550.45       122.16 o                         
  -6  -6   7        232.25        235.02        40.58 o                         
  -5  -6   7        123.23        130.10        34.45 o                         
  -4  -6   7       5845.58       5960.03        87.66 o                         
  -3  -6   7       8297.71       8436.43       134.80 o                         
  -2  -6   7       2181.48       2224.80        84.67 o                         
  -1  -6   7       5512.56       5359.36       104.17 o                         
   0  -6   7      14665.29      15284.24       146.65 o                         
   1  -6   7        599.72        588.20        26.39 o                         
   2  -6   7      12383.32      12499.91       101.62 o                         
   3  -6   7          5.67        -19.35        19.35 o                         
   4  -6   7         13.15        -10.55        30.35 o                         
   5  -6   7        503.02        549.19        37.60 o                         
   6  -6   7        210.12        174.09        44.47 o                         
   7  -6   7        882.53        832.74        52.18 o                         
   8  -6   7       1161.73       1158.56        55.19 o                         
   9  -6   7         47.55          0.85        55.39 o                         
  10  -6   7       6147.30       6453.04       127.23 o                         
  11  -6   7       2108.26       1879.30       110.94 o                         
  12  -6   7          6.89        -91.48        91.48 o                         
  13  -6   7        820.80        649.06       123.10 o                         
 -11  -5   7       1726.33       1618.42       130.82 o                         
 -10  -5   7         10.49        -83.60        83.60 o                         
  -9  -5   7       1575.82       1495.47        88.34 o                         
  -8  -5   7       2120.66       2076.34       102.63 o                         
  -7  -5   7          1.88         14.87        31.44 o                         
  -6  -5   7       2805.77       2755.73        71.58 o                         
  -5  -5   7        264.41        269.54        36.04 o                         
  -4  -5   7       2917.97       3272.92        70.95 o                         
  -3  -5   7       3657.61       3619.94       100.89 o                         
  -2  -5   7       5951.17       5725.27        73.17 o                         
  -1  -5   7        784.67        738.46        36.44 o                         
   0  -5   7      14064.19      14799.90       127.45 o                         
   1  -5   7      23951.82      24503.68       190.09 o                         
   2  -5   7      12913.92      13357.78        97.97 o                         
   3  -5   7       4111.74       4006.21        61.15 o                         
   4  -5   7      26148.66      25759.59       198.90 o                         
   5  -5   7       2266.03       2409.09        81.60 o                         
   6  -5   7         13.25         -9.76        38.52 o                         
   7  -5   7        259.23        202.70        42.88 o                         
   8  -5   7        647.00        541.30        50.33 o                         
   9  -5   7        826.59        746.77        57.32 o                         
  10  -5   7         71.24         67.03        61.61 o                         
  11  -5   7       5216.64       5356.91       127.22 o                         
  12  -5   7         26.72        -24.21        85.44 o                         
  13  -5   7        225.49        151.65       105.58 o                         
 -12  -4   7         55.27        145.81        98.25 o                         
 -11  -4   7         29.33         70.11        77.03 o                         
 -10  -4   7       2899.16       2892.22       157.29 o                         
  -9  -4   7         84.82        130.82        55.61 o                         
  -8  -4   7         45.81         31.89        47.80 o                         
  -7  -4   7        899.85        805.76        54.44 o                         
  -6  -4   7       1869.29       1941.16        52.67 o                         
  -5  -4   7        356.74        318.78        28.63 o                         
  -4  -4   7      10187.19       9955.81       108.13 o                         
  -3  -4   7      13901.19      13629.92       120.03 o                         
  -2  -4   7          8.75         12.18        17.49 o                         
  -1  -4   7         35.68         34.35        18.63 o                         
   0  -4   7       1996.60       1946.70        46.84 o                         
   1  -4   7        279.45        266.73        22.44 o                         
   2  -4   7       5973.14       5791.01        64.00 o                         
   3  -4   7      17929.53      18047.37       146.48 o                         
   4  -4   7       1420.91       1567.02        55.47 o                         
   5  -4   7      29907.66      30026.44       323.95 o                         
   6  -4   7      11089.39      11089.34       113.05 o                         
   7  -4   7       8047.47       8480.67       105.24 o                         
   8  -4   7        238.60        195.71        46.78 o                         
   9  -4   7       4054.01       4210.63        81.13 o                         
  10  -4   7       1892.78       1890.15        66.89 o                         
  11  -4   7        658.89        515.25        48.12 o                         
  12  -4   7       2278.96       2093.44        86.13 o                         
  13  -4   7         77.52         11.39       118.20 o                         
 -12  -3   7         46.30         21.97       160.26 o                         
 -11  -3   7        658.38        326.86        74.29 o                         
 -10  -3   7        571.07        594.11        65.84 o                         
  -9  -3   7       2988.97       3094.90        96.16 o                         
  -8  -3   7        108.43        233.60        57.96 o                         
  -7  -3   7        508.59        488.36        46.54 o                         
  -6  -3   7       1956.77       1968.17        51.08 o                         
  -5  -3   7       1416.66       1438.27        49.71 o                         
  -4  -3   7        404.26        327.12        27.76 o                         
  -3  -3   7       7688.22       7542.84        75.98 o                         
  -2  -3   7      22112.56      22188.43       161.62 o                         
  -1  -3   7       4378.31       4441.56        55.59 o                         
   0  -3   7       3773.86       4240.60        52.94 o                         
   1  -3   7      31943.58      36266.46       238.59 o                         
   2  -3   7       8091.27       8424.08        73.91 o                         
   3  -3   7        411.11        307.42        21.57 o                         
   4  -3   7      13821.50      14059.28       125.00 o                         
   5  -3   7         16.67         -3.96        31.97 o                         
   6  -3   7        399.54        392.05        30.05 o                         
   7  -3   7       5634.86       5781.97        73.24 o                         
   8  -3   7       6077.43       6385.12        85.12 o                         
   9  -3   7        466.38        457.91        42.10 o                         
  10  -3   7       2594.04       2603.68        75.20 o                         
  11  -3   7       1712.75       1752.59        68.34 o                         
  12  -3   7          5.71        -65.11        65.11 o                         
  13  -3   7       1535.87       1331.74       111.56 o                         
 -13  -2   7         10.75       -129.36       129.36 o                         
 -12  -2   7       1408.76       1368.28       127.30 o                         
 -11  -2   7        792.83        798.07        76.93 o                         
 -10  -2   7        902.79        808.07        62.72 o                         
  -9  -2   7       2550.66       2460.10        89.13 o                         
  -8  -2   7        418.21        381.26        50.50 o                         
  -7  -2   7        387.54        365.62        42.29 o                         
  -6  -2   7       3332.89       3229.99        60.53 o                         
  -5  -2   7       2351.50       2235.61        56.94 o                         
  -4  -2   7         17.37         13.72        23.45 o                         
  -3  -2   7       3073.48       2966.22        49.78 o                         
  -2  -2   7       7526.59       7578.54        67.31 o                         
  -1  -2   7        334.98        293.05        18.73 o                         
   0  -2   7       6153.80       7425.25        75.40 o                         
   1  -2   7       2376.45       2204.96        41.42 o                         
   2  -2   7      29166.38      29111.73       200.14 o                         
   3  -2   7       1337.52       1175.84        31.89 o                         
   4  -2   7       4324.79       4201.26        53.74 o                         
   5  -2   7       4014.94       4029.29        64.66 o                         
   6  -2   7       8586.52       8774.10        92.06 o                         
   7  -2   7       6452.59       6671.09        87.37 o                         
   8  -2   7       2782.18       3087.53        77.81 o                         
   9  -2   7       7326.12       7749.73       101.49 o                         
  10  -2   7         17.95        184.37        49.82 o                         
  11  -2   7          0.89          4.04        59.16 o                         
  12  -2   7       1650.38       1555.59        85.97 o                         
  13  -2   7        221.92        312.20       100.60 o                         
 -13  -1   7       2356.87       2219.99       164.44 o                         
 -12  -1   7        480.05        296.89        80.19 o                         
 -11  -1   7       4889.86       4613.13       131.60 o                         
 -10  -1   7       3328.48       3196.82       104.58 o                         
  -9  -1   7       1652.52       1520.89        86.30 o                         
  -8  -1   7       6810.67       7174.85       110.19 o                         
  -7  -1   7       1398.52       1278.63        50.10 o                         
  -6  -1   7      19067.78      19494.07       163.40 o                         
  -5  -1   7        118.05        118.86        23.96 o                         
  -4  -1   7       5733.10       5456.78        59.98 o                         
  -3  -1   7       1369.85       1273.79        39.98 o                         
  -2  -1   7        851.46        861.40        33.41 o                         
  -1  -1   7       1161.18       1130.34        42.39 o                         
   0  -1   7       4378.47       4840.67        56.69 o                         
   1  -1   7       6392.88       6368.84        63.11 o                         
   2  -1   7      11703.58      11196.59        93.36 o                         
   3  -1   7       4235.23       4430.39        56.03 o                         
   4  -1   7        341.00        234.19        25.94 o                         
   5  -1   7        653.22        607.94        31.77 o                         
   6  -1   7       1773.10       1946.99        57.94 o                         
   7  -1   7       5440.67       5586.39        84.50 o                         
   8  -1   7       1850.41       1909.61        59.61 o                         
   9  -1   7       4331.22       4507.56        99.45 o                         
  10  -1   7       1602.89       1608.88        65.81 o                         
  11  -1   7       1279.18       1206.14        71.59 o                         
  12  -1   7         65.25        -81.29        81.29 o                         
 -13   0   7         14.98        -16.09       131.49 o                         
 -12   0   7       5753.26       5738.93       171.72 o                         
 -11   0   7         17.36         29.70        78.09 o                         
 -10   0   7        414.94        374.77        60.57 o                         
  -9   0   7       2262.85       2197.89        76.27 o                         
  -8   0   7        281.42        294.27        47.73 o                         
  -7   0   7       1086.23       1113.81        49.80 o                         
  -6   0   7      14907.20      14586.88       124.99 o                         
  -5   0   7      36513.89      37086.52       263.90 o                         
  -4   0   7        620.31        527.15        26.37 o                         
  -3   0   7      22094.86      21606.50       170.65 o                         
  -2   0   7      25834.65      26039.78       214.53 o                         
  -1   0   7      18073.75      17488.14       154.30 o                         
   0   0   7       3419.85       3533.11        55.96 o                         
   1   0   7        851.14        792.04        26.81 o                         
   2   0   7        676.02        728.06        27.69 o                         
   3   0   7       9807.59       9935.54        87.06 o                         
   4   0   7        522.92        523.43        29.28 o                         
   5   0   7       2621.14       2635.79        56.19 o                         
   6   0   7        432.01        416.68        39.72 o                         
   7   0   7       4019.99       4035.73        78.65 o                         
   8   0   7         51.23        119.44        46.42 o                         
   9   0   7        368.86        290.11        52.51 o                         
  10   0   7         85.15        159.03        60.14 o                         
  11   0   7        136.53         53.49        64.92 o                         
  12   0   7         66.87         -2.35       110.71 o                         
 -13   1   7       1304.40       1275.60       121.36 o                         
 -12   1   7         55.96         98.19        86.03 o                         
 -11   1   7       1962.70       1952.11        96.17 o                         
 -10   1   7       2451.10       2454.19        97.63 o                         
  -9   1   7      11798.35      11956.50       189.08 o                         
  -8   1   7        815.10        766.10        49.44 o                         
  -7   1   7       9001.09       9002.66       100.67 o                         
  -6   1   7        202.98        230.47        27.90 o                         
  -5   1   7        760.54        735.41        34.03 o                         
  -4   1   7       4740.82       4233.22        58.44 o                         
  -3   1   7       9199.40       9303.34        80.34 o                         
  -2   1   7       6421.48       6350.51        77.36 o                         
  -1   1   7      51743.10      50171.34       329.77 o                         
   0   1   7      13422.40      13340.53       107.20 o                         
   1   1   7       4839.02       4898.83        61.41 o                         
   2   1   7      18193.16      17882.01       130.80 o                         
   3   1   7       2717.68       2596.57        53.31 o                         
   4   1   7        107.60        108.45        28.03 o                         
   5   1   7        797.88        823.85        38.62 o                         
   6   1   7      11341.38      12034.74       109.13 o                         
   7   1   7         50.80         24.74        40.31 o                         
   8   1   7       4057.47       4082.95        98.76 o                         
   9   1   7        703.59        731.25        56.57 o                         
  10   1   7       3754.75       3664.35       116.92 o                         
  11   1   7        420.48        370.45        83.63 o                         
  12   1   7         66.33       -105.00       129.88 o                         
 -14   2   7          4.25       -152.29       190.34 o                         
 -13   2   7       1383.53       1396.33       131.10 o                         
 -12   2   7          7.96         -1.14        70.55 o                         
 -11   2   7       1118.78        984.50        69.90 o                         
 -10   2   7       3095.03       3101.53       103.05 o                         
  -9   2   7       5867.62       5740.59       102.32 o                         
  -8   2   7       6504.99       6840.90        86.44 o                         
  -7   2   7       7879.03       7969.48        82.36 o                         
  -6   2   7      13673.76      13850.23       120.06 o                         
  -5   2   7       8874.48       8670.20        83.14 o                         
  -4   2   7       9791.25       9672.08        86.29 o                         
  -3   2   7        538.76        573.25        25.19 o                         
  -2   2   7      10156.70      10012.50        92.29 o                         
  -1   2   7       5226.38       5490.46        69.05 o                         
   0   2   7      12105.81      11397.99        97.74 o                         
   1   2   7       2995.13       2859.67        54.38 o                         
   2   2   7        354.86        329.81        30.35 o                         
   3   2   7       2821.62       2868.36        56.35 o                         
   4   2   7      11643.04      11838.86       106.74 o                         
   5   2   7       1351.54       1278.13        41.05 o                         
   6   2   7        774.14        749.78        40.20 o                         
   7   2   7      11580.32      12260.80       134.85 o                         
   8   2   7        255.17        249.17        49.77 o                         
   9   2   7        407.11        315.04        53.93 o                         
  10   2   7       4654.47       4828.83       142.54 o                         
  11   2   7       5320.11       5454.69       171.49 o                         
 -14   3   7       2514.94       2629.21       183.24 o                         
 -13   3   7        277.43        307.78       102.41 o                         
 -12   3   7          1.23        -47.43        70.65 o                         
 -11   3   7        146.30        105.67        63.44 o                         
 -10   3   7        183.58        225.56        54.69 o                         
  -9   3   7        622.88        554.93        38.72 o                         
  -8   3   7       1063.67       1065.96        47.89 o                         
  -7   3   7       2247.55       2257.18        57.10 o                         
  -6   3   7      18343.45      17945.36       137.41 o                         
  -5   3   7        228.35        189.53        26.59 o                         
  -4   3   7      20180.37      19966.79       149.03 o                         
  -3   3   7       2578.72       2786.41        54.50 o                         
  -2   3   7       3204.85       3315.20        56.76 o                         
  -1   3   7      15627.88      16088.41       119.44 o                         
   0   3   7       3453.07       4564.22       115.26 o                         
   1   3   7       1444.44       1328.39        42.66 o                         
   2   3   7       1385.95       1482.51        49.07 o                         
   3   3   7       7734.96       7873.74        92.80 o                         
   4   3   7        261.28        315.81        33.83 o                         
   5   3   7       8213.74       8536.08        95.11 o                         
   6   3   7       4805.42       4952.11        81.57 o                         
   7   3   7          3.10        -41.87        41.87 o                         
   8   3   7        558.61        462.32        59.73 o                         
   9   3   7        653.54        612.32        71.74 o                         
  10   3   7       1589.73       1368.59       101.11 o                         
  11   3   7       3859.94       3794.88       337.37 o                         
 -14   4   7       5667.32       5951.81       250.32 o                         
 -13   4   7       2952.97       2757.30       173.12 o                         
 -12   4   7         30.26          3.47        74.12 o                         
 -11   4   7         77.33         35.73        62.09 o                         
 -10   4   7      10841.87      11274.04       115.96 o                         
  -9   4   7       4201.42       4315.42        88.03 o                         
  -8   4   7         57.54         70.37        38.03 o                         
  -7   4   7        120.90         89.28        32.21 o                         
  -6   4   7       2889.36       3057.22        60.22 o                         
  -5   4   7       2375.11       2270.15        50.34 o                         
  -4   4   7       1138.23       1006.00        35.16 o                         
  -3   4   7      14903.97      15087.78       129.04 o                         
  -2   4   7       3545.91       3551.81        61.60 o                         
  -1   4   7       4128.02       3955.23        60.97 o                         
   0   4   7         95.19         55.79        26.57 o                         
   1   4   7         35.15         39.82        29.93 o                         
   2   4   7        226.56        247.46        33.82 o                         
   3   4   7       1097.03       1101.47        44.18 o                         
   4   4   7       4219.66       4109.40        70.04 o                         
   5   4   7       4794.92       4902.53        77.10 o                         
   6   4   7       4742.51       4933.80        97.72 o                         
   7   4   7       7294.23       7475.05       136.70 o                         
   8   4   7        774.37        717.00        69.14 o                         
   9   4   7          8.36        209.04        77.06 o                         
  10   4   7       2468.95       2416.53       122.22 o                         
 -14   5   7         83.98        206.78       135.83 o                         
 -13   5   7       2094.16       1666.56       132.80 o                         
 -12   5   7        667.57        622.05        77.24 o                         
 -11   5   7        518.97        440.77        43.73 o                         
 -10   5   7       2565.61       2567.39        83.14 o                         
  -9   5   7      23217.82      24373.18       200.16 o                         
  -8   5   7       2780.82       2823.80        74.36 o                         
  -7   5   7        651.93        646.05        38.25 o                         
  -6   5   7       4934.93       4920.74        67.98 o                         
  -5   5   7       3986.81       4008.53        62.19 o                         
  -4   5   7         63.70         15.16        27.98 o                         
  -3   5   7       9307.65       9240.86        93.17 o                         
  -2   5   7      14962.35      15476.97       122.58 o                         
  -1   5   7       6465.88       6829.15        79.51 o                         
   0   5   7       1230.01       1324.18        43.65 o                         
   1   5   7       6947.46       6646.95        90.07 o                         
   2   5   7       3523.21       3427.78        71.39 o                         
   3   5   7          9.83        -33.59        39.58 o                         
   4   5   7        621.32        543.82        46.15 o                         
   5   5   7        579.89        523.40        56.86 o                         
   6   5   7       1625.35       1517.00        69.40 o                         
   7   5   7        333.92        237.24        66.75 o                         
   8   5   7       1526.28       1411.22        97.64 o                         
   9   5   7        406.05        346.70        98.46 o                         
  10   5   7        641.58        502.99       136.90 o                         
 -14   6   7        209.88        377.83       201.41 o                         
 -13   6   7       3638.15       3234.40       182.75 o                         
 -12   6   7        272.42        137.08        49.99 o                         
 -11   6   7        131.52         53.02        49.31 o                         
 -10   6   7        917.43        750.96        54.85 o                         
  -9   6   7        270.83        279.01        49.45 o                         
  -8   6   7       8069.65       8464.83       112.80 o                         
  -7   6   7       1392.99       1554.24        51.57 o                         
  -6   6   7         64.51         96.47        31.62 o                         
  -5   6   7      15637.20      16219.75       125.87 o                         
  -4   6   7      22724.68      23184.46       179.36 o                         
  -3   6   7       1237.30       1227.52        44.99 o                         
  -2   6   7      11975.38      12245.04       107.71 o                         
  -1   6   7       5833.37       5876.84        74.87 o                         
   0   6   7        103.86         46.47        30.31 o                         
   1   6   7       4176.49       4126.77        71.62 o                         
   2   6   7      14336.33      15186.97       132.48 o                         
   3   6   7       2947.80       3137.57        80.26 o                         
   4   6   7         48.47        -39.22        45.40 o                         
   5   6   7        791.64        759.52        60.23 o                         
   6   6   7        324.75        262.31        56.66 o                         
   7   6   7        462.02        391.04        73.83 o                         
   8   6   7        218.69         92.77        95.43 o                         
   9   6   7        909.24        918.83       134.81 o                         
 -13   7   7       1032.91       1053.79        90.91 o                         
 -12   7   7       9617.73      10026.75       161.69 o                         
 -11   7   7        685.93        813.00        64.32 o                         
 -10   7   7        139.13        142.94        54.40 o                         
  -9   7   7       3366.60       3493.24        92.48 o                         
  -8   7   7        235.83        156.14        41.31 o                         
  -7   7   7          7.39         27.81        36.37 o                         
  -6   7   7       5519.41       5472.33        75.97 o                         
  -5   7   7       7843.96       7917.05        85.80 o                         
  -4   7   7       4193.23       4049.37        78.03 o                         
  -3   7   7       5244.70       5188.67        80.00 o                         
  -2   7   7      14906.22      15474.64       128.87 o                         
  -1   7   7         92.42        188.53        41.12 o                         
   0   7   7       2140.56       1985.44        59.26 o                         
   1   7   7       7085.12       7081.76        85.19 o                         
   2   7   7        201.22        129.99        36.32 o                         
   3   7   7      17396.31      18588.66       184.02 o                         
   4   7   7       2800.91       2663.56       107.23 o                         
   5   7   7        193.31        129.48        59.06 o                         
   6   7   7       3492.11       3544.44       107.99 o                         
   7   7   7       5606.36       5708.17       183.46 o                         
   8   7   7       2761.93       2810.47       220.54 o                         
 -13   8   7         30.65        -57.60        90.20 o                         
 -12   8   7       3924.34       3780.93       196.53 o                         
 -11   8   7       1579.08       1575.04        74.65 o                         
 -10   8   7        209.83        155.04        62.42 o                         
  -9   8   7        324.60        284.59        47.46 o                         
  -8   8   7       2150.44       2215.32        65.41 o                         
  -7   8   7       2322.44       2403.26        67.54 o                         
  -6   8   7        697.47        632.09        40.04 o                         
  -5   8   7       6848.66       6844.92        87.26 o                         
  -4   8   7       3387.64       3585.77        92.60 o                         
  -3   8   7        924.92       1000.26        52.69 o                         
  -2   8   7       5225.42       5718.43        88.05 o                         
  -1   8   7      18537.79      19419.28       155.86 o                         
   0   8   7       2764.46       3032.86        71.44 o                         
   1   8   7        428.51        472.04        42.84 o                         
   2   8   7       5015.13       4999.33        92.72 o                         
   3   8   7        768.16        699.95        56.53 o                         
   4   8   7        270.83        236.42        55.91 o                         
   5   8   7        929.32        829.14        68.61 o                         
   6   8   7       1293.84       1218.20        84.91 o                         
   7   8   7       4984.64       5326.58       262.29 o                         
 -13   9   7        375.58        339.80       125.88 o                         
 -12   9   7         19.69         36.21        91.66 o                         
 -11   9   7       2863.70       2679.03       105.80 o                         
 -10   9   7         33.37         24.73        51.54 o                         
  -9   9   7        168.12        199.40        48.65 o                         
  -8   9   7        124.76        115.16        41.11 o                         
  -7   9   7       6028.27       6289.29        89.72 o                         
  -6   9   7        219.31        152.28        35.88 o                         
  -5   9   7        136.70         99.99        34.59 o                         
  -4   9   7       3250.40       2981.38        78.57 o                         
  -3   9   7       2553.78       2685.98        91.65 o                         
  -2   9   7         36.45        236.32        42.74 o                         
  -1   9   7       3966.90       4119.82        79.81 o                         
   0   9   7       5695.98       5833.76        86.63 o                         
   1   9   7        733.11        654.85        43.89 o                         
   2   9   7       2188.01       2147.94        72.90 o                         
   3   9   7       4805.69       4746.28       110.18 o                         
   4   9   7       3839.27       3753.37       131.11 o                         
   5   9   7       3295.15       3061.78       136.83 o                         
   6   9   7         17.30        113.09       116.07 o                         
 -12  10   7       3349.74       3518.15       223.74 o                         
 -11  10   7        772.98        645.65       108.09 o                         
 -10  10   7       1539.24       1456.53        67.11 o                         
  -9  10   7         78.90         78.19        41.97 o                         
  -8  10   7       1781.34       1627.39        74.43 o                         
  -7  10   7       1732.74       1828.09        74.53 o                         
  -6  10   7       6182.17       6347.76       120.16 o                         
  -5  10   7        270.03        193.05        56.22 o                         
  -4  10   7        677.73        589.78        58.16 o                         
  -3  10   7        622.19        661.28        48.08 o                         
  -2  10   7        187.11        188.28        46.39 o                         
  -1  10   7         83.56         58.02        41.85 o                         
   0  10   7       1630.67       1551.35        54.78 o                         
   1  10   7        282.61        223.78        42.74 o                         
   2  10   7        689.06        728.78        67.24 o                         
   3  10   7       1897.42       1747.89       111.74 o                         
   4  10   7       4994.04       4892.96       168.16 o                         
   5  10   7       1670.37       1609.35       119.94 o                         
 -11  11   7       3525.78       3369.83       188.45 o                         
 -10  11   7       1670.14       1590.68       111.12 o                         
  -9  11   7         50.08         51.79        77.34 o                         
  -8  11   7       2674.69       2740.60       102.02 o                         
  -7  11   7       4615.99       4849.35       155.44 o                         
  -6  11   7       5083.71       5145.51       132.10 o                         
  -5  11   7       3097.96       3230.52       106.97 o                         
  -4  11   7       4832.51       5039.80       119.83 o                         
  -3  11   7       3302.88       3610.75       108.30 o                         
  -2  11   7       2405.76       2463.63        76.74 o                         
  -1  11   7       4373.10       4351.25        91.79 o                         
   0  11   7       2244.66       2049.55       111.68 o                         
   1  11   7        745.06        614.63        71.91 o                         
   2  11   7         76.26         34.18        74.07 o                         
   3  11   7         14.22        -87.69        87.69 o                         
   4  11   7        135.44        162.45       106.30 o                         
 -10  12   7       2108.80       1853.82       224.94 o                         
  -9  12   7       5678.55       5570.65       190.10 o                         
  -8  12   7       1038.10        790.63       157.10 o                         
  -7  12   7        974.05        944.80       115.71 o                         
  -6  12   7       1918.35       1752.27        93.59 o                         
  -5  12   7        799.67        602.83        89.04 o                         
  -4  12   7        523.75        415.68        78.93 o                         
  -3  12   7       5997.14       6061.97       185.71 o                         
  -2  12   7        406.63        430.56        91.16 o                         
  -1  12   7       3803.16       3815.23       123.01 o                         
   0  12   7       7373.12       7673.53       235.81 o                         
   1  12   7       4117.22       3768.15       424.76 o                         
   2  12   7         11.45        -98.04       101.09 o                         
  -8  13   7       3773.80       3917.10       217.04 o                         
  -7  13   7       1011.88        783.11       128.02 o                         
  -6  13   7        250.28        122.34       109.92 o                         
  -5  13   7        629.32        503.26       109.14 o                         
  -4  13   7       2932.64       2605.95       128.57 o                         
  -3  13   7        633.43        484.53       122.16 o                         
  -2  13   7       1888.49       1916.56       164.02 o                         
  -1  13   7         32.05        -16.09       118.67 o                         
   0  13   7        209.94        146.66       117.67 o                         
   1 -14   8          0.19         56.84       102.28 o                         
   2 -14   8       1105.29       1108.80       169.60 o                         
   3 -14   8          6.98        -95.94        98.46 o                         
   4 -14   8         28.80        -56.35        75.80 o                         
   5 -14   8         14.01        213.83       160.07 o                         
   6 -14   8        108.39        177.78       155.42 o                         
  -2 -13   8        770.04        634.33       106.60 o                         
  -1 -13   8       1908.03       1862.39       102.28 o                         
   0 -13   8       2654.18       2540.08       126.63 o                         
   1 -13   8          9.11        -21.06        78.10 o                         
   2 -13   8       1071.07        945.33        90.34 o                         
   3 -13   8       3187.79       3291.17        98.88 o                         
   4 -13   8        118.15         15.33        65.47 o                         
   5 -13   8       1086.31        833.66        62.95 o                         
   6 -13   8         41.39        -13.91        96.70 o                         
   7 -13   8        175.40        299.80        72.01 o                         
   8 -13   8        627.06        514.62        85.91 o                         
  -4 -12   8         16.72        -15.21       108.13 o                         
  -3 -12   8        937.82        860.59        91.02 o                         
  -2 -12   8          4.35        -24.64        71.99 o                         
  -1 -12   8        134.94         89.07        68.18 o                         
   0 -12   8       2700.08       2705.33       127.19 o                         
   1 -12   8       1440.74       1441.33        95.83 o                         
   2 -12   8        723.62        671.32        67.97 o                         
   3 -12   8       4212.20       4198.72       124.25 o                         
   4 -12   8       5674.40       5596.89       117.79 o                         
   5 -12   8        111.24        285.81        38.60 o
[truncated: 272,649 more chars]
