# Supplementary material for: The crystal structures of {LnCu5}3+ (Ln = Gd, Dy and Ho) 15-metallacrown-5 complexes and a reevaluation of the isotypic EuIII analogue
Source: Acta Crystallogr E Crystallogr Commun. 2019 Jul 19;75(Pt 8):1215–23. doi: 10.1107/S205698901900999X (PMC6690475; doi:10.1107/S205698901900999X)
Supplement: Supplementary file 4 [file e-75-01215-Complex_3sup4.hkl]

data_Complex_3                                                                  
_shelx_title ' AVP653_0m in P-1'                                                
_shelx_refln_list_code          4                                               
_shelx_F_calc_maximum      645.45                                               
_exptl_crystal_F_000      1176.00                                               
_reflns_d_resolution_high  0.6483                                               
                                                                                
loop_                                                                           
 _space_group_symop_operation_xyz                                               
 'x, y, z'                                                                      
 '-x, -y, -z'                                                                   
                                                                                
_cell_length_a    11.2027                                                       
_cell_length_b    11.4955                                                       
_cell_length_c    13.2467                                                       
_cell_angle_alpha  94.001                                                       
_cell_angle_beta   94.784                                                       
_cell_angle_gamma 107.518                                                       
                                                                                
_shelx_F_squared_multiplier     1.000                                           
                                                                                
loop_                                                                           
 _refln_index_h                                                                 
 _refln_index_k                                                                 
 _refln_index_l                                                                 
 _refln_F_squared_calc                                                          
 _refln_F_squared_meas                                                          
 _refln_F_squared_sigma                                                         
 _refln_observed_status                                                         
   2   0   0        752.47        927.67        19.24 o                         
   3   0   0      18259.08      16079.68       239.20 o                         
   4   0   0       8673.43       7450.65       103.75 o                         
   5   0   0        851.24       1044.90        28.03 o                         
   6   0   0       4683.38       4520.90        70.35 o                         
   7   0   0       1809.94       1531.68        35.92 o                         
   8   0   0       6247.13       6746.89       110.35 o                         
   9   0   0       3682.63       3795.58        79.06 o                         
  10   0   0       2472.77       2361.23        87.80 o                         
  11   0   0        392.73        552.71        90.54 o                         
  12   0   0        307.67        257.89        63.26 o                         
  13   0   0        457.50        565.92        74.71 o                         
  14   0   0          3.27        127.97        97.11 o                         
  15   0   0       1881.90       1662.57       106.82 o                         
  16   0   0        125.39         53.85       107.95 o                         
 -16   1   0        160.26         56.48        81.53 o                         
 -15   1   0        709.07        782.31        89.30 o                         
 -14   1   0       1296.41       1356.31        97.35 o                         
 -13   1   0       1510.65       1426.66        93.26 o                         
 -12   1   0         11.26         45.91        54.84 o                         
 -11   1   0       1039.13       1145.18        59.68 o                         
 -10   1   0          1.70         28.98        23.73 o                         
  -9   1   0       1294.56       1348.10        62.70 o                         
  -8   1   0      13630.21      13869.61       207.49 o                         
  -7   1   0      12948.75      13317.71       183.80 o                         
  -6   1   0       3009.94       2487.03        49.37 o                         
  -5   1   0       6294.71       5984.44        98.83 o                         
  -4   1   0      21529.11      20680.20       307.08 o                         
  -3   1   0        114.02        126.85        11.00 o                         
  -2   1   0         56.25        450.10        21.30 o                         
   1   1   0      57887.07      54544.50      2844.12 o                         
   2   1   0        463.11        758.47        20.10 o                         
   3   1   0       1115.99        906.26        20.40 o                         
   4   1   0      22078.44      21051.38       278.05 o                         
   5   1   0      39221.64      37266.39       462.33 o                         
   6   1   0       2044.46       1936.20        42.51 o                         
   7   1   0       6855.80       6948.15       121.78 o                         
   8   1   0       6400.01       6502.93       119.14 o                         
   9   1   0        667.97        717.44        49.45 o                         
  10   1   0        137.15        159.28        50.29 o                         
  11   1   0      11338.65      11739.14       268.41 o                         
  12   1   0       2315.25       2638.59       121.44 o                         
  13   1   0        221.48        185.47        89.50 o                         
  14   1   0       1003.59       1206.14       100.26 o                         
  15   1   0        253.02        164.29        82.83 o                         
  16   1   0         27.32         74.56        84.22 o                         
 -16   2   0         27.32        -28.91        80.46 o                         
 -15   2   0        327.51        399.21        78.22 o                         
 -14   2   0       2176.72       2404.05       178.52 o                         
 -13   2   0        361.71        365.28        66.22 o                         
 -12   2   0        707.23        780.47        77.27 o                         
 -11   2   0          2.69        -14.96        29.51 o                         
 -10   2   0       2592.95       2361.60        63.77 o                         
  -9   2   0       2348.93       2290.56        55.77 o                         
  -8   2   0       9754.92       9789.97       176.89 o                         
  -7   2   0       5163.28       4869.95        76.12 o                         
  -6   2   0        498.15        513.25        22.64 o                         
  -5   2   0       1572.99       1321.79        32.87 o                         
  -4   2   0      12505.68      12378.98       214.78 o                         
  -3   2   0      27923.37      28209.20       429.32 o                         
  -2   2   0        412.24        412.79        10.60 o                         
  -1   2   0         80.03        490.94        11.34 o                         
   0   2   0      11700.87      10838.23       290.12 o                         
   1   2   0        294.44        412.82        15.76 o                         
   2   2   0      11649.97      14523.53       218.35 o                         
   3   2   0       1816.55       1633.41        39.84 o                         
   4   2   0      16007.41      16199.25       240.35 o                         
   5   2   0      18650.54      18489.80       248.32 o                         
   6   2   0       3523.08       3225.53        60.48 o                         
   7   2   0         46.63         42.72        25.41 o                         
   8   2   0        200.34        231.23        32.50 o                         
   9   2   0       3525.11       3778.01       122.39 o                         
  10   2   0       3327.29       3151.47       106.16 o                         
  11   2   0         22.24        -53.52        53.52 o                         
  12   2   0       5455.15       5985.26       191.83 o                         
  13   2   0       1170.11       1289.18        93.35 o                         
  14   2   0        101.66        -51.47        74.14 o                         
  15   2   0       1522.08       1621.59       111.20 o                         
 -17   3   0          0.07         30.70        84.04 o                         
 -16   3   0       1742.35       1434.75       102.61 o                         
 -15   3   0        341.17        321.62        75.40 o                         
 -14   3   0        737.43        657.80        49.23 o                         
 -13   3   0       7949.58       8466.40       195.73 o                         
 -12   3   0        581.08        665.51        64.76 o                         
 -11   3   0       2831.35       2800.44        83.17 o                         
 -10   3   0        264.52        194.76        33.80 o                         
  -9   3   0      12104.43      11793.46       191.76 o                         
  -8   3   0         20.39         29.44        22.76 o                         
  -7   3   0        414.90        336.11        23.61 o                         
  -6   3   0       1659.36       2287.09        44.93 o                         
  -5   3   0       7662.15       9157.19       133.26 o                         
  -4   3   0      19300.03      19483.43       259.55 o                         
  -3   3   0      26269.03      24719.93       449.09 o                         
  -2   3   0       2814.91       2652.44        43.67 o                         
  -1   3   0       2958.52       3310.02        51.60 o                         
   0   3   0       6336.04       5891.31        87.92 o                         
   1   3   0       2396.48       1685.36        31.29 o                         
   2   3   0       2908.01       3117.51        51.66 o                         
   3   3   0         32.28         68.75        14.02 o                         
   4   3   0      17781.51      17378.38       233.22 o                         
   5   3   0       2872.00       2837.12        51.42 o                         
   6   3   0       8733.21       8700.31       126.64 o                         
   7   3   0         23.10         57.48        25.20 o                         
   8   3   0       7777.86       7830.09       188.56 o                         
   9   3   0       1069.34       1074.75        61.92 o                         
  10   3   0        424.70        460.51        56.01 o                         
  11   3   0       2590.84       3045.21       128.99 o                         
  12   3   0         15.05         36.42        67.11 o                         
  13   3   0        269.05        113.15       112.41 o                         
  14   3   0          7.45        -91.04        91.04 o                         
  15   3   0        193.26        191.32       155.52 o                         
 -17   4   0       1070.29        972.34       171.53 o                         
 -16   4   0         57.51        119.72        76.25 o                         
 -15   4   0       2160.34       2218.74       128.09 o                         
 -14   4   0        308.07        280.22        60.46 o                         
 -13   4   0        154.51         73.05        43.61 o                         
 -12   4   0       5760.90       5608.60       212.87 o                         
 -11   4   0       6657.46       6529.87       170.23 o                         
 -10   4   0       5441.47       5551.29       105.46 o                         
  -9   4   0      13103.69      13342.05       210.48 o                         
  -8   4   0      30050.81      30808.20       432.40 o                         
  -7   4   0       2921.35       2970.50        55.10 o                         
  -6   4   0       3930.07       3769.26        66.75 o                         
  -5   4   0      10813.29      10794.28       166.18 o                         
  -4   4   0        213.34        457.83        18.55 o                         
  -3   4   0       2460.40       2900.71        74.62 o                         
  -2   4   0      11123.04      10066.77       133.52 o                         
  -1   4   0       1109.47       1550.51        28.53 o                         
   0   4   0       1412.68       1307.23        27.10 o                         
   1   4   0       8296.79       8252.45       129.17 o                         
   2   4   0      16933.29      15790.65       290.23 o                         
   3   4   0        337.05        248.11        16.16 o                         
   4   4   0        779.39        815.51        29.08 o                         
   5   4   0       4712.25       4525.58        68.30 o                         
   6   4   0       1091.94       1139.53        31.60 o                         
   7   4   0        699.66        754.89        26.84 o                         
   8   4   0       1405.38       1211.43        72.87 o                         
   9   4   0       8114.77       7838.56       194.90 o                         
  10   4   0         82.18          4.79        53.86 o                         
  11   4   0       1595.85       1654.19       107.01 o                         
  12   4   0        861.69       1074.61        93.29 o                         
  13   4   0        217.94        110.85        78.44 o                         
  14   4   0       1017.36        882.81        95.63 o                         
 -17   5   0        167.31        173.13       122.24 o                         
 -16   5   0       2447.48       2466.19       194.11 o                         
 -15   5   0         37.07         53.19        49.08 o                         
 -14   5   0         95.37        108.80        47.83 o                         
 -13   5   0        536.23        359.32        59.37 o                         
 -12   5   0        542.54        603.37        43.05 o                         
 -11   5   0       1437.76       1412.15        63.28 o                         
 -10   5   0       2247.20       2399.83        70.59 o                         
  -9   5   0       1762.41       1686.33        56.21 o                         
  -8   5   0      22099.54      23349.98       330.33 o                         
  -7   5   0       6527.57       6290.97       102.99 o                         
  -6   5   0      21049.90      22184.27       330.92 o                         
  -5   5   0       3713.63       3635.88        64.14 o                         
  -4   5   0      63326.84      63252.50      1096.19 o                         
  -3   5   0      13620.28      12983.47       253.81 o                         
  -2   5   0        467.74        429.43        17.21 o                         
  -1   5   0       4726.62       4277.32        66.73 o                         
   0   5   0       3295.49       2782.54        47.34 o                         
   1   5   0       2055.26       2032.64        41.71 o                         
   2   5   0      10509.31      10690.53       156.74 o                         
   3   5   0      15571.93      15784.75       202.02 o                         
   4   5   0       1341.61       1256.95        31.48 o                         
   5   5   0        896.57        804.66        27.46 o                         
   6   5   0       5341.90       5111.55        88.28 o                         
   7   5   0        447.75        409.84        29.10 o                         
   8   5   0        300.51        268.84        47.72 o                         
   9   5   0       1672.15       1711.88        87.98 o                         
  10   5   0        504.59        401.86        64.70 o                         
  11   5   0       3176.81       3099.01       141.88 o                         
  12   5   0       2092.94       2150.15       135.53 o                         
  13   5   0       2611.22       2668.55       143.68 o                         
  14   5   0        350.50        528.67        92.75 o                         
 -17   6   0        282.46        379.04       121.58 o                         
 -16   6   0        638.24        550.57        77.67 o                         
 -15   6   0       1399.58       1553.61        85.07 o                         
 -14   6   0         91.18         80.33        47.25 o                         
 -13   6   0        291.54        284.34        42.79 o                         
 -12   6   0       2478.84       2671.49       138.87 o                         
 -11   6   0       2224.01       2413.71        72.94 o                         
 -10   6   0         59.57         63.99        31.74 o                         
  -9   6   0         70.33         26.67        19.51 o                         
  -8   6   0         45.54          9.97        19.01 o                         
  -7   6   0          1.05          5.05        15.14 o                         
  -6   6   0        277.81        412.67        24.74 o                         
  -5   6   0      16291.94      16578.56       380.73 o                         
  -4   6   0          7.13         -4.21        13.59 o                         
  -3   6   0      23633.51      23066.72       322.35 o                         
  -2   6   0      14784.20      13982.94       198.90 o                         
  -1   6   0       9581.99       9640.72       140.22 o                         
   0   6   0       3540.46       3378.81        53.65 o                         
   1   6   0       7513.67       6434.48        99.66 o                         
   2   6   0      12144.57      11871.09       187.07 o                         
   3   6   0       4616.44       4674.45        80.95 o                         
   4   6   0      12627.18      13009.09       171.44 o                         
   5   6   0       7414.41       7257.89       118.80 o                         
   6   6   0       3168.49       3079.37        64.77 o                         
   7   6   0       7179.54       7121.31       119.89 o                         
   8   6   0       6403.23       6471.00       167.74 o                         
   9   6   0        622.78        616.64        66.19 o                         
  10   6   0        820.77        903.00        79.18 o                         
  11   6   0          6.38        -91.96        91.96 o                         
  12   6   0        529.76        279.41        92.33 o                         
  13   6   0        908.30        817.46       111.40 o                         
 -17   7   0        176.34        106.35       130.51 o                         
 -16   7   0        247.12        223.65        79.32 o                         
 -15   7   0        856.87        586.69        60.49 o                         
 -14   7   0         53.31         51.10        46.40 o                         
 -13   7   0        298.32        250.46        46.74 o                         
 -12   7   0        756.86        670.32        49.04 o                         
 -11   7   0       7414.08       7501.24       211.75 o                         
 -10   7   0       1481.98       1504.78        48.82 o                         
  -9   7   0         77.71         58.50        22.19 o                         
  -8   7   0        183.01        201.26        26.01 o                         
  -7   7   0       3625.31       3362.60        73.71 o                         
  -6   7   0       5462.41       5608.25        96.45 o                         
  -5   7   0       1775.62       2060.10        45.93 o                         
  -4   7   0       1930.87       1747.16        40.20 o                         
  -3   7   0        525.72        548.49        16.80 o                         
  -2   7   0        958.74       1099.88        27.71 o                         
  -1   7   0       1453.64       1193.11        25.61 o                         
   0   7   0      39849.20      41483.61       574.66 o                         
   1   7   0        152.10        104.28        16.88 o                         
   2   7   0       1285.68       1174.21        37.83 o                         
   3   7   0       5117.09       5057.35        81.83 o                         
   4   7   0        694.06        685.02        33.68 o                         
   5   7   0       2039.52       2047.33        57.97 o                         
   6   7   0       5616.74       5626.81       109.25 o                         
   7   7   0        284.61        198.28        30.30 o                         
   8   7   0       7983.47       7706.35       153.99 o                         
   9   7   0       6322.05       6758.55       208.09 o                         
  10   7   0       3378.85       3464.43       156.84 o                         
  11   7   0          4.81        101.98        98.91 o                         
  12   7   0        158.95        238.22       106.66 o                         
 -16   8   0        329.48        214.43        81.66 o                         
 -15   8   0       1806.66       1726.85       113.12 o                         
 -14   8   0        119.26          0.45        79.39 o                         
 -13   8   0        184.88        147.05        78.03 o                         
 -12   8   0        137.41        117.29        44.24 o                         
 -11   8   0       4361.78       4522.88       130.05 o                         
 -10   8   0       7685.74       7542.51       183.62 o                         
  -9   8   0         11.62         23.48        33.04 o                         
  -8   8   0        509.74        567.10        45.01 o                         
  -7   8   0       2952.92       2866.74        73.57 o                         
  -6   8   0      12005.62      12221.20       206.93 o                         
  -5   8   0       2491.56       2456.25        52.50 o                         
  -4   8   0         36.46         40.89        12.40 o                         
  -3   8   0       3981.34       3818.59        64.13 o                         
  -2   8   0       1819.59       2062.89        41.25 o                         
  -1   8   0       3369.44       3441.12        68.54 o                         
   0   8   0      15977.67      16376.90       233.24 o                         
   1   8   0       6235.47       6292.39       107.64 o                         
   2   8   0          0.63         10.11        21.44 o                         
   3   8   0        367.36        297.55        26.95 o                         
   4   8   0       1060.84       1016.61        50.99 o                         
   5   8   0       1350.65       1341.93        51.52 o                         
   6   8   0       2178.47       2317.44        78.03 o                         
   7   8   0        732.95        804.01        61.71 o                         
   8   8   0          0.01         -1.72        71.71 o                         
   9   8   0        694.37        622.98       128.96 o                         
  10   8   0       1410.29       1435.95       126.84 o                         
  11   8   0       2022.69       2102.43       256.00 o                         
  12   8   0         22.31        311.14       118.59 o                         
 -16   9   0        587.55        442.24        89.49 o                         
 -15   9   0       1468.16       1445.37       106.60 o                         
 -14   9   0       8593.63       8758.70       508.18 o                         
 -13   9   0         13.68        -15.57        74.18 o                         
 -12   9   0       1708.56       1643.11       126.18 o                         
 -11   9   0       4157.00       4359.58       178.22 o                         
 -10   9   0        165.50        114.01        53.73 o                         
  -9   9   0       1004.38        934.29        50.36 o                         
  -8   9   0         17.33         34.37        29.68 o                         
  -7   9   0        291.74        235.09        27.04 o                         
  -6   9   0      20838.89      21789.79       395.34 o                         
  -5   9   0       6021.68       5922.60       102.58 o                         
  -4   9   0        531.17        517.85        24.02 o                         
  -3   9   0       3105.23       3306.66        58.84 o                         
  -2   9   0       2659.68       2633.51        62.54 o                         
  -1   9   0         79.57         54.26        21.82 o                         
   0   9   0        671.92        700.83        21.34 o                         
   1   9   0      10136.34      10048.86       153.19 o                         
   2   9   0        131.70        126.76        26.22 o                         
   3   9   0         13.43         19.40        27.08 o                         
   4   9   0       1203.08       1257.82        51.70 o                         
   5   9   0       5248.96       5203.96       106.84 o                         
   6   9   0       2161.86       2334.87       114.45 o                         
   7   9   0        241.65        237.46        53.38 o                         
   8   9   0       1105.34       1209.35       139.84 o                         
   9   9   0         51.69        111.53        96.17 o                         
  10   9   0       1340.26       1163.29       127.45 o                         
  11   9   0         61.50        106.67       111.85 o                         
 -16  10   0         47.94        -68.18        87.28 o                         
 -15  10   0         43.58        -93.55        93.55 o                         
 -14  10   0       3306.61       3706.95       328.27 o                         
 -13  10   0       7212.97       7911.63       280.84 o                         
 -12  10   0       1901.03       1824.66       174.88 o                         
 -11  10   0       2358.15       2264.23       134.38 o                         
 -10  10   0      12352.36      12557.26       383.05 o                         
  -9  10   0       3907.28       3874.03       111.07 o                         
  -8  10   0        758.89        761.62        37.95 o                         
  -7  10   0      12044.07      12037.64       210.19 o                         
  -6  10   0       2567.91       2400.21        72.75 o                         
  -5  10   0       4752.53       5040.14        98.98 o                         
  -4  10   0        939.33        888.09        34.99 o                         
  -3  10   0       9856.33      10275.10       181.50 o                         
  -2  10   0         18.23         56.44        24.55 o                         
  -1  10   0       2729.01       2674.44       100.09 o                         
   0  10   0       6256.40       6039.76       123.29 o                         
   1  10   0         98.90        103.45        15.91 o                         
   2  10   0        966.32        903.39        44.43 o                         
   3  10   0       1067.17       1067.26        46.99 o                         
   4  10   0         18.32          9.91        33.18 o                         
   5  10   0       6007.03       5831.07       215.42 o                         
   6  10   0       4326.80       4418.20       150.77 o                         
   7  10   0         79.03         77.64        62.08 o                         
   8  10   0       1554.45       1495.86       221.21 o                         
   9  10   0       1802.50       1786.61       142.69 o                         
  10  10   0        766.10        776.90       207.08 o                         
 -16  11   0         33.91         22.34       102.81 o                         
 -15  11   0        284.72        454.14       112.19 o                         
 -14  11   0        302.70        265.98        92.98 o                         
 -13  11   0        898.11        950.86       196.15 o                         
 -12  11   0         52.71        -67.11       124.05 o                         
 -11  11   0         45.20         12.54        65.80 o                         
 -10  11   0        137.62        113.24        61.94 o                         
  -9  11   0       8107.48       8606.13       221.18 o                         
  -8  11   0       2742.70       2728.62        78.14 o                         
  -7  11   0        237.12        206.90        29.15 o                         
  -6  11   0      11579.66      11499.38       202.07 o                         
  -5  11   0        836.36        818.97        44.15 o                         
  -4  11   0       2210.21       2161.96        70.20 o                         
  -3  11   0       1754.03       1650.37        53.36 o                         
  -2  11   0      17811.73      18225.84       310.07 o                         
  -1  11   0         48.81         52.30        31.27 o                         
   0  11   0       3558.29       3484.49        90.29 o                         
   1  11   0       7533.23       7835.81       175.47 o                         
   2  11   0       1924.81       1891.98        51.38 o                         
   3  11   0         32.00        -33.77        33.77 o                         
   4  11   0       1056.76       1074.39        77.66 o                         
   5  11   0       1467.19       1716.95       100.43 o                         
   6  11   0       2399.02       2236.77       130.52 o                         
   7  11   0        482.75        642.71        70.96 o                         
   8  11   0          2.00        -95.70        95.70 o                         
   9  11   0        776.16        692.11       162.84 o                         
 -15  12   0       2189.96       2061.17       161.18 o                         
 -14  12   0       1726.38       1689.90       143.07 o                         
 -13  12   0       1036.25        955.72       102.85 o                         
 -12  12   0        198.87         63.41        74.84 o                         
 -11  12   0        130.46        137.63        67.72 o                         
 -10  12   0       2389.36       2277.71       132.00 o                         
  -9  12   0        425.66        404.59        62.27 o                         
  -8  12   0       3867.88       4047.22       105.47 o                         
  -7  12   0         43.01         31.20        61.87 o                         
  -6  12   0       2123.60       2030.61        72.11 o                         
  -5  12   0        941.61        830.49        67.05 o                         
  -4  12   0        357.61        461.69        51.54 o                         
  -3  12   0       1193.48       1195.14        60.64 o                         
  -2  12   0       2065.17       2208.03        69.40 o                         
  -1  12   0       3390.96       3432.47        90.73 o                         
   0  12   0          8.91          6.42        37.84 o                         
   1  12   0        819.96        794.45        57.53 o                         
   2  12   0       6507.20       6531.67       163.15 o                         
   3  12   0       2890.68       2751.34        85.16 o                         
   4  12   0         51.22         24.49        60.00 o                         
   5  12   0       3487.09       3714.58       155.40 o                         
   6  12   0       3466.99       3316.56       148.23 o                         
   7  12   0          3.21        -94.45        94.45 o                         
   8  12   0          3.19        -62.22       103.52 o                         
 -14  13   0       3768.33       3468.11       233.74 o                         
 -13  13   0        420.52        480.83        97.43 o                         
 -12  13   0        239.31        107.11        92.79 o                         
 -11  13   0        245.30        187.64        70.28 o                         
 -10  13   0       1553.82       1514.67       163.99 o                         
  -9  13   0       3091.51       3435.22       122.61 o                         
  -8  13   0       1389.21       1554.73        84.83 o                         
  -7  13   0        692.48        837.13        50.65 o                         
  -6  13   0        129.93        162.26        71.43 o                         
  -5  13   0       1405.66       1408.71       113.13 o                         
  -4  13   0       3074.07       3006.57       100.17 o                         
  -3  13   0       6606.34       6648.85       152.62 o                         
  -2  13   0       4959.55       4836.45       123.66 o                         
  -1  13   0         31.44         40.57        46.20 o                         
   0  13   0         59.48         -8.67        49.60 o                         
   1  13   0        334.42        435.24        61.94 o                         
   2  13   0        768.28        685.93        68.90 o                         
   3  13   0       1165.52       1032.96        97.37 o                         
   4  13   0        375.54        578.00        77.06 o                         
   5  13   0         21.72         13.74        71.85 o                         
   6  13   0       1117.30       1130.42       139.15 o                         
   7  13   0       1439.09       1379.27       133.77 o                         
 -14  14   0        173.42        246.85       102.00 o                         
 -13  14   0         93.72        217.92       130.89 o                         
 -12  14   0       1058.42       1091.05       208.83 o                         
 -11  14   0        900.48        841.36        84.46 o                         
 -10  14   0        286.64        330.38        63.15 o                         
  -9  14   0       1720.65       1793.41       203.70 o                         
  -8  14   0        231.13        175.51       151.16 o                         
  -7  14   0       1267.50       1289.18       126.21 o                         
  -6  14   0        216.10        197.27       104.98 o                         
  -5  14   0       1231.83       1374.01       120.72 o                         
  -4  14   0         46.93         38.64        29.76 o                         
  -3  14   0       5957.24       6041.74       172.51 o                         
  -2  14   0       4248.18       4345.43       140.56 o                         
  -1  14   0        422.49        401.03        63.77 o                         
   0  14   0        176.65        105.18        56.95 o                         
   1  14   0         68.08        162.96        92.59 o                         
   2  14   0       2470.39       2656.90       130.30 o                         
   3  14   0        577.26        724.53        84.22 o                         
   4  14   0         48.79         79.15        77.14 o                         
   5  14   0         12.02        -75.51        75.51 o                         
 -13  15   0        898.83        865.65       201.83 o                         
 -12  15   0        128.37        141.77       159.47 o                         
 -11  15   0       4261.94       4556.79       354.44 o                         
 -10  15   0       2921.77       2859.45       300.45 o                         
  -9  15   0          3.82        -46.04        84.40 o                         
  -8  15   0        575.48        565.17        96.52 o                         
  -7  15   0       3722.03       3791.66       203.13 o                         
  -4  15   0       2214.30       2066.53       240.17 o                         
  -3  15   0        306.10        205.62        50.08 o                         
  -2  15   0       2634.05       2627.09       131.04 o                         
  -1  15   0        694.49        882.98        71.01 o                         
   0  15   0        846.04        856.69        76.60 o                         
   1  15   0        424.44        368.76        72.13 o                         
   2  15   0       2466.94       2335.38       134.36 o                         
   3  15   0       2302.10       2214.35       163.51 o                         
   4  15   0        115.27        146.70        83.24 o                         
 -11  16   0        755.01        458.95       186.16 o                         
 -10  16   0       2199.83       2084.84       234.92 o                         
  -9  16   0        280.56        394.78       101.11 o                         
  -8  16   0         62.93         89.19        95.41 o                         
  -7  16   0        385.13        425.87       102.87 o                         
  -6  16   0       7714.36       8295.34       303.48 o                         
  -5  16   0       3822.62       4047.72       295.71 o                         
  -4  16   0         55.57         67.10        94.11 o                         
  -3  16   0       2136.75       2385.43       165.00 o                         
  -2  16   0        513.04        693.87        85.75 o                         
  -1  16   0        243.79        242.55        63.27 o                         
   0  16   0        404.07        466.42       120.60 o                         
   1  16   0        961.94        857.40        87.48 o                         
   2  16   0        925.27        774.42       147.96 o                         
  -9  17   0         39.30        159.67       102.05 o                         
  -8  17   0         86.16        -93.35        96.02 o                         
  -7  17   0       1337.14       1471.76       249.67 o                         
  -6  17   0        438.65        446.93       107.34 o                         
  -5  17   0       1062.43       1063.63       138.62 o                         
  -4  17   0        597.02        533.61       109.27 o                         
  -3  17   0         58.84         45.61        99.69 o                         
  -2  17   0       1411.31       1507.85       217.54 o                         
  -1  17   0       2533.30       2239.09       245.99 o                         
   1 -17   1         58.22        243.73       167.76 o                         
   2 -17   1        227.70         82.27       147.40 o                         
   3 -17   1       3979.34       4107.75       376.30 o                         
   4 -17   1       1047.18       1105.68       124.91 o                         
   5 -17   1          0.89         75.88       147.84 o                         
   6 -17   1        971.62       1126.58       146.01 o                         
   7 -17   1         38.77        147.13       101.17 o                         
   8 -17   1        339.56        425.39       110.44 o                         
   9 -17   1        794.62        854.94       121.49 o                         
  -2 -16   1       1026.57        892.37       100.87 o                         
  -1 -16   1        556.98        338.77        80.94 o                         
   0 -16   1         60.12         49.91        69.53 o                         
   1 -16   1        161.65        245.14        64.48 o                         
   2 -16   1        963.66        901.51       101.87 o                         
   3 -16   1        187.71        110.77        93.86 o                         
   4 -16   1       3645.51       3902.17       205.02 o                         
   5 -16   1       1343.93       1492.00       308.82 o                         
   6 -16   1        293.45        163.90        94.55 o                         
   7 -16   1       1269.13       1473.88       234.50 o                         
   8 -16   1       1796.12       2142.99       189.19 o                         
   9 -16   1       2426.70       2563.85       235.09 o                         
  10 -16   1         13.89       -166.79       166.79 o                         
  11 -16   1         81.50        103.66       178.94 o                         
  -4 -15   1        344.75        456.48        93.35 o                         
  -3 -15   1        422.71        289.75        87.03 o                         
  -2 -15   1        976.23       1198.18       104.58 o                         
  -1 -15   1        137.77        101.11        67.77 o                         
   0 -15   1        510.01        512.82        71.05 o                         
   1 -15   1        492.72        537.54        66.71 o                         
   2 -15   1        515.37        453.59        59.39 o                         
   3 -15   1        639.66        638.08        62.33 o                         
   4 -15   1       1943.77       1715.49       227.76 o                         
   7 -15   1        339.43        328.22        93.03 o                         
   8 -15   1       1974.55       2192.77       153.60 o                         
   9 -15   1       3619.66       3933.48       191.84 o                         
  10 -15   1       3537.12       3635.91       298.39 o                         
  11 -15   1         57.44        -55.77       150.72 o                         
  12 -15   1          9.55        -55.30       162.66 o                         
  13 -15   1       2620.49       2292.06       278.94 o                         
  -5 -14   1        250.01        180.26        81.55 o                         
  -4 -14   1       1148.27       1177.76       101.83 o                         
  -3 -14   1       1368.15       1357.21       137.55 o                         
  -2 -14   1        757.62        652.63        75.32 o                         
  -1 -14   1        401.03        353.82        88.09 o                         
   0 -14   1       3525.20       3862.27       141.70 o                         
   1 -14   1       1260.10       1319.75        85.04 o                         
   2 -14   1          3.44         21.72        47.88 o                         
   3 -14   1        827.83        772.10        77.62 o                         
   4 -14   1       1140.03       1233.73       104.17 o                         
   5 -14   1        298.23        402.69        85.43 o                         
   6 -14   1        973.41        946.68        96.20 o                         
   7 -14   1        376.30        312.82        81.14 o                         
   8 -14   1         61.11         14.21        76.50 o                         
   9 -14   1       3983.21       4217.56       306.84 o                         
  10 -14   1       1884.09       1828.18       154.56 o                         
  11 -14   1        233.19        170.38        66.41 o                         
  12 -14   1        110.34        -19.29        71.78 o                         
  13 -14   1        504.68        579.35        93.76 o                         
  14 -14   1       3812.08       4233.43       230.58 o                         
  -7 -13   1        253.47        120.65       157.37 o                         
  -6 -13   1       2033.50       2326.87       142.28 o                         
  -5 -13   1       2413.35       2581.35       140.75 o                         
  -4 -13   1        665.02        681.44        78.10 o                         
  -3 -13   1        586.80        568.95        90.60 o                         
  -2 -13   1       1020.23       1117.78        79.04 o                         
  -1 -13   1        110.53        134.00        66.30 o                         
   0 -13   1        291.22        248.31        56.73 o                         
   1 -13   1      10377.15      10562.95       271.65 o                         
   2 -13   1       1280.15       1289.01        65.30 o                         
   3 -13   1         68.56         73.59        40.23 o                         
   4 -13   1       5899.97       6024.68       165.50 o                         
   5 -13   1       6014.04       6485.66       232.91 o                         
   6 -13   1        968.30       1050.64        91.16 o                         
   7 -13   1         26.87         46.01        70.30 o                         
   8 -13   1       4266.62       4506.48       190.68 o                         
   9 -13   1        280.91        224.38        45.17 o                         
  10 -13   1        222.78        203.98        58.89 o                         
  11 -13   1        523.97        513.93        74.72 o                         
  12 -13   1         10.98        -38.94        82.24 o                         
  13 -13   1        254.74         38.87        82.67 o                         
  14 -13   1        883.05        833.15       111.82 o                         
  -8 -12   1        275.29        261.98       109.28 o                         
  -7 -12   1       1658.74       1509.63       131.20 o                         
  -6 -12   1       2468.42       2676.26       141.77 o                         
  -5 -12   1        308.89        576.99        90.07 o                         
  -4 -12   1       1532.83       1611.85       127.50 o                         
  -3 -12   1       2638.82       2477.08       174.93 o                         
  -2 -12   1       1188.69       1012.32        70.54 o                         
  -1 -12   1        899.76        948.10        60.81 o                         
   0 -12   1       5410.54       5225.33       122.47 o                         
   1 -12   1        141.41        140.46        35.86 o                         
   2 -12   1       2428.57       2425.59        74.03 o                         
   3 -12   1         70.56        144.10        34.14 o                         
   4 -12   1        881.20        859.62        47.11 o                         
   5 -12   1      11041.87      10770.57       338.58 o                         
   6 -12   1      13004.99      13441.49       352.92 o                         
   7 -12   1       1949.30       2018.71        64.35 o                         
   8 -12   1       4651.43       4567.11       113.15 o                         
   9 -12   1      10847.42      10969.43       271.72 o                         
  10 -12   1        321.18        331.15       119.27 o                         
  11 -12   1        571.35        570.93       133.75 o                         
  12 -12   1        716.22        608.38       187.34 o                         
  13 -12   1        519.85        383.53       136.24 o                         
  14 -12   1        244.22        137.51       109.30 o                         
  15 -12   1        504.53        565.20       112.40 o                         
  -9 -11   1        439.14        521.64       117.17 o                         
  -8 -11   1        164.01        109.75       193.74 o                         
  -7 -11   1        103.09         92.34        78.21 o                         
  -6 -11   1       1498.22       1262.05       100.29 o                         
  -5 -11   1        276.89        312.72        59.64 o                         
  -4 -11   1       1195.60       1359.02        80.99 o                         
  -3 -11   1        772.17        716.46        34.21 o                         
  -2 -11   1      11593.89      11499.54       238.74 o                         
  -1 -11   1       4424.79       4329.66       118.08 o                         
   0 -11   1       4096.73       4105.05        98.23 o                         
   1 -11   1      17558.93      17874.34       306.33 o                         
   2 -11   1       7981.02       8009.09       151.44 o                         
   3 -11   1        623.67        682.16        42.46 o                         
   4 -11   1         13.83         35.93        25.65 o                         
   5 -11   1       8440.03       8433.56       171.42 o                         
   6 -11   1       3131.03       3164.38        71.61 o                         
   7 -11   1       1682.69       1712.37        64.41 o                         
   8 -11   1       1495.07       1510.97        58.51 o                         
   9 -11   1       2324.54       2011.61        87.48 o                         
  10 -11   1       3922.91       3695.07       229.98 o                         
  11 -11   1       5282.58       5920.93       217.78 o                         
  12 -11   1       1972.33       2288.88       327.14 o                         
  13 -11   1       2694.40       2621.31       161.60 o                         
  14 -11   1        197.42        462.03        96.74 o                         
  15 -11   1         52.87         95.01        97.28 o                         
  16 -11   1        631.31        579.50       117.42 o                         
 -10 -10   1         28.68         -1.07       108.56 o                         
  -9 -10   1          4.67        -17.35        99.20 o                         
  -8 -10   1       1843.31       2223.34       165.12 o                         
  -7 -10   1        121.88        111.01        57.52 o                         
  -6 -10   1         12.98         74.68        56.26 o                         
  -5 -10   1        260.07        356.25        38.58 o                         
  -4 -10   1         24.68         38.17        32.86 o                         
  -3 -10   1        124.66        125.19        32.95 o                         
  -2 -10   1        535.38        470.77        29.95 o                         
  -1 -10   1       5201.30       4923.12       109.20 o                         
   0 -10   1       2875.02       2780.78        75.87 o                         
   1 -10   1       3102.27       3093.14        77.04 o                         
   2 -10   1       7244.27       7365.31       138.29 o                         
   3 -10   1       2932.67       2818.27        78.98 o                         
   4 -10   1       1227.77       1358.65        52.74 o                         
   5 -10   1       5739.71       5983.24        92.71 o                         
   6 -10   1       6717.76       7032.95       130.10 o                         
   7 -10   1        446.93        406.69        28.69 o                         
   8 -10   1        415.66        450.73        32.81 o                         
   9 -10   1       2812.65       2769.26       101.13 o                         
  10 -10   1        654.67        625.74        71.40 o                         
  11 -10   1       1091.53       1016.73        83.92 o                         
  12 -10   1       4722.20       4967.94       198.11 o                         
  13 -10   1       2029.07       2244.60       150.78 o                         
  14 -10   1       1765.17       1779.67       418.33 o                         
  15 -10   1          6.02        -83.43        93.95 o                         
  16 -10   1        913.42        882.14       103.75 o                         
 -11  -9   1        271.16        264.95       115.50 o                         
 -10  -9   1       1105.04       1337.40       130.36 o                         
  -9  -9   1       1492.25       1473.35       133.89 o                         
  -8  -9   1       1569.41       1614.47        88.69 o                         
  -7  -9   1       4702.40       5029.37       157.75 o                         
  -6  -9   1        407.25        520.11        67.31 o                         
  -5  -9   1        530.93        531.30        38.18 o                         
  -4  -9   1       5730.91       5923.36       113.83 o                         
  -3  -9   1       5842.43       5797.48       110.78 o                         
  -2  -9   1       7540.34       7561.88       123.24 o                         
  -1  -9   1       1207.11       1222.49        31.69 o                         
   0  -9   1        191.27        159.14        28.64 o                         
   1  -9   1       7333.35       7698.51       130.24 o                         
   2  -9   1          8.91         -5.15        19.07 o                         
   3  -9   1        754.42        746.12        30.13 o                         
   4  -9   1        294.87        299.53        14.92 o                         
   5  -9   1       4571.03       4379.06        79.69 o                         
   6  -9   1      13554.28      14005.21       237.01 o                         
   7  -9   1       1366.94       1316.34        47.74 o                         
   8  -9   1       1857.68       1886.46        82.56 o                         
   9  -9   1         48.00        115.60        35.00 o                         
  10  -9   1       5754.41       5526.71       192.00 o                         
  11  -9   1         87.92         13.73        67.20 o                         
  12  -9   1        270.96        264.87        71.63 o                         
  13  -9   1       2562.00       2543.86       149.27 o                         
  14  -9   1        361.18        275.13        86.36 o                         
  15  -9   1        104.60         31.04        77.45 o                         
  16  -9   1        314.74        400.27        89.58 o                         
 -12  -8   1        526.09        517.50       120.33 o                         
 -11  -8   1       1982.57       2092.73       153.49 o                         
 -10  -8   1          6.08        120.01       109.35 o                         
  -9  -8   1       1396.79       1600.22       124.86 o                         
  -8  -8   1       2377.46       2621.16       184.93 o                         
  -7  -8   1       1277.06       1235.47        58.22 o                         
  -6  -8   1        564.77        482.35        36.30 o                         
  -5  -8   1       1685.31       1507.13        56.15 o                         
  -4  -8   1        136.05        114.13        27.83 o                         
  -3  -8   1      19096.13      19506.79       284.70 o                         
  -2  -8   1      20715.43      20756.58       281.05 o                         
  -1  -8   1       5328.71       5525.50        91.43 o                         
   0  -8   1       5683.80       5923.16       131.48 o                         
   1  -8   1       2002.43       1769.88        49.28 o                         
   2  -8   1       8744.94       8663.35       140.70 o                         
   3  -8   1       1015.94        985.37        30.86 o                         
   4  -8   1       8803.97       8448.14       125.14 o                         
   5  -8   1          1.20         55.01        16.38 o                         
   6  -8   1       7671.50       8228.71       146.16 o                         
   7  -8   1       5993.30       6155.37       115.58 o                         
   8  -8   1       1065.81        912.43        45.01 o                         
   9  -8   1        804.08        723.70        32.73 o                         
  10  -8   1        100.58         52.79        26.05 o                         
  11  -8   1       2542.46       2938.90        98.35 o                         
  12  -8   1        693.45        733.40        92.07 o                         
  13  -8   1         76.23         21.12        73.09 o                         
  14  -8   1        617.15        532.48        95.00 o                         
  15  -8   1        496.26        635.59        85.64 o                         
  16  -8   1         39.21        119.70        78.24 o                         
 -13  -7   1        323.30        335.53       120.95 o                         
 -12  -7   1        381.88        144.05        86.53 o                         
 -11  -7   1       1302.19       1377.01        96.59 o                         
 -10  -7   1       3939.73       4095.39       155.21 o                         
  -9  -7   1        689.68        687.84        71.24 o                         
  -8  -7   1        772.22        802.58        53.91 o                         
  -7  -7   1       4482.06       4809.46       127.67 o                         
  -6  -7   1       2732.92       2752.61        63.99 o                         
  -5  -7   1       1853.28       1831.75        50.66 o                         
  -4  -7   1       4320.94       4159.97        71.92 o                         
  -3  -7   1         63.70         92.19        19.98 o                         
  -2  -7   1      10308.04      10228.34       144.57 o                         
  -1  -7   1       2433.48       2154.35        45.52 o                         
   0  -7   1      15919.77      16094.57       268.08 o                         
   1  -7   1       7588.06       7652.92       158.75 o                         
   2  -7   1       7046.61       6495.70       110.95 o                         
   3  -7   1      45671.91      44451.06       755.66 o                         
   4  -7   1         95.40        107.17        13.21 o                         
   5  -7   1       7922.54       7792.70       113.81 o                         
   6  -7   1         42.43         39.94         8.24 o                         
   7  -7   1        673.74        579.23        24.25 o                         
   8  -7   1        272.95        348.50        27.63 o                         
   9  -7   1       8689.83       8616.40       155.03 o                         
  10  -7   1       5080.85       5313.97       140.62 o                         
  11  -7   1       1459.68       1409.37        77.46 o                         
  12  -7   1        626.13        636.41        42.15 o                         
  13  -7   1         50.34        -12.90        43.57 o                         
  14  -7   1        719.31        560.88        66.69 o                         
  15  -7   1        363.93        292.58        56.31 o                         
  16  -7   1          4.03         19.82        79.41 o                         
  17  -7   1        177.47        177.55       168.35 o                         
 -13  -6   1        279.66        317.72        85.36 o                         
 -12  -6   1         61.28         -2.28        76.11 o                         
 -11  -6   1        205.25        158.47       109.01 o                         
 -10  -6   1       2568.47       2711.44       201.33 o                         
  -9  -6   1       1094.63       1009.02        72.94 o                         
  -8  -6   1          0.87         38.63        28.89 o                         
  -7  -6   1        750.40        648.90        35.70 o                         
  -6  -6   1       9726.24       9945.30       155.61 o                         
  -5  -6   1      10812.37      11330.50       162.86 o                         
  -4  -6   1       1447.58       1575.23        39.76 o                         
  -3  -6   1       6775.98       6576.05        97.25 o                         
  -2  -6   1         31.72         41.40        15.82 o                         
  -1  -6   1       5815.69       6336.36       124.74 o                         
   0  -6   1        174.20        137.56        21.19 o                         
   1  -6   1      23077.41      23323.76       348.64 o                         
   2  -6   1        454.35        649.84        27.68 o                         
   3  -6   1       3596.12       3220.93        52.86 o                         
   4  -6   1      50539.96      50522.53       656.33 o                         
   5  -6   1        389.99        400.32        15.16 o                         
   6  -6   1         34.38         11.88        13.72 o                         
   7  -6   1       8306.29       8331.38       134.41 o                         
   8  -6   1      10074.48      10161.97       151.09 o                         
   9  -6   1       8599.50       9033.47       161.44 o                         
  10  -6   1       6958.94       7187.78       144.69 o                         
  11  -6   1       6144.29       6268.93       125.96 o                         
  12  -6   1       1947.34       1874.86        80.95 o                         
  13  -6   1       1607.66       1625.15        79.44 o                         
  14  -6   1       7900.79       7523.47       315.64 o                         
  15  -6   1       1231.99       1024.68        94.39 o                         
  16  -6   1        679.53        464.70       111.64 o                         
  17  -6   1        155.87        340.58       119.97 o                         
 -14  -5   1         37.28         92.10       103.87 o                         
 -13  -5   1          1.33         26.33        79.39 o                         
 -12  -5   1        529.42        714.05        84.62 o                         
 -11  -5   1        550.22        637.47        76.37 o                         
 -10  -5   1         30.91         48.04        58.79 o                         
  -9  -5   1       2377.02       2282.69       103.17 o                         
  -8  -5   1       2387.65       2463.00        76.62 o                         
  -7  -5   1          0.70        -25.38        25.38 o                         
  -6  -5   1       2929.47       2824.69        62.24 o                         
  -5  -5   1       4311.00       4194.70        71.11 o                         
  -4  -5   1       1920.62       1835.79        43.53 o                         
  -3  -5   1        125.22         61.97        15.25 o                         
  -2  -5   1       6878.68       6438.63        98.86 o                         
  -1  -5   1      13925.16      13324.19       224.61 o                         
   0  -5   1      37458.20      39372.25       865.96 o                         
   1  -5   1       6480.63       6395.36       110.78 o                         
   2  -5   1      13444.44      12857.03       207.20 o                         
   3  -5   1       6757.18       7279.50       146.28 o                         
   4  -5   1       8060.40       9569.84       129.06 o                         
   5  -5   1       6605.64       6103.12        98.31 o                         
   6  -5   1       5120.75       5014.99        78.56 o                         
   7  -5   1       7355.50       7738.87       116.63 o                         
   8  -5   1      17088.69      17681.37       271.30 o                         
   9  -5   1       2819.22       2755.75        65.23 o                         
  10  -5   1       1319.16       1328.87        52.25 o                         
  11  -5   1       1054.30        915.75        59.53 o                         
  12  -5   1       1049.70       1027.40        48.91 o                         
  13  -5   1        182.78        139.96        43.89 o                         
  14  -5   1       3593.69       3655.83       115.18 o                         
  15  -5   1       8297.43       8487.31       243.85 o                         
  16  -5   1          9.08         52.78        74.63 o                         
  17  -5   1        650.89        770.59       101.98 o                         
 -14  -4   1        511.13        791.54        93.64 o                         
 -13  -4   1       2040.26       1988.38       356.32 o                         
 -12  -4   1        413.19        325.39        88.53 o                         
 -11  -4   1       1918.25       1829.89       109.24 o                         
 -10  -4   1       6582.56       6925.26       184.54 o                         
  -9  -4   1        656.08        742.31        57.75 o                         
  -8  -4   1         17.93        -28.21        28.76 o                         
  -7  -4   1        236.05        214.60        25.80 o                         
  -6  -4   1       2479.18       2437.28        51.35 o                         
  -5  -4   1        851.96        839.24        29.06 o                         
  -4  -4   1       9378.29       9335.41       131.76 o                         
  -3  -4   1       6213.12       6723.53        97.10 o                         
  -2  -4   1       6549.24       6939.00       104.12 o                         
  -1  -4   1        208.09        110.08        11.31 o                         
   0  -4   1       3868.70       3411.85        57.23 o                         
   1  -4   1       5972.57       5808.23        98.42 o                         
   2  -4   1       9690.67       9338.67       140.82 o                         
   3  -4   1       2036.45       2240.67        37.88 o                         
   4  -4   1      10127.52      10659.53       161.94 o                         
   5  -4   1       2807.58       2975.99        50.14 o                         
   6  -4   1       9895.64       9849.86       143.33 o                         
   7  -4   1       8434.74       8454.93       168.90 o                         
   8  -4   1       1692.73       1664.41        45.38 o                         
   9  -4   1      11475.07      11591.80       174.70 o                         
  10  -4   1        770.73        552.45        43.63 o                         
  11  -4   1       6629.82       6468.26       179.36 o                         
  12  -4   1       1385.72       1286.18        64.28 o                         
  13  -4   1        897.93       1007.45        58.52 o                         
  14  -4   1        592.00        614.95        60.12 o                         
  15  -4   1         88.93         59.55        70.45 o                         
  16  -4   1        661.60        757.37        89.81 o                         
  17  -4   1         14.94         14.55        84.55 o                         
 -15  -3   1        310.97        321.89        89.24 o                         
 -14  -3   1        351.90        282.62        81.46 o                         
 -13  -3   1       1434.47       1376.74       122.21 o                         
 -12  -3   1       3519.14       3801.26       149.04 o                         
 -11  -3   1        272.02        179.58        58.72 o                         
 -10  -3   1       3128.18       3047.86       106.70 o                         
  -9  -3   1      10658.94      10852.02       227.09 o                         
  -8  -3   1       3922.07       3982.90        83.84 o                         
  -7  -3   1         26.78         60.42        20.71 o                         
  -6  -3   1       9562.15       9477.18       136.96 o                         
  -5  -3   1      17342.75      16992.91       230.53 o                         
  -4  -3   1        637.03        639.90        23.11 o                         
  -3  -3   1         92.75        295.55        16.57 o                         
  -2  -3   1       5714.72       4490.49        65.42 o                         
  -1  -3   1       3258.18       4056.10        61.79 o                         
   0  -3   1       6811.30       7032.39       116.80 o                         
   1  -3   1      14707.62      13628.54       201.95 o                         
   2  -3   1         15.54         22.64         8.61 o                         
   3  -3   1      10126.28       9511.44       133.86 o                         
   4  -3   1         17.66         -6.14         9.52 o                         
   5  -3   1         84.58         55.86        13.20 o                         
   6  -3   1       1640.78       1799.99        41.64 o                         
   7  -3   1       2801.54       2518.19        95.50 o                         
   8  -3   1          6.71         50.25        21.05 o                         
   9  -3   1       1522.15       1505.34        46.77 o                         
  10  -3   1       3655.86       3482.02        77.80 o                         
  11  -3   1       3444.31       3323.95        79.17 o                         
  12  -3   1       7889.54       7839.47       179.81 o                         
  13  -3   1        390.04        420.67        52.92 o                         
  14  -3   1       1678.09       1840.81       108.31 o                         
  15  -3   1       1060.24        946.73        86.68 o                         
  16  -3   1        434.00        289.00        86.82 o                         
 -15  -2   1          6.23        -34.48        77.02 o                         
 -14  -2   1       1389.13       1589.81       108.28 o                         
 -13  -2   1       2626.58       2824.47       139.37 o                         
 -12  -2   1          8.59         33.73        64.08 o                         
 -11  -2   1        157.91        128.29        56.48 o                         
 -10  -2   1        206.44        178.78        49.50 o                         
  -9  -2   1       2631.60       2727.80        93.90 o                         
  -8  -2   1       2672.84       2481.38        59.28 o                         
  -7  -2   1       3823.32       3720.89        66.74 o                         
  -6  -2   1        533.92        527.21        23.37 o                         
  -5  -2   1      15579.94      15160.93       194.91 o                         
  -4  -2   1      31482.36      29379.04       534.97 o                         
  -3  -2   1         88.47         25.81        10.69 o                         
  -2  -2   1       1043.30        859.88        21.14 o                         
  -1  -2   1     103294.19     103301.84      2830.81 o                         
   0  -2   1        702.15        757.72        14.78 o                         
   1  -2   1       6035.62       6242.61        93.28 o                         
   2  -2   1      37462.19      34651.33       506.43 o                         
   3  -2   1       1248.16        709.40        17.50 o                         
   4  -2   1       2280.94       2335.29        42.85 o                         
   5  -2   1      16434.87      17018.82       338.13 o                         
   6  -2   1      32717.62      31804.51       473.31 o                         
   7  -2   1        270.24        264.31        20.51 o                         
   8  -2   1       3496.67       3682.09        68.89 o                         
   9  -2   1         48.10         97.45        23.76 o                         
  10  -2   1          0.62        -14.22        25.62 o                         
  11  -2   1        741.81        747.16        74.49 o                         
  12  -2   1        749.69        968.52        72.90 o                         
  13  -2   1         39.55         66.87        62.43 o                         
  14  -2   1       5269.30       5655.88       192.49 o                         
  15  -2   1        497.47        517.47        83.86 o                         
  16  -2   1        476.70        574.57       134.51 o                         
 -16  -1   1        108.68        186.40        95.42 o                         
 -15  -1   1        401.56        468.13        85.99 o                         
 -14  -1   1       1169.17       1164.57        95.88 o                         
 -13  -1   1       3336.59       3445.44       155.34 o                         
 -12  -1   1       4440.06       4651.57       157.93 o                         
 -11  -1   1          0.63        -20.11        48.25 o                         
 -10  -1   1        743.49        856.20        63.21 o                         
  -9  -1   1      17054.94      18018.70       308.11 o                         
  -8  -1   1      15870.95      16783.67       230.95 o                         
  -7  -1   1       1961.99       2000.11        42.80 o                         
  -6  -1   1         40.54         60.37        15.06 o                         
  -5  -1   1       2393.71       2590.42        45.51 o                         
  -4  -1   1       4430.19       4353.99        73.91 o                         
  -3  -1   1       1570.88       1040.79        23.08 o                         
  -2  -1   1      39488.62      38963.87       478.17 o                         
  -1  -1   1        928.46       1172.08        22.85 o                         
   1  -1   1       1267.92        858.96        23.02 o                         
   2  -1   1        405.77        379.72        16.30 o                         
   3  -1   1       9482.65       9889.86       149.13 o                         
   4  -1   1       2523.31       2353.28        44.19 o                         
   5  -1   1         43.79        136.13        16.64 o                         
   6  -1   1      42487.76      42400.90       587.19 o                         
   7  -1   1      44741.19      44580.15       688.18 o                         
   8  -1   1       2307.68       2157.96        50.40 o                         
   9  -1   1          0.16          9.16        22.42 o                         
  10  -1   1      11955.59      12246.72       245.39 o                         
  11  -1   1       3830.55       4051.73       117.17 o                         
  12  -1   1         56.76         79.19        57.24 o                         
  13  -1   1        387.49        326.90        68.66 o                         
  14  -1   1        531.76        392.41       111.41 o                         
  15  -1   1        216.79        133.19        87.14 o                         
  16  -1   1        251.25        298.55        93.82 o                         
 -16   0   1        577.57        313.76       132.41 o                         
 -15   0   1        313.77        279.52        88.39 o                         
 -14   0   1          1.00          6.61       110.50 o                         
 -13   0   1       2235.79       2583.53       127.40 o                         
 -12   0   1        410.85        483.35        69.14 o                         
 -11   0   1         59.69         64.81        47.41 o                         
 -10   0   1       1932.65       2068.21        65.07 o                         
  -9   0   1       7493.47       7817.79       125.79 o                         
  -8   0   1      17089.44      18381.70       250.34 o                         
  -7   0   1       4220.80       4833.71        77.00 o                         
  -6   0   1       4738.00       4353.50        69.71 o                         
  -5   0   1        497.06        343.56        20.06 o                         
  -4   0   1      14338.57      13800.28       185.34 o                         
  -3   0   1        340.21        306.22        18.11 o                         
  -2   0   1       2384.96       2069.12        31.55 o                         
   1   0   1       2390.46       1360.99        53.84 o                         
   2   0   1       4921.58       4183.84        78.92 o                         
   3   0   1       9844.12      10931.82       176.54 o                         
   4   0   1       6263.11       5669.40        97.30 o                         
   5   0   1       1817.23       1439.71        40.37 o                         
   6   0   1        106.30        241.57        17.67 o                         
   7   0   1      14061.25      14240.29       240.73 o                         
   8   0   1       3584.18       3684.59        81.21 o                         
   9   0   1       1506.92       1397.23        61.89 o                         
  10   0   1         57.48          4.27        43.33 o                         
  11   0   1      12337.96      12662.71       257.99 o                         
  12   0   1       2911.42       3144.81       129.77 o                         
  13   0   1          2.73         44.28        85.63 o                         
  14   0   1       1149.27       1020.64        91.49 o                         
  15   0   1       2138.82       2327.20       136.31 o                         
  16   0   1        380.36        545.60       165.76 o                         
 -16   1   1       1352.26       1263.88       102.98 o                         
 -15   1   1          7.31        -30.73        70.50 o                         
 -14   1   1       3580.36       3615.17       156.56 o                         
 -13   1   1        714.97        864.43        76.04 o                         
 -12   1   1        336.01        266.30        31.56 o                         
 -11   1   1        354.71        310.53        33.27 o                         
 -10   1   1        727.77        698.07        38.18 o                         
  -9   1   1       1575.88       1659.05        44.91 o                         
  -8   1   1       7749.25       7618.82       113.40 o                         
  -7   1   1       2276.20       2083.71        44.03 o                         
  -6   1   1       5311.73       6036.58       122.48 o                         
  -5   1   1          0.69         85.46        17.15 o                         
  -4   1   1       5020.51       4354.89        68.27 o                         
  -3   1   1      16271.68      15454.83       265.45 o                         
  -2   1   1      14337.07      14593.28       202.34 o                         
  -1   1   1       1402.21        927.16        35.72 o                         
   0   1   1       3530.54       2544.26        83.58 o                         
   1   1   1         40.24         72.18         7.30 o                         
   2   1   1       1009.73        621.07        20.11 o                         
   3   1   1      22365.68      20883.95       310.56 o                         
   4   1   1      21282.60      20258.70       343.57 o                         
   5   1   1        403.24        412.10        24.35 o                         
   6   1   1       1222.95       1067.46        42.34 o                         
   7   1   1       4758.01       4484.81        92.09 o                         
   8   1   1       1964.50       2138.81        61.06 o                         
   9   1   1         33.75         99.07        39.31 o                         
  10   1   1       2201.38       2378.21        92.30 o                         
  11   1   1        457.15        305.29        57.10 o                         
  12   1   1       2092.31       2275.70       122.24 o                         
  13   1   1        334.56        402.44       124.89 o                         
  14   1   1        362.63        364.25       136.43 o                         
  15   1   1        528.63        382.39        87.63 o                         
 -16   2   1       3007.72       3515.20       204.86 o                         
 -15   2   1        502.16        450.01       163.05 o                         
 -14   2   1        927.48        836.94        86.70 o                         
 -13   2   1       5938.21       6164.05       152.07 o                         
 -12   2   1       3966.21       4064.40       107.88 o                         
 -11   2   1       8497.38       8740.80       166.29 o                         
 -10   2   1       1797.18       1902.10        81.31 o                         
  -9   2   1      13908.77      14000.32       209.01 o                         
  -8   2   1        413.11        433.25        23.93 o                         
  -7   2   1       3990.91       3961.11        80.62 o                         
  -6   2   1      16528.19      16317.09       233.26 o                         
  -5   2   1        246.94        318.88        18.63 o                         
  -4   2   1         45.57         42.72        12.88 o                         
  -3   2   1      21926.19      20343.52       268.58 o                         
  -2   2   1      19823.21      19153.26       264.52 o                         
  -1   2   1       1154.84       1245.75        19.36 o                         
   0   2   1       6055.77       7668.17       108.38 o                         
   1   2   1       3181.30       4157.91        58.21 o                         
   2   2   1        861.76        800.64        19.74 o                         
   3   2   1       4862.06       5266.01        80.51 o                         
   4   2   1      17428.56      17143.52       229.00 o                         
   5   2   1       1225.82       1504.74        40.01 o                         
   6   2   1       5055.83       5109.44        87.05 o                         
   7   2   1        574.85        506.23        29.06 o                         
   8   2   1      15476.29      15243.11       311.92 o                         
   9   2   1       1018.29        976.19        56.98 o                         
  10   2   1        465.96        447.89        52.70 o                         
  11   2   1       1555.64       1697.66       107.41 o                         
  12   2   1         82.56         68.46        66.76 o                         
  13   2   1         87.31         67.37        83.87 o                         
  14   2   1        496.21        609.14        85.31 o                         
  15   2   1       1276.09       1196.42       131.96 o                         
 -17   3   1       2649.25       2824.92       155.63 o                         
 -16   3   1        281.10        252.08        81.79 o                         
 -15   3   1         13.21        -66.06        66.06 o                         
 -14   3   1         11.15         44.42        62.93 o                         
 -13   3   1        477.90        436.50        47.98 o                         
 -12   3   1        979.73        940.62        67.79 o                         
 -11   3   1       3936.02       3946.85        88.15 o                         
 -10   3   1       8952.58       9240.20       204.66 o                         
  -9   3   1      14444.05      14488.90       303.29 o                         
  -8   3   1       4633.08       4390.79       105.32 o                         
  -7   3   1      11660.26      11228.24       280.69 o                         
  -6   3   1        697.45        781.02        28.17 o                         
  -5   3   1      33870.43      34349.10       512.72 o                         
  -4   3   1      42869.71      42666.25       552.51 o                         
  -3   3   1         65.64         39.17        11.12 o                         
  -2   3   1      71370.64      70930.77      1120.45 o                         
  -1   3   1       9342.34       8514.34       107.45 o                         
   0   3   1       2551.41       2344.77        39.09 o                         
   1   3   1        891.30        754.16        20.73 o                         
   2   3   1      13137.02      12534.45       167.77 o                         
   3   3   1        933.38       1220.78        33.65 o                         
   4   3   1        382.90        337.81        16.50 o                         
   5   3   1        970.58        866.37        23.28 o                         
   6   3   1       4525.52       4653.89        82.82 o                         
   7   3   1        191.14        138.87        26.90 o                         
   8   3   1       3836.89       3835.86       107.16 o                         
   9   3   1       5731.23       5540.08       167.17 o                         
  10   3   1        392.74        452.77        66.91 o                         
  11   3   1       1113.67       1144.41        81.53 o                         
  12   3   1        482.41        373.48        73.87 o                         
  13   3   1         43.91         72.22        98.23 o                         
  14   3   1        420.58        332.27        83.26 o                         
  15   3   1        588.45        701.24        96.73 o                         
 -17   4   1       1014.10       1249.81       160.94 o                         
 -16   4   1       2982.69       2973.52       145.07 o                         
 -15   4   1        328.59        348.88        50.74 o                         
 -14   4   1       1661.59       1528.93        85.27 o                         
 -13   4   1       3501.84       3944.60       116.74 o                         
 -12   4   1       3406.20       3479.30       131.30 o                         
 -11   4   1        270.16        257.48        33.19 o                         
 -10   4   1       3858.67       3746.19       126.30 o                         
  -9   4   1       3743.38       3667.56        66.49 o                         
  -8   4   1         12.12         34.87        19.92 o                         
  -7   4   1         44.96         23.50        15.48 o                         
  -6   4   1      37512.55      38397.32       501.18 o                         
  -5   4   1        688.81        653.66        20.03 o                         
  -4   4   1      29046.28      31329.63       433.59 o                         
  -3   4   1      12267.50      12654.17       179.67 o                         
  -2   4   1       2300.07       2383.62        34.84 o                         
  -1   4   1      20212.91      20845.13       365.54 o                         
   0   4   1       5169.52       4225.66        70.79 o                         
   1   4   1      42077.66      39070.78       539.18 o                         
   2   4   1       6810.91       6745.08       165.95 o                         
   3   4   1      36198.96      35611.89       494.98 o                         
   4   4   1      13772.34      13321.89       172.09 o                         
   5   4   1        741.29        721.86        23.37 o                         
   6   4   1       3282.74       3231.01        54.30 o                         
   7   4   1       2489.41       2279.41        70.62 o                         
   8   4   1       1256.85       1289.95       106.92 o                         
   9   4   1       5888.40       5832.28       160.70 o                         
  10   4   1        425.14        511.66        62.65 o                         
  11   4   1         47.76        117.34        65.91 o                         
  12   4   1        402.72        529.47       109.66 o                         
  13   4   1        712.79        667.25        87.51 o                         
  14   4   1        112.40        126.12        91.63 o                         
 -17   5   1        421.74        292.13        83.62 o                         
 -16   5   1       1551.73       1448.71       127.93 o                         
 -15   5   1        956.65        844.74        62.28 o                         
 -14   5   1        234.06        313.20        51.45 o                         
 -13   5   1          2.11        -38.01        38.01 o                         
 -12   5   1       6129.27       6122.72       149.93 o                         
 -11   5   1        805.70        738.05        57.07 o                         
 -10   5   1         93.60         77.54        27.59 o                         
  -9   5   1        159.72        123.26        23.42 o                         
  -8   5   1        418.80        349.03        19.81 o                         
  -7   5   1       5361.63       5370.85        84.66 o                         
  -6   5   1        113.55        126.90        10.73 o                         
  -5   5   1      38807.12      39535.04       600.91 o                         
  -4   5   1        816.79        605.42        23.04 o                         
  -3   5   1       9408.40      10727.82       184.36 o                         
  -2   5   1       3387.53       2983.28        52.13 o                         
  -1   5   1       6434.70       6401.29        95.53 o                         
   0   5   1          0.21         12.66        13.55 o                         
   1   5   1       6716.40       6653.87       101.15 o                         
   2   5   1       4992.45       4429.15        73.08 o                         
   3   5   1      11867.72      12775.29       186.74 o                         
   4   5   1      11976.05      12341.78       161.68 o                         
   5   5   1      14885.94      15587.71       202.62 o                         
   6   5   1       5995.70       6201.48       102.33 o                         
   7   5   1       8834.78       8911.66       171.29 o                         
   8   5   1       7454.84       7208.80       217.83 o                         
   9   5   1       2146.24       2104.78       107.75 o                         
  10   5   1       2652.44       2668.49       124.80 o                         
  11   5   1       1272.10       1625.06        98.50 o                         
  12   5   1       2097.53       2348.27       133.55 o                         
  13   5   1         33.61        106.14        79.05 o                         
  14   5   1       1783.98       1651.24       181.82 o                         
 -17   6   1        112.57        196.07       114.58 o                         
 -16   6   1          5.50          8.71        66.45 o                         
 -15   6   1        538.05        513.72        60.97 o                         
 -14   6   1        162.24        164.03        48.59 o                         
 -13   6   1        250.24        184.29        39.43 o                         
 -12   6   1        694.19        674.90        43.82 o                         
 -11   6   1       2771.38       2806.76       121.27 o                         
 -10   6   1         12.71         -3.01        28.69 o                         
  -9   6   1       2708.15       2824.55        62.16 o                         
  -8   6   1       1412.13       1569.72        37.91 o                         
  -7   6   1       2892.68       2793.58        60.42 o                         
  -6   6   1        601.22        666.00        28.26 o                         
  -5   6   1       5425.10       5007.51        80.72 o                         
  -4   6   1      17134.71      17066.56       242.01 o                         
  -3   6   1        150.69        297.88        15.70 o                         
  -2   6   1      14036.69      15949.12       225.47 o                         
  -1   6   1      17566.15      17532.23       247.80 o                         
   0   6   1      26124.52      26587.84       371.04 o                         
   1   6   1       9191.83       9914.96       146.98 o                         
   2   6   1        150.67        254.54        20.03 o                         
   3   6   1         47.45         63.38        19.01 o                         
   4   6   1        842.26        854.61        44.08 o                         
   5   6   1        468.60        481.01        28.22 o                         
   6   6   1      11811.08      11950.84       181.53 o                         
   7   6   1        955.21        855.27        43.37 o                         
   8   6   1       1435.42       1414.22       102.46 o                         
   9   6   1       3561.18       3895.50       142.24 o                         
  10   6   1       1507.85       1388.55       126.69 o                         
  11   6   1         49.60         43.55        94.27 o                         
  12   6   1        711.27        471.15       109.46 o                         
  13   6   1       2076.93       2468.37       306.34 o                         
 -17   7   1        213.80        195.80       116.62 o                         
 -16   7   1        139.25        126.02        76.25 o                         
 -15   7   1       3051.39       3053.57       114.02 o                         
 -14   7   1         94.13        -27.69        62.11 o                         
 -13   7   1       1496.96       1575.87        84.13 o                         
 -12   7   1       3173.87       3256.85        92.61 o                         
 -11   7   1        409.14        429.93        35.85 o                         
 -10   7   1       4125.44       4054.42        86.15 o                         
  -9   7   1       2950.09       2789.97        86.47 o                         
  -8   7   1       4683.01       4871.46       102.18 o                         
  -7   7   1        168.58        136.49        25.15 o                         
  -6   7   1        315.39        236.53        20.99 o                         
  -5   7   1        934.00       1032.66        34.61 o                         
  -4   7   1       6873.35       6822.66       119.42 o                         
  -3   7   1         48.58         30.23         8.90 o                         
  -2   7   1       1258.93       1187.77        29.25 o                         
  -1   7   1        859.86        839.19        26.68 o                         
   0   7   1      58171.12      58023.71       771.45 o                         
   1   7   1      15241.30      14993.84       217.21 o                         
   2   7   1       6350.34       6605.55       106.22 o                         
   3   7   1          8.23         64.29        21.58 o                         
   4   7   1       3236.32       3035.02        64.31 o                         
   5   7   1       4193.67       4160.43        94.47 o                         
   6   7   1       1368.13       1407.46        58.98 o                         
   7   7   1       3283.31       3378.11        85.15 o                         
   8   7   1         18.99        -49.39        72.71 o                         
   9   7   1        210.20         53.43       160.39 o                         
  11   7   1       1141.00       1048.45       120.17 o                         
  12   7   1        572.74        772.58       122.90 o                         
 -17   8   1          7.85        233.46       115.92 o                         
 -16   8   1        285.77        150.06        82.08 o                         
 -15   8   1       2026.60       1693.06       108.52 o                         
 -14   8   1       4482.04       4607.37       339.08 o                         
 -13   8   1        109.16         72.20        77.38 o                         
 -12   8   1       1838.06       1845.94        75.45 o                         
 -11   8   1       4330.38       4475.69       285.01 o                         
 -10   8   1          7.51         37.81        45.56 o                         
  -9   8   1       5606.04       5632.05       129.49 o                         
  -8   8   1      16289.67      17373.82       323.34 o                         
  -7   8   1       8369.32       8857.82       146.57 o                         
  -6   8   1       5615.28       5726.37       100.47 o                         
  -5   8   1        870.34        696.54        31.66 o                         
  -4   8   1      14581.29      14958.52       247.22 o                         
  -3   8   1        771.20        815.81        28.99 o                         
  -2   8   1        458.72        389.74        18.51 o                         
  -1   8   1       4217.64       3969.22        65.69 o                         
   0   8   1       1823.04       2135.68        42.22 o                         
   1   8   1       6683.81       6857.94       102.36 o                         
   2   8   1         74.09         66.31        26.14 o                         
   3   8   1        416.26        445.69        30.79 o                         
   4   8   1       3591.46       3539.32        89.36 o                         
   5   8   1       2515.21       2390.68        66.46 o                         
   6   8   1       1175.07       1137.02        55.78 o                         
   7   8   1       2676.69       2675.87       102.40 o                         
   8   8   1         52.65         95.02        82.14 o                         
   9   8   1         63.08        138.32        91.44 o                         
  10   8   1        290.07        330.02       101.69 o                         
  11   8   1        719.09        760.69       186.15 o                         
  12   8   1       1355.00       1254.88       140.33 o                         
 -16   9   1         87.25        190.57        88.43 o                         
 -15   9   1        570.12        397.65        98.12 o                         
 -14   9   1       2699.93       2696.35       226.61 o                         
 -13   9   1       3446.18       3454.42       347.03 o                         
 -12   9   1        849.42        777.25        89.03 o                         
 -11   9   1       1333.70       1062.75        90.54 o                         
 -10   9   1       2160.74       2410.74       165.23 o                         
  -9   9   1        539.03        546.53        43.64 o                         
  -8   9   1        427.84        321.35        35.57 o                         
  -7   9   1      18331.39      18683.89       313.55 o                         
  -6   9   1       1470.54       1394.73        64.10 o                         
  -5   9   1       1734.27       1890.35        49.68 o                         
  -4   9   1      14176.48      14281.45       206.82 o                         
  -3   9   1      42087.31      42513.58       604.10 o                         
  -2   9   1       4562.85       4585.47        84.17 o                         
  -1   9   1       6345.98       6665.11        98.73 o                         
   0   9   1       8904.33       8995.48       144.96 o                         
   1   9   1        287.22        250.58        25.60 o                         
   2   9   1         12.71         43.03        34.88 o                         
   3   9   1       2207.37       2120.48        80.40 o                         
   4   9   1       3552.11       3519.44       107.53 o                         
   5   9   1       3107.32       3127.09        86.92 o                         
   6   9   1       2015.16       2082.33        76.06 o                         
   7   9   1        230.48        203.13        84.76 o                         
   8   9   1        419.36        331.01        95.52 o                         
   9   9   1        140.39        139.80       100.50 o                         
  10   9   1        144.66        125.81       103.37 o                         
  11   9   1         12.61        224.35       114.60 o                         
 -16  10   1        169.08        110.60        91.10 o                         
 -15  10   1        288.93        566.45       203.95 o                         
 -14  10   1         11.04        -63.41        84.74 o                         
 -13  10   1       1570.32       1417.94       111.88 o                         
 -12  10   1        890.94        952.59        94.32 o                         
 -11  10   1       6122.10       6413.37       232.81 o                         
 -10  10   1       5834.89       5964.70       214.55 o                         
  -9  10   1       3691.64       3487.77       106.66 o                         
  -8  10   1       1978.14       1726.65        59.79 o                         
  -7  10   1       7724.91       7961.47       149.06 o                         
  -6  10   1        931.11        937.88        40.15 o                         
  -5  10   1        704.27        813.34        46.56 o                         
  -4  10   1          9.71         16.55        14.53 o                         
  -3  10   1       5612.11       5521.36        97.46 o                         
  -2  10   1      14467.71      14692.34       247.05 o                         
  -1  10   1        322.06        341.44        19.93 o                         
   0  10   1       2248.13       2253.85        49.98 o                         
   1  10   1      11803.08      11750.86       179.22 o                         
   2  10   1       5011.41       4966.67       107.92 o                         
   3  10   1        213.40        124.48        43.18 o                         
   4  10   1       8637.35       8918.47       160.24 o                         
   5  10   1       3475.06       3592.75       123.50 o                         
   6  10   1       1222.72       1202.86       118.40 o                         
   7  10   1       1258.11       1216.08        89.67 o                         
   8  10   1       3191.55       3727.27       200.76 o                         
   9  10   1        863.29        860.68       122.39 o                         
  10  10   1         48.11         24.72       110.57 o                         
 -16  11   1         71.97        159.54       115.44 o                         
 -15  11   1        838.58        859.12       146.09 o                         
 -14  11   1         72.02         26.21        88.77 o                         
 -13  11   1          0.54         67.80        81.32 o                         
 -12  11   1        506.44        440.80        82.20 o                         
 -11  11   1        494.28        542.33        77.92 o                         
 -10  11   1       3820.90       3917.94       170.32 o                         
  -9  11   1        546.15        551.85        53.42 o                         
  -8  11   1       3635.67       3578.20        92.75 o                         
  -7  11   1       3284.59       3369.23        81.67 o                         
  -6  11   1       7055.77       7528.44       187.92 o                         
  -5  11   1         21.41         41.73        28.00 o                         
  -4  11   1        829.34        769.24        30.88 o                         
  -3  11   1       5048.94       5064.26       153.47 o                         
  -2  11   1         37.64        -25.24        28.35 o                         
  -1  11   1         16.75          5.36        30.18 o                         
   0  11   1         48.98         50.29        34.41 o                         
   1  11   1        825.72        759.94        32.13 o                         
   2  11   1       3731.55       3668.84        82.83 o                         
   3  11   1       1993.61       2101.00        83.80 o                         
   4  11   1       1343.95       1363.58       115.61 o                         
   5  11   1        791.75        890.33        73.80 o                         
   6  11   1       1050.04        967.01        88.64 o                         
   7  11   1        209.69        253.77        97.99 o                         
   8  11   1        203.75         88.92       102.47 o                         
   9  11   1       3604.24       3915.16       227.17 o                         
 -15  12   1        117.31        138.26       103.72 o                         
 -14  12   1         37.63        -91.24        91.24 o                         
 -13  12   1        151.78         70.56        89.46 o                         
 -12  12   1       1041.23       1019.24        99.81 o                         
 -11  12   1         12.32         50.93        69.05 o                         
 -10  12   1       1176.15       1185.77       129.81 o                         
  -9  12   1        645.87        618.90        50.27 o                         
  -8  12   1       8364.18       8369.68       185.96 o                         
  -7  12   1       1139.75       1167.33        54.19 o                         
  -6  12   1       1746.50       1747.98        85.90 o                         
  -5  12   1        998.07        956.60        74.80 o                         
  -4  12   1       2966.08       3053.58        87.46 o                         
  -3  12   1       1421.08       1372.28        67.72 o                         
  -2  12   1       2769.73       2877.42        84.70 o                         
  -1  12   1          2.39         28.44        33.58 o                         
   0  12   1        511.41        351.98        56.22 o                         
   1  12   1       1820.77       1734.30       109.91 o                         
   2  12   1        431.37        470.64        30.01 o                         
   3  12   1       1482.17       1449.76        81.82 o                         
   4  12   1       2280.55       2375.12        87.24 o                         
   5  12   1       2285.73       2441.32       125.13 o                         
   6  12   1         34.37        165.39        67.82 o                         
   7  12   1       1237.38       1114.34       196.23 o                         
   8  12   1       1613.94       1724.88       159.82 o                         
 -14  13   1        249.58        171.50       100.84 o                         
 -13  13   1         56.07        -87.21        87.21 o                         
 -12  13   1       5247.54       4922.71       438.95 o                         
 -11  13   1       4760.04       4554.34       370.87 o                         
 -10  13   1         63.98        -38.46       110.90 o                         
  -9  13   1        337.42        299.70        51.82 o                         
  -8  13   1        193.22        144.75        44.71 o                         
  -7  13   1        260.17        152.96        51.33 o                         
  -6  13   1          7.96         -6.68        21.11 o                         
  -5  13   1       4573.13       4905.63       296.82 o                         
  -4  13   1        323.86        276.61        47.23 o                         
  -3  13   1       1016.22        961.69        53.81 o                         
  -2  13   1       2277.64       2211.77       113.48 o                         
  -1  13   1        272.48        397.40        58.01 o                         
   0  13   1          8.11         38.89        49.02 o                         
   1  13   1         63.24         74.62        53.76 o                         
   2  13   1       1112.04       1343.16        88.00 o                         
   3  13   1        712.01        573.50        88.04 o                         
   4  13   1       1758.53       1720.98       102.63 o                         
   5  13   1        699.97        797.78        96.76 o                         
   6  13   1       2006.62       2282.61       177.18 o                         
   7  13   1         42.22          3.89       102.44 o                         
 -14  14   1         86.43        173.03       104.30 o                         
 -13  14   1        173.27        193.32        93.01 o                         
 -12  14   1          4.34         83.92        81.33 o                         
 -11  14   1       7634.31       7506.48       267.28 o                         
 -10  14   1       3140.47       3119.83       156.22 o                         
  -9  14   1       1020.52        992.14        86.32 o                         
  -8  14   1        182.95        226.55        83.70 o                         
  -7  14   1       4192.72       4260.67       192.80 o                         
  -6  14   1       3423.35       3873.88       264.87 o                         
  -5  14   1         12.14        -29.72        75.83 o                         
  -4  14   1       5110.79       5175.36       149.16 o                         
  -3  14   1         53.53         35.73        38.19 o                         
  -2  14   1         15.68        -15.24        42.90 o                         
  -1  14   1       2058.06       2208.59       104.00 o                         
   0  14   1       4330.90       4232.46       271.22 o                         
   1  14   1        388.94        363.49        67.70 o                         
   2  14   1         25.00         58.94        63.90 o                         
   3  14   1        908.83        829.57        83.93 o                         
   4  14   1        694.99        512.54        81.69 o                         
   5  14   1        177.31        174.18        97.71 o                         
 -13  15   1        346.18        621.40       203.50 o                         
 -12  15   1        232.19        332.77       180.96 o                         
 -11  15   1         19.98         24.25       165.28 o                         
 -10  15   1       1960.14       1812.85       216.22 o                         
  -9  15   1         63.28        137.12        87.16 o                         
  -8  15   1       1357.98       1317.89       165.07 o                         
  -7  15   1        319.40        332.72       113.04 o                         
  -6  15   1       4638.28       4737.79       378.60 o                         
  -4  15   1        240.62         25.23       149.09 o                         
  -3  15   1       1018.62        950.32        78.56 o                         
  -2  15   1        342.95        366.60        65.05 o                         
  -1  15   1        946.08        869.24        70.22 o                         
   0  15   1       3913.21       3698.12       143.75 o                         
   1  15   1       4457.70       4520.07       168.04 o                         
   2  15   1        459.71        509.75        81.14 o                         
   3  15   1        323.47        479.56        85.38 o                         
 -11  16   1        252.43        544.73       201.45 o                         
 -10  16   1        141.59        316.83       187.40 o                         
  -9  16   1        212.13        162.40       150.69 o                         
  -8  16   1        115.27        139.11        93.10 o                         
  -7  16   1       2567.58       2648.39       178.19 o                         
  -6  16   1        478.51        252.87        95.42 o                         
  -5  16   1        203.49        215.98        95.13 o                         
  -4  16   1       1908.54       1876.04       144.34 o                         
  -3  16   1       1403.77       1233.28       118.20 o                         
  -2  16   1         64.40         41.48        90.83 o                         
  -1  16   1       1166.01       1274.17        92.28 o                         
   0  16   1       1708.41       1611.78       122.59 o                         
   1  16   1       1462.45       1503.80       100.01 o                         
  -9  17   1        541.90        428.75       109.76 o                         
  -8  17   1        547.10        439.69       132.76 o                         
  -7  17   1        752.28        730.75       117.19 o                         
  -6  17   1        972.16       1021.24       125.27 o                         
  -5  17   1         43.51          1.33        97.19 o                         
  -4  17   1         69.27         94.26       105.79 o                         
  -3  17   1       1658.61       1766.97       154.87 o                         
  -2  17   1       1622.47       1634.68       138.84 o                         
  -1  17   1        147.61        213.70       105.53 o                         
   1 -17   2         63.55         73.13       101.29 o                         
   2 -17   2        760.95        723.37       211.21 o                         
   3 -17   2        497.48        515.81       151.24 o                         
   4 -17   2       1148.65       1196.22       123.55 o                         
   5 -17   2       1454.42       1679.13       152.32 o                         
   6 -17   2        974.99        696.15       210.61 o                         
   7 -17   2        346.69        299.60       105.62 o                         
   8 -17   2       1826.86       1822.78       178.73 o                         
   9 -17   2       1971.43       2167.34       449.71 o                         
  -2 -16   2         54.23        -15.55       120.66 o                         
  -1 -16   2        566.97        705.89        87.74 o                         
   0 -16   2       2200.28       2424.18       198.82 o                         
   1 -16   2        218.77        183.17        66.41 o                         
   2 -16   2         32.88        125.85        57.00 o                         
   3 -16   2         10.11        -19.07        85.94 o                         
   4 -16   2        445.59        370.59       112.50 o                         
   5 -16   2         33.58         13.52        86.25 o                         
   6 -16   2        550.18        697.41       103.00 o                         
   7 -16   2        224.76        163.66       122.36 o                         
   8 -16   2        542.79        539.54       139.39 o                         
   9 -16   2        705.11        767.63       119.08 o                         
  10 -16   2        325.34         38.98       159.44 o                         
  11 -16   2        162.01        180.67       172.31 o                         
  -4 -15   2       1018.25       1026.23       117.58 o                         
  -3 -15   2       1154.92       1103.60       107.97 o                         
  -2 -15   2          1.65         -8.15        75.11 o                         
  -1 -15   2        346.33        393.93        76.11 o                         
   0 -15   2       7008.94       7126.22       215.48 o                         
   1 -15   2       4052.56       3978.61       147.76 o                         
   2 -15   2        328.07        226.33        58.05 o                         
   3 -15   2        351.29        281.99        60.68 o                         
   4 -15   2        178.52        177.56        63.28 o                         
   5 -15   2          2.56         37.92       243.66 o                         
   6 -15   2          3.72         48.01       113.06 o                         
   7 -15   2       4380.14       4635.57       222.79 o                         
   8 -15   2          7.58        -30.18        82.38 o                         
   9 -15   2        245.65        210.25        89.36 o                         
  10 -15   2        194.85        154.18       156.86 o                         
  11 -15   2        286.53        400.45       163.59 o                         
  12 -15   2        675.37        751.42       178.63 o                         
  -6 -14   2         93.18        204.47       158.05 o                         
  -5 -14   2        536.19        698.34        92.15 o                         
  -4 -14   2       1386.06       1557.63       111.93 o                         
  -3 -14   2         59.16         -1.40        69.35 o                         
  -2 -14   2        444.34        514.54        81.05 o                         
  -1 -14   2       1060.61       1138.56       104.20 o                         
   0 -14   2         10.27         30.26        58.95 o                         
   1 -14   2       4793.66       5058.29       161.50 o                         
   2 -14   2        377.65        394.35        56.51 o                         
   3 -14   2        837.59        851.77        89.39 o                         
   4 -14   2       4261.12       4335.90       193.61 o                         
   5 -14   2       3671.08       3732.78       115.88 o                         
   6 -14   2       1417.73       1498.80       152.04 o                         
   7 -14   2       3032.38       2884.15       160.99 o                         
   8 -14   2       4586.97       4829.02       207.98 o                         
   9 -14   2        152.79        158.11       190.43 o                         
  10 -14   2        417.91        207.48       165.48 o                         
  11 -14   2       2542.52       2661.34       271.25 o                         
  12 -14   2       2642.80       2612.91       258.06 o                         
  13 -14   2        387.79        332.76       111.71 o                         
  14 -14   2        292.37        357.04       177.76 o                         
  -7 -13   2        989.27       1238.47       132.63 o                         
  -6 -13   2        525.03        475.89        80.85 o                         
  -5 -13   2        114.09         97.83        75.24 o                         
  -4 -13   2        924.26        938.20        94.03 o                         
  -3 -13   2       4535.01       4603.10       203.73 o                         
  -2 -13   2        805.27        731.37        72.12 o                         
  -1 -13   2        631.63        718.81        69.05 o                         
   0 -13   2       6617.36       6838.14       197.90 o                         
   1 -13   2        922.58        832.80        59.81 o                         
   2 -13   2         97.11        136.47        37.85 o                         
   3 -13   2        595.82        596.34        53.66 o                         
   4 -13   2      11167.76      11487.37       386.36 o                         
   5 -13   2        909.73        759.93        69.91 o                         
   6 -13   2       2114.59       2159.13       131.45 o                         
   7 -13   2       1712.73       1972.37       128.64 o                         
   8 -13   2        423.54        350.13        49.04 o                         
   9 -13   2        302.68        336.77       129.16 o                         
  10 -13   2        393.69        324.76        59.22 o                         
  11 -13   2        243.55        205.44        66.27 o                         
  12 -13   2       4511.01       4219.32       238.16 o                         
  13 -13   2       1080.08       1102.27       106.99 o                         
  14 -13   2         47.74        -92.98        92.98 o                         
  -8 -12   2        209.17        127.30       107.57 o                         
  -7 -12   2        326.55        307.70        78.26 o                         
  -6 -12   2        327.02        359.93       112.05 o                         
  -5 -12   2        401.74        250.19        84.39 o                         
  -4 -12   2        466.63        320.40        65.31 o                         
  -3 -12   2       1147.64       1191.29        85.41 o                         
  -2 -12   2       6395.32       6298.74       173.04 o                         
  -1 -12   2        122.53        140.50        49.99 o                         
   0 -12   2        215.71        167.03        45.36 o                         
   1 -12   2       4446.42       4276.09       102.55 o                         
   2 -12   2        208.68        183.26        33.67 o                         
   3 -12   2        554.55        493.95        43.10 o                         
   4 -12   2       2908.28       3002.99        96.76 o                         
   5 -12   2       7574.04       7431.57       197.38 o                         
   6 -12   2          5.28         56.14        62.31 o                         
   7 -12   2        934.81       1021.76        63.60 o                         
   8 -12   2      10796.27      11160.82       235.95 o                         
   9 -12   2       3598.07       3634.07       115.51 o                         
  10 -12   2        227.52        229.78       110.41 o                         
  11 -12   2       3723.56       4083.16       171.96 o                         
  12 -12   2        955.31       1074.90       132.36 o                         
  13 -12   2       1753.72       1465.76       163.77 o                         
  14 -12   2        135.59       -117.45       117.45 o                         
  15 -12   2        107.87         21.78       100.75 o                         
  -9 -11   2        375.39        195.20       111.46 o                         
  -8 -11   2       3811.52       4211.77       215.22 o                         
  -7 -11   2       1402.84       1357.80        92.02 o                         
  -6 -11   2        178.53        146.40        63.45 o                         
  -5 -11   2        165.65        147.98        56.74 o                         
  -4 -11   2         78.05        172.16        53.43 o                         
  -3 -11   2        445.92        387.12        48.26 o                         
  -2 -11   2        605.17        670.19        54.79 o                         
  -1 -11   2        445.62        345.30        50.35 o                         
   0 -11   2        432.48        462.41        39.50 o                         
   1 -11   2         28.53         37.23        32.01 o                         
   2 -11   2       4107.62       4143.14        93.36 o                         
   3 -11   2        571.05        635.72        42.48 o                         
   4 -11   2       2899.47       2993.53        84.07 o                         
   5 -11   2       2301.98       2153.20        66.93 o                         
   6 -11   2         10.10         14.06        20.38 o                         
   7 -11   2        610.10        595.11        45.02 o                         
   8 -11   2        543.17        586.18        38.24 o                         
   9 -11   2      10074.09      10346.43       291.24 o                         
  10 -11   2        553.77        454.61       109.29 o                         
  11 -11   2        133.08        149.76        63.84 o                         
  12 -11   2       6325.59       6311.36       229.97 o                         
  13 -11   2       1479.92       1479.43       109.86 o                         
  14 -11   2        907.65        736.52       104.10 o                         
  15 -11   2          0.66        104.86        98.22 o                         
 -10 -10   2        457.70        361.77       115.64 o                         
  -9 -10   2        828.88        831.43       144.92 o                         
  -8 -10   2       2992.32       2890.91       127.96 o                         
  -7 -10   2       2919.41       2836.14       123.82 o                         
  -6 -10   2       1890.37       2019.67       106.58 o                         
  -5 -10   2        671.52        583.18        62.37 o                         
  -4 -10   2       1978.56       1944.94        70.29 o                         
  -3 -10   2       7538.77       7774.24       153.25 o                         
  -2 -10   2       5269.40       5166.83       129.69 o                         
  -1 -10   2       6240.98       6085.40       126.95 o                         
   0 -10   2        225.63        212.62        32.27 o                         
   1 -10   2        933.97        848.39        41.53 o                         
   2 -10   2        642.94        611.66        32.86 o                         
   3 -10   2       6774.16       6776.84       144.60 o                         
   4 -10   2       4197.86       3997.74        96.23 o                         
   5 -10   2         23.42         13.26        14.70 o                         
   6 -10   2         25.01         -1.27        13.39 o                         
   7 -10   2         10.82         34.70        22.80 o                         
   8 -10   2       1253.64       1228.99        55.43 o                         
   9 -10   2        102.58        150.60        38.21 o                         
  10 -10   2        576.69        699.87        69.41 o                         
  11 -10   2       1201.17       1157.83        95.76 o                         
  12 -10   2        627.83        659.37        83.52 o                         
  13 -10   2       4012.58       4313.60       265.30 o                         
  14 -10   2       1222.21       1366.69       114.07 o                         
  15 -10   2       1411.67       1401.01       122.12 o                         
  16 -10   2        555.26        369.49       153.87 o                         
 -11  -9   2       2934.50       3114.98       207.46 o                         
 -10  -9   2       1368.95       1256.30       129.29 o                         
  -9  -9   2        532.62        703.61       107.90 o                         
  -8  -9   2       1732.44       1942.12       105.58 o                         
  -7  -9   2         39.52          0.64        61.49 o                         
  -6  -9   2        153.63        248.85        37.77 o                         
  -5  -9   2       6779.32       6985.71       133.45 o                         
  -4  -9   2       1708.53       1653.40        67.03 o                         
  -3  -9   2       3638.39       3527.48        78.34 o                         
  -2  -9   2      11695.29      11786.24       192.07 o                         
  -1  -9   2       2586.49       2458.51        63.39 o                         
   0  -9   2       2647.67       2668.05        63.89 o                         
   1  -9   2        217.87        157.49        23.40 o                         
   2  -9   2       6207.39       6063.40       115.23 o                         
   3  -9   2       5668.69       5769.31       110.73 o                         
   4  -9   2      21089.71      21608.18       327.10 o                         
   5  -9   2       7104.02       7003.09       106.10 o                         
   6  -9   2         17.54         22.63        11.28 o                         
   7  -9   2       2007.82       2056.46        61.54 o                         
   8  -9   2       1854.85       1862.21        64.54 o                         
   9  -9   2       4698.53       4625.18       110.73 o                         
  10  -9   2         46.65         35.35        18.47 o                         
  11  -9   2         71.61         72.72        52.23 o                         
  12  -9   2        903.53        720.01       115.48 o                         
  13  -9   2        124.90        138.17        75.03 o                         
  14  -9   2        783.54        717.61        93.42 o                         
  15  -9   2        387.60        364.69        81.94 o                         
  16  -9   2          4.30         69.01        83.80 o                         
 -12  -8   2         14.26         97.12       111.08 o                         
 -11  -8   2       2493.08       2608.56       143.48 o                         
 -10  -8   2       2772.25       2593.86       132.70 o                         
  -9  -8   2       1693.57       1414.19       117.35 o                         
  -8  -8   2        352.47        381.92        46.05 o                         
  -7  -8   2       2409.02       2599.84        75.58 o                         
  -6  -8   2       4214.22       4447.99        88.88 o                         
  -5  -8   2       1938.70       1915.54        53.44 o                         
  -4  -8   2       7981.27       8238.64       157.05 o                         
  -3  -8   2       1267.05       1193.16        45.46 o                         
  -2  -8   2         17.21         22.36        18.25 o                         
  -1  -8   2       4292.07       4387.25        88.26 o                         
   0  -8   2      13326.01      12771.73       239.86 o                         
   1  -8   2       6734.52       6787.07       121.35 o                         
   2  -8   2       2892.14       2666.68        62.99 o                         
   3  -8   2      11739.03      12198.11       206.86 o                         
   4  -8   2       4309.78       4407.88        71.06 o                         
   5  -8   2       5272.82       5175.35        76.24 o                         
   6  -8   2       2779.78       2495.17        46.78 o                         
   7  -8   2       2079.78       2022.37        46.60 o                         
   8  -8   2       4914.18       5062.09        88.49 o                         
   9  -8   2       7845.30       8356.53       150.80 o                         
  10  -8   2       7977.42       7883.28       161.08 o                         
  11  -8   2        747.58        782.38        56.64 o                         
  12  -8   2          6.09          8.01        42.96 o                         
  13  -8   2       2207.00       2330.57       138.76 o                         
  14  -8   2        162.36        117.09        80.45 o                         
  15  -8   2        473.36        251.62        78.01 o                         
  16  -8   2        572.60        621.44       120.90 o                         
 -13  -7   2        286.30        100.38        86.60 o                         
 -12  -7   2          2.69        -69.14       105.18 o                         
 -11  -7   2         68.21         85.90        73.02 o                         
 -10  -7   2       2032.89       2129.74       115.19 o                         
  -9  -7   2         81.51         79.54        39.88 o                         
  -8  -7   2        701.82        601.49        41.97 o                         
  -7  -7   2          3.46         47.89        27.67 o                         
  -6  -7   2       4843.21       4737.50        97.91 o                         
  -5  -7   2       4620.82       4659.13        93.59 o                         
  -4  -7   2        279.85        299.80        31.13 o                         
  -3  -7   2       2783.56       2799.38        53.56 o                         
  -2  -7   2         55.01         40.52        16.72 o                         
  -1  -7   2       3855.96       3964.63        67.90 o                         
   0  -7   2       4965.57       4763.79        91.77 o                         
   1  -7   2      22089.14      21987.56       359.59 o                         
   2  -7   2      25886.35      27316.93       481.04 o                         
   3  -7   2         97.11         61.59        11.15 o                         
   4  -7   2      20508.94      20762.93       290.88 o                         
   5  -7   2       3153.34       2826.70        46.21 o                         
   6  -7   2      20634.42      21972.79       290.30 o                         
   7  -7   2       7140.83       7114.56       116.81 o                         
   8  -7   2       2093.39       2207.75        56.86 o                         
   9  -7   2        510.35        524.35        33.72 o                         
  10  -7   2       5054.40       5245.52       128.51 o                         
  11  -7   2       3152.70       2959.67       126.51 o                         
  12  -7   2          0.82         -1.21        32.84 o                         
  13  -7   2       1388.18       1293.87        80.00 o                         
  14  -7   2       6934.39       7114.49       211.14 o                         
  15  -7   2         59.93         80.42        54.00 o                         
  16  -7   2        754.70        623.39       111.02 o                         
 -13  -6   2        335.53        193.47        84.98 o                         
 -12  -6   2        382.79        385.61        82.10 o                         
 -11  -6   2       2637.62       2830.94       174.83 o                         
 -10  -6   2          1.99         35.35        59.89 o                         
  -9  -6   2         18.07         12.39        26.77 o                         
  -8  -6   2         32.32         14.99        40.94 o                         
  -7  -6   2       1376.74       1278.23        50.76 o                         
  -6  -6   2       1929.50       2015.12        59.58 o                         
  -5  -6   2       4159.10       4101.79        72.52 o                         
  -4  -6   2       1323.73       1201.78        49.43 o                         
  -3  -6   2        369.90        439.50        19.95 o                         
  -2  -6   2         10.59         16.30        15.61 o                         
  -1  -6   2         17.57         55.37        12.29 o                         
   0  -6   2       4119.89       4281.01        81.64 o                         
   1  -6   2      14770.26      15352.76       252.14 o                         
   2  -6   2       3237.71       2976.61        65.66 o                         
   3  -6   2       1647.61       1822.82        36.19 o                         
   4  -6   2       1086.80        909.57        22.42 o                         
   5  -6   2       9779.54       9746.45       141.38 o                         
   6  -6   2      34416.01      35373.79       565.26 o                         
   7  -6   2       7516.88       7996.21       129.08 o                         
   8  -6   2      10841.85      10740.65       171.11 o                         
   9  -6   2       3220.44       3264.47        72.10 o                         
  10  -6   2       2715.05       2695.18        69.42 o                         
  11  -6   2        166.92        143.42        31.09 o                         
  12  -6   2       1108.17       1153.68        85.89 o                         
  13  -6   2        894.78        872.75        56.73 o                         
  14  -6   2        238.82        210.43        51.43 o                         
  15  -6   2       3206.24       3410.11       168.10 o                         
  16  -6   2         22.29         94.06        75.18 o                         
 -14  -5   2        826.86        866.76        97.15 o                         
 -13  -5   2       3095.05       3559.29       162.12 o                         
 -12  -5   2         27.84         -7.88        75.73 o                         
 -11  -5   2       1062.77        993.42       118.77 o                         
 -10  -5   2       2549.55       2589.05       112.07 o                         
  -9  -5   2       1135.62       1134.55        53.27 o                         
  -8  -5   2        354.63        396.64        40.42 o                         
  -7  -5   2       4823.57       5107.52       114.44 o                         
  -6  -5   2      12317.38      12636.36       182.29 o                         
  -5  -5   2       4777.23       4671.65        77.43 o                         
  -4  -5   2       3045.94       3031.87        57.45 o                         
  -3  -5   2       4255.77       3560.23        58.81 o                         
  -2  -5   2       5011.37       5001.97        74.72 o                         
  -1  -5   2        331.15        344.14        15.31 o                         
   0  -5   2       6051.14       5700.09       111.57 o                         
   1  -5   2        532.04        436.82        21.00 o                         
   2  -5   2       2605.30       2494.72        52.94 o                         
   3  -5   2       3710.55       5086.63        80.98 o                         
   4  -5   2       1009.53       1441.56        30.40 o                         
   5  -5   2       5523.36       5795.26       118.27 o                         
   6  -5   2      11081.50      11923.48       182.98 o                         
   7  -5   2      12721.21      12978.01       186.78 o                         
   8  -5   2          5.91         21.06        21.97 o                         
   9  -5   2       7461.49       7573.28       127.87 o                         
  10  -5   2        426.64        404.34        31.70 o                         
  11  -5   2      10313.47      10059.95       169.32 o                         
  12  -5   2         78.58         31.95        42.48 o                         
  13  -5   2       1841.21       1867.13       101.91 o                         
  14  -5   2       1049.92        929.29        64.80 o                         
  15  -5   2         76.11         64.83        68.23 o                         
  16  -5   2        543.53        477.40       111.20 o                         
 -14  -4   2        772.11        615.52        88.98 o                         
 -13  -4   2        426.70        452.52       108.49 o                         
 -12  -4   2       1502.72       1667.14       182.87 o                         
 -11  -4   2        721.00        811.90       124.07 o                         
 -10  -4   2        290.29        262.73        58.80 o                         
  -9  -4   2       2750.95       2853.15        82.39 o                         
  -8  -4   2       3491.89       3200.30        86.83 o                         
  -7  -4   2        849.98        751.95        42.77 o                         
  -6  -4   2      12656.72      12756.61       180.13 o                         
  -5  -4   2       2892.99       2870.93        54.27 o                         
  -4  -4   2       6397.63       7236.43       105.60 o                         
  -3  -4   2       8040.87       8329.83       117.51 o                         
  -2  -4   2      66403.12      66032.56      1159.30 o                         
  -1  -4   2       9786.85       9588.54       137.69 o                         
   0  -4   2       9055.19       8253.13       111.16 o                         
   1  -4   2      20716.16      19856.26       274.28 o                         
   2  -4   2      20392.22      19448.60       338.19 o                         
   3  -4   2       3866.99       3703.96        64.75 o                         
   4  -4   2       2157.53       2442.00        47.53 o                         
   5  -4   2      11041.44      10558.66       150.62 o                         
   6  -4   2         11.47          8.92        13.07 o                         
   7  -4   2       2038.20       1958.44        51.11 o                         
   8  -4   2       1250.42       1103.82        36.20 o                         
   9  -4   2        542.95        527.35        29.22 o                         
  10  -4   2       1269.39       1182.80        47.16 o                         
  11  -4   2       2199.72       1990.75        85.82 o                         
  12  -4   2       2564.41       2458.80        91.98 o                         
  13  -4   2       1196.25       1201.90        78.89 o                         
  14  -4   2         34.31          6.32        43.90 o                         
  15  -4   2         79.32         26.40        68.98 o                         
  16  -4   2        142.50         52.56        78.28 o                         
 -15  -3   2        146.39        159.53        84.88 o                         
 -14  -3   2        962.30       1053.96       121.11 o                         
 -13  -3   2       3053.86       3242.13       419.71 o                         
 -12  -3   2         52.54         76.14        65.64 o                         
 -11  -3   2          9.21         51.43        56.00 o                         
 -10  -3   2       2173.67       2309.90        71.45 o                         
  -9  -3   2       2413.86       2484.70        77.54 o                         
  -8  -3   2       7101.95       7527.39       135.19 o                         
  -7  -3   2       9242.58       9083.61       134.81 o                         
  -6  -3   2       6691.62       6650.53       105.93 o                         
  -5  -3   2          9.79         14.15        18.69 o                         
  -4  -3   2        507.87        307.08        17.03 o                         
  -3  -3   2      36450.76      37907.36       508.43 o                         
  -2  -3   2       5904.14       6718.03        93.69 o                         
  -1  -3   2      37530.93      35530.86       472.63 o                         
   0  -3   2       5316.32       6848.62        92.09 o                         
   1  -3   2        373.25        464.48        15.27 o                         
   2  -3   2      47538.63      46155.95       728.62 o                         
   3  -3   2      26862.93      27111.02       398.08 o                         
   4  -3   2       2452.46       2256.14        40.58 o                         
   5  -3   2      40984.95      41466.80       657.50 o                         
   6  -3   2      24053.09      23903.73       386.52 o                         
   7  -3   2        389.91        370.07        21.07 o                         
   8  -3   2          3.48         -7.61        19.61 o                         
   9  -3   2       4089.23       4025.00        76.20 o                         
  10  -3   2         64.14         46.89        27.36 o                         
  11  -3   2         43.18         47.88        26.15 o                         
  12  -3   2       6212.94       6097.71       129.82 o                         
  13  -3   2        495.78        542.57        67.70 o                         
  14  -3   2        115.30        153.22        89.29 o                         
  15  -3   2        111.22        -65.56       101.98 o                         
  16  -3   2         31.57         -2.88       103.90 o                         
 -15  -2   2         20.99        103.56        83.20 o                         
 -14  -2   2        457.64        472.44        84.55 o                         
 -13  -2   2        555.79        647.78       162.57 o                         
 -12  -2   2        950.71        990.59        89.31 o                         
 -11  -2   2         65.27         67.08        54.97 o                         
 -10  -2   2         14.54         53.59        28.12 o                         
  -9  -2   2       2972.56       3228.55        84.20 o                         
  -8  -2   2        337.62        421.14        31.39 o                         
  -7  -2   2       1249.07       1326.01        36.41 o                         
  -6  -2   2       4629.10       4144.77        64.85 o                         
  -5  -2   2      28811.71      29212.03       365.99 o                         
  -4  -2   2        136.68        143.95        17.38 o                         
  -3  -2   2      14905.03      13699.30       174.35 o                         
  -2  -2   2     416609.91     383881.47     14825.94 o                         
  -1  -2   2      12376.74      13294.36       166.05 o                         
   0  -2   2        655.78       1113.87        18.67 o                         
   1  -2   2       1381.18       2197.84        43.16 o                         
   2  -2   2       2864.30       3097.38        48.17 o                         
   3  -2   2       5117.39       4048.77        68.65 o                         
   4  -2   2      20436.45      19543.72       313.87 o                         
   5  -2   2        939.01       1451.07        34.90 o                         
   6  -2   2      23827.59      24426.12       395.35 o                         
   7  -2   2      14609.14      14198.33       217.97 o                         
   8  -2   2       4337.10       4131.39        74.06 o                         
   9  -2   2        639.82        582.61        30.48 o                         
  10  -2   2      11213.95      11400.22       173.13 o                         
  11  -2   2        717.62        587.34        57.91 o                         
  12  -2   2       1028.82       1084.63        75.18 o                         
  13  -2   2       5628.65       5761.33       183.03 o                         
  14  -2   2       1265.27       1197.19       163.27 o                         
  15  -2   2        583.04        543.88        84.32 o                         
  16  -2   2        320.52        292.23        86.77 o                         
 -16  -1   2         19.91         26.50        83.14 o                         
 -15  -1   2       1683.60       1585.27       106.58 o                         
 -14  -1   2         40.60        103.53        72.50 o                         
 -13  -1   2         39.63         -6.92        66.62 o                         
 -12  -1   2         78.99         97.01        65.25 o                         
 -11  -1   2       3013.28       3055.36       108.71 o                         
 -10  -1   2        596.92        538.80        34.95 o                         
  -9  -1   2       1486.01       1649.12        49.68 o                         
  -8  -1   2        323.02        215.87        24.79 o                         
  -7  -1   2       1971.34       2114.54        45.91 o                         
  -6  -1   2         70.84         60.96        16.71 o                         
  -5  -1   2       1442.90       1339.37        39.05 o                         
  -4  -1   2         61.28        141.24        16.40 o                         
  -3  -1   2      18273.15      20532.64       256.53 o                         
  -2  -1   2      20378.06      20744.47       257.49 o                         
  -1  -1   2      58786.12      57747.91      1287.18 o                         
   0  -1   2          7.73         48.51         5.43 o                         
   1  -1   2       2013.73       2741.86        46.15 o                         
   2  -1   2      64097.39      59922.16      1079.22 o                         
   3  -1   2      30967.01      28872.03       458.13 o                         
   4  -1   2       1368.77       1505.07        37.35 o                         
   5  -1   2       3763.96       3459.45        58.73 o                         
   6  -1   2       5296.29       4779.59        90.51 o                         
   7  -1   2        929.54        970.91        28.45 o                         
   8  -1   2       1176.67       1053.36        28.50 o                         
   9  -1   2      17711.73      17863.01       397.82 o                         
  10  -1   2       3384.43       3311.69        99.95 o                         
  11  -1   2       2765.10       2971.67       103.99 o                         
  12  -1   2        289.21        292.10        62.87 o                         
  13  -1   2        124.21         25.58        64.53 o                         
  14  -1   2        677.40        598.57        95.26 o                         
  15  -1   2       1953.00       1836.35       128.12 o                         
  16  -1   2        382.82        284.76       124.14 o                         
 -16   0   2       1364.27       1414.81       106.65 o                         
 -15   0   2          6.59        -56.43        95.77 o                         
 -14   0   2       2081.83       1609.05       357.22 o                         
 -13   0   2        120.95        137.95        65.63 o                         
 -12   0   2        574.98        597.75        79.55 o                         
 -11   0   2       5119.42       5283.71       105.71 o                         
 -10   0   2      11556.08      12577.75       206.62 o                         
  -9   0   2       1078.13       1037.90        39.98 o                         
  -8   0   2       1063.63       1218.94        39.57 o                         
  -7   0   2       1972.86       1855.23        42.93 o                         
  -6   0   2       3429.01       3282.00        60.29 o                         
  -5   0   2       3544.50       3882.62        95.74 o                         
  -4   0   2        620.77        401.43        17.61 o                         
  -3   0   2      10425.83      12926.09       225.90 o                         
  -2   0   2      17898.25      18849.61       334.30 o                         
  -1   0   2       2702.18       2339.56        41.78 o                         
   0   0   2        427.46        158.54        10.82 o                         
   1   0   2       1096.59       1334.68        28.47 o                         
   2   0   2       1256.52       1253.33        22.06 o                         
   3   0   2      21417.59      21040.78       339.21 o                         
   4   0   2       1996.19       2016.05        36.53 o                         
   5   0   2       1836.67       1808.88        44.26 o                         
   6   0   2       2396.93       3042.25        67.01 o                         
   7   0   2      12459.52      12355.87       198.33 o                         
   8   0   2       1131.59       1061.64        45.50 o                         
   9   0   2        279.18        144.44        35.99 o                         
  10   0   2      10488.51      10736.14       221.14 o                         
  11   0   2        714.63        681.81        58.37 o                         
  12   0   2          2.37          4.08        59.46 o                         
  13   0   2       1577.68       1882.92       112.07 o                         
  14   0   2       4160.70       4184.38       164.62 o                         
  15   0   2         17.66        -75.10        75.10 o                         
  16   0   2        112.34        120.51        86.93 o                         
 -16   1   2       1221.27       1239.45       101.13 o                         
 -15   1   2       1930.68       1987.25       120.77 o                         
 -14   1   2        370.15        336.67        94.75 o                         
 -13   1   2         42.05          7.54        31.88 o                         
 -12   1   2        312.72        218.75        46.28 o                         
 -11   1   2       6172.87       6279.83       120.33 o                         
 -10   1   2       4745.01       4881.74        94.03 o                         
  -9   1   2       6324.50       6607.59       111.53 o                         
  -8   1   2         96.51         65.86        21.37 o                         
  -7   1   2       9542.69      10178.82       144.18 o                         
  -6   1   2      47783.23      46923.47       781.77 o                         
  -5   1   2      26683.28      24607.30       398.79 o                         
  -4   1   2       1793.49       1633.01        38.86 o                         
  -3   1   2      12723.14      12636.38       182.85 o                         
  -2   1   2        273.96         93.16         9.14 o                         
  -1   1   2       1181.20        896.42        18.66 o                         
   0   1   2          7.42         55.95         9.13 o                         
   1   1   2       4958.73       4254.58        66.43 o                         
   2   1   2       3539.63       3642.77        54.70 o                         
   3   1   2        849.03        665.40        19.19 o                         
   4   1   2      23560.53      23218.66       459.35 o                         
   5   1   2         44.07         88.24        18.10 o                         
   6   1   2      10899.20      11060.49       191.37 o                         
   7   1   2        245.81        205.94        29.76 o                         
   8   1   2       1466.73       1496.63        59.36 o                         
   9   1   2         96.55        136.44        43.00 o                         
  10   1   2       1110.23       1092.22       102.71 o                         
  11   1   2        903.91        769.93        70.08 o                         
  12   1   2         10.48          3.93        61.47 o                         
  13   1   2          3.48         33.34        67.95 o                         
  14   1   2       3420.20       3763.15       157.41 o                         
  15   1   2       3100.97       3045.79       153.05 o                         
 -16   2   2          0.60        -52.20        97.67 o                         
 -15   2   2        135.58        123.37       128.49 o                         
 -14   2   2       3545.75       3654.37       144.61 o                         
 -13   2   2       3819.95       4067.97       125.05 o                         
 -12   2   2       1229.49        964.03        56.83 o                         
 -11   2   2       8573.99       8707.24       142.56 o                         
 -10   2   2       6973.07       7253.49       120.83 o                         
  -9   2   2          3.70         11.89        21.93 o                         
  -8   2   2        769.53        990.05        52.79 o                         
  -7   2   2       4152.05       3782.62        74.74 o                         
  -6   2   2        633.56        812.59        30.92 o                         
  -5   2   2       8472.78       7787.42       125.08 o                         
  -4   2   2      11898.20      11725.88       173.99 o                         
  -3   2   2        415.84        433.87        14.89 o                         
  -2   2   2      17062.26      16877.63       234.72 o                         
  -1   2   2      28596.80      27270.92       411.61 o                         
   0   2   2      31395.18      29397.91       437.15 o                         
   1   2   2       1294.82       1550.23        28.78 o                         
   2   2   2      12257.67      11401.66       151.77 o                         
   3   2   2       8193.93       7394.21       109.81 o                         
   4   2   2         52.43         61.52        17.94 o                         
   5   2   2       7734.62       8350.83       134.57 o                         
   6   2   2       4489.20       4191.63        81.93 o                         
   7   2   2       8419.90       8320.18       163.52 o                         
   8   2   2       5071.77       4734.82       124.60 o                         
   9   2   2       1079.73       1080.37        63.60 o                         
  10   2   2        116.92        146.76        59.37 o                         
  11   2   2         65.73         42.70        59.75 o                         
  12   2   2        117.63         89.58        66.57 o                         
  13   2   2          9.77         55.88        92.18 o                         
  14   2   2         19.60          5.30        77.25 o                         
  15   2   2       2477.95       2353.90       146.74 o                         
 -17   3   2        211.70        258.97        88.05 o                         
 -16   3   2        118.23          7.50        74.80 o                         
 -15   3   2         94.18         70.40        67.57 o                         
 -14   3   2         39.54        -30.93        43.89 o                         
 -13   3   2       5137.67       5513.09       167.19 o                         
 -12   3   2       1035.88       1131.16        62.26 o                         
 -11   3   2         35.37         44.56        28.26 o                         
 -10   3   2      10722.42      10905.31       283.56 o                         
  -9   3   2       6345.39       6282.58       129.90 o                         
  -8   3   2       8227.90       8616.40       150.18 o                         
  -7   3   2       6147.40       6337.34       124.28 o                         
  -6   3   2      47006.45      48410.68       700.67 o                         
  -5   3   2       2316.11       2365.47        45.39 o                         
  -4   3   2        670.67        596.88        25.79 o                         
  -3   3   2      10580.01       9811.85       131.85 o                         
  -2   3   2       4372.88       3915.48        56.24 o                         
  -1   3   2       6948.54       7827.59        99.77 o                         
   0   3   2      18643.09      18887.13       247.25 o                         
   1   3   2       7339.26       7280.11        99.70 o                         
   2   3   2         32.16         81.14        13.53 o                         
   3   3   2       3487.45       3522.87        60.36 o                         
   4   3   2       9006.04       8872.42       124.43 o                         
   5   3   2        627.73        649.88        27.09 o                         
   6   3   2       5777.19       5711.17        96.42 o                         
   7   3   2       9071.61       8284.95       135.08 o                         
   8   3   2       1912.78       1639.45        76.46 o                         
   9   3   2       7413.72       7313.61       183.00 o                         
  10   3   2       4762.87       4880.01       148.80 o                         
  11   3   2       7006.49       7340.98       215.92 o                         
  12   3   2        109.41        -14.59        69.11 o                         
  13   3   2        344.86        589.52        87.28 o                         
  14   3   2        408.70        500.18        90.61 o                         
 -17   4   2        155.26        154.37        92.08 o                         
 -16   4   2         76.73         30.00        73.18 o                         
 -15   4   2          6.99         31.68        48.99 o                         
 -14   4   2        307.43        347.01        51.21 o                         
 -13   4   2        151.00        122.83        64.16 o                         
 -12   4   2       1474.73       1260.58        89.84 o                         
 -11   4   2        308.39        293.67        31.95 o                         
 -10   4   2       2760.97       2680.88        88.20 o                         
  -9   4   2       1478.31       1419.85        42.19 o                         
  -8   4   2       3535.68       3371.76        65.67 o                         
  -7   4   2       9522.94      10089.63       141.53 o                         
  -6   4   2        833.79        671.59        22.52 o                         
  -5   4   2      27747.62      27024.04       375.80 o                         
  -4   4   2       1220.79        785.56        27.20 o                         
  -3   4   2      11525.66      12268.80       155.15 o                         
  -2   4   2        764.90        595.70        15.90 o                         
  -1   4   2       1651.03       1038.54        22.85 o                         
   0   4   2         69.35         84.30        11.57 o                         
   1   4   2       3982.87       3329.52        52.33 o                         
   2   4   2      29591.67      29756.84       600.43 o                         
   3   4   2       1591.32       1655.49        38.40 o                         
   4   4   2       4556.43       5184.74        84.85 o                         
   5   4   2      17185.75      17411.74       223.16 o                         
   6   4   2       5170.28       5209.42        91.97 o                         
   7   4   2       1430.44       1546.06        61.44 o                         
   8   4   2       3250.53       3191.50       106.11 o                         
   9   4   2          5.60         39.94        49.99 o                         
  10   4   2       3161.97       3300.12       131.04 o                         
  11   4   2       5754.93       5845.08       188.08 o                         
  12   4   2       6356.01       6514.51       352.96 o                         
  13   4   2        176.59         66.29        78.37 o                         
  14   4   2       1906.64       1733.85       235.49 o                         
 -17   5   2        410.18        444.40        91.80 o                         
 -16   5   2        945.68        855.78        84.84 o                         
 -15   5   2        266.77        204.20        57.02 o                         
 -14   5   2       2005.37       2272.41        95.58 o                         
 -13   5   2       3520.16       3692.37       100.58 o                         
 -12   5   2         40.53        -17.15        33.90 o                         
 -11   5   2        308.52        204.02        31.10 o                         
 -10   5   2       1310.00       1405.38        49.83 o                         
  -9   5   2        842.40        859.27        45.36 o                         
  -8   5   2        641.94        624.03        26.16 o                         
  -7   5   2         15.32         18.71        13.16 o                         
  -6   5   2        766.27        852.65        27.29 o                         
  -5   5   2      10042.93      10857.85       170.42 o                         
  -4   5   2        728.54        649.77        24.45 o                         
  -3   5   2         99.97         51.53        11.56 o                         
  -2   5   2      39250.39      41341.19       833.53 o                         
  -1   5   2       9819.54       9628.10       139.28 o                         
   0   5   2       5264.64       4820.55        80.66 o                         
   1   5   2         19.52         51.77        14.96 o                         
   2   5   2       9125.71       9129.27       136.18 o                         
   3   5   2       6618.11       6470.92       102.14 o                         
   4   5   2       5627.44       5480.75        90.79 o                         
   5   5   2         84.28        127.35        17.82 o                         
   6   5   2      15611.51      15320.27       241.10 o                         
   7   5   2       6906.62       6878.72       173.42 o                         
   8   5   2       6385.20       6207.38       188.68 o                         
   9   5   2        410.33        334.99        79.15 o                         
  10   5   2         60.11         22.50        61.00 o                         
  11   5   2        224.61        297.24        99.33 o                         
  12   5   2        261.71        322.22       108.13 o                         
  13   5   2       1003.50        908.66       127.38 o                         
 -17   6   2        431.81        262.37       116.59 o                         
 -16   6   2        138.33        102.50        57.66 o                         
 -15   6   2       1511.81       1485.19       107.96 o                         
 -14   6   2        899.63        771.03        59.20 o                         
 -13   6   2       7823.72       7475.52       159.61 o                         
 -12   6   2       6379.94       6376.19       149.66 o                         
 -11   6   2        867.42        736.73        68.27 o                         
 -10   6   2       1482.64       1570.75        61.92 o                         
  -9   6   2       6158.15       6334.14       104.71 o                         
  -8   6   2      14162.29      14457.50       198.50 o                         
  -7   6   2       2694.89       2751.56        61.41 o                         
  -6   6   2        598.74        571.17        37.04 o                         
  -5   6   2       3577.36       3745.16        70.19 o                         
  -4   6   2       6226.29       6555.32       101.02 o                         
  -3   6   2        503.33        311.23        14.19 o                         
  -2   6   2      22630.38      23484.49       434.08 o                         
  -1   6   2        973.29       1077.13        27.61 o                         
   0   6   2      11365.70      11843.54       171.88 o                         
   1   6   2       1052.55       1382.36        35.34 o                         
   2   6   2        139.64        209.75        20.18 o                         
   3   6   2       1275.64       1366.93        39.85 o                         
   4   6   2        243.10        367.29        27.42 o                         
   5   6   2        153.56        175.97        23.39 o                         
   6   6   2       1855.59       1838.53        63.00 o                         
   7   6   2       6459.21       6074.10       171.52 o                         
   8   6   2       2117.35       2102.27       133.91 o                         
   9   6   2       3457.10       3497.82       249.37 o                         
  10   6   2         90.27        123.81        85.93 o                         
  11   6   2       2060.70       2101.23       162.45 o                         
  12   6   2       1384.32       1353.37       130.75 o                         
  13   6   2        139.76         80.21       109.43 o                         
 -17   7   2        776.07        802.16       127.26 o                         
 -16   7   2       4417.57       4136.13       169.82 o                         
 -15   7   2        346.55        408.99        66.79 o                         
 -14   7   2        992.79        971.92        68.57 o                         
 -13   7   2          8.46          5.89        41.46 o                         
 -12   7   2         73.80         -2.88        52.40 o                         
 -11   7   2       6418.44       6429.28       135.04 o                         
 -10   7   2        360.16        358.99        29.90 o                         
  -9   7   2       1263.83       1154.12        53.68 o                         
  -8   7   2      37116.61      38621.60       579.74 o                         
  -7   7   2       7542.28       7444.98       127.37 o                         
  -6   7   2        188.82        206.82        20.33 o                         
  -5   7   2       4923.01       5131.71        91.28 o                         
  -4   7   2      11839.44      11810.53       173.81 o                         
  -3   7   2          0.57         49.91         9.76 o                         
  -2   7   2      17045.02      17963.25       255.03 o                         
  -1   7   2      30427.76      30005.96       419.46 o                         
   0   7   2         14.26          4.17        12.65 o                         
   1   7   2       1418.31       1477.98        39.17 o                         
   2   7   2       1982.62       1849.72        45.82 o                         
   3   7   2       7050.12       7143.16       116.07 o                         
   4   7   2        377.30        392.32        39.78 o                         
   5   7   2        316.22        255.65        28.61 o                         
   6   7   2          3.24         45.92        55.86 o                         
   7   7   2       2453.89       2417.86        96.92 o                         
   8   7   2         11.55          1.79        77.83 o                         
   9   7   2        236.31        231.74       140.76 o                         
  10   7   2        138.41        155.24       109.48 o                         
  11   7   2        772.46        393.05       110.87 o                         
  12   7   2        793.11        642.92       122.67 o                         
 -17   8   2        628.96        547.32       163.69 o                         
 -16   8   2       3254.39       3414.35       166.25 o                         
 -15   8   2       3337.35       3168.20       165.63 o                         
 -14   8   2       1094.67       1108.26       164.05 o                         
 -13   8   2        536.21        635.44       171.08 o                         
 -12   8   2       5730.95       5624.95       247.70 o                         
 -11   8   2       5229.03       5103.41       180.52 o                         
 -10   8   2       2067.60       1919.86        96.96 o                         
  -9   8   2       3522.84       3517.98        97.13 o                         
  -8   8   2         25.90         14.65        31.69 o                         
  -7   8   2       7602.25       7829.87       133.16 o                         
  -6   8   2       1554.19       1547.97        42.83 o                         
  -5   8   2       7724.46       8356.42       149.61 o                         
  -4   8   2       2346.90       2397.96        47.61 o                         
  -3   8   2      19357.57      19671.30       279.22 o                         
  -2   8   2          4.89         24.20        14.65 o                         
  -1   8   2       4763.14       4869.06        88.00 o                         
   0   8   2       8618.99       8327.35       119.88 o                         
   1   8   2        792.38        996.85        35.03 o                         
   2   8   2       1030.43       1051.35        39.82 o                         
   3   8   2      24966.81      25299.52       388.90 o                         
   4   8   2      20620.52      20774.20       352.88 o                         
   5   8   2        121.88         65.19        51.29 o                         
   6   8   2       1631.39       1559.45        91.08 o                         
   7   8   2       3675.65       3837.40       113.43 o                         
   8   8   2        348.82        340.21        89.24 o                         
  10   8   2        818.24        709.20       278.76 o                         
  11   8   2         21.57        106.79       147.71 o                         
 -16   9   2        956.38        765.33        96.12 o                         
 -15   9   2        501.55        358.40        85.53 o                         
 -14   9   2          9.95        199.57       123.59 o                         
 -13   9   2        704.83        814.46        98.19 o                         
 -12   9   2        145.77        156.06        75.20 o                         
 -11   9   2      11834.79      12395.43       589.11 o                         
 -10   9   2        137.20        157.02        58.56 o                         
  -9   9   2       2716.82       2773.25        88.24 o                         
  -8   9   2       2545.00       2347.65        77.85 o                         
  -7   9   2        614.53        558.20        33.20 o                         
  -6   9   2       8099.97       7819.54       144.19 o                         
  -5   9   2       3425.22       3396.41        76.57 o                         
  -4   9   2      17405.90      18041.88       258.57 o                         
  -3   9   2        227.01        182.26        16.23 o                         
  -2   9   2       4287.12       3907.24        69.43 o                         
  -1   9   2       4049.63       4094.97        69.55 o                         
   0   9   2       5432.89       5641.91        93.46 o                         
   1   9   2        200.90        212.88        24.26 o                         
   2   9   2       1636.20       1624.03        60.33 o                         
   3   9   2        129.08        122.83        37.17 o                         
   4   9   2      12294.03      12299.06       224.42 o                         
   5   9   2       1358.16       1202.87        58.13 o                         
   6   9   2        259.58        322.41        54.66 o                         
   7   9   2       2131.81       2155.92       257.38 o                         
   8   9   2       7529.00       7027.40       853.98 o                         
   9   9   2       1322.86       1672.76       179.37 o                         
  10   9   2        157.63        126.90       105.31 o                         
  11   9   2       1657.87       1721.13       150.38 o                         
 -16  10   2        337.75        398.12       113.11 o                         
 -15  10   2          2.85        -93.13        93.13 o                         
 -14  10   2         37.02        -86.02        86.02 o                         
 -13  10   2        136.99         12.84        80.48 o                         
 -12  10   2         59.62         23.09        94.16 o                         
 -11  10   2        659.52        677.10        83.07 o                         
 -10  10   2       2424.85       2498.18       135.87 o                         
  -9  10   2       4622.09       4445.22       126.75 o                         
  -8  10   2        112.05        149.32        31.46 o                         
  -7  10   2        591.55        527.32        33.58 o                         
  -6  10   2        866.06        840.02        40.21 o                         
  -5  10   2       2683.31       2586.43        74.61 o                         
  -4  10   2       6091.23       6041.60       116.68 o                         
  -3  10   2       4196.71       4151.93        79.03 o                         
  -2  10   2        948.17       1048.85        36.30 o                         
  -1  10   2        104.99         68.98        16.08 o                         
   0  10   2      10749.25      11062.20       168.58 o                         
   1  10   2       4066.14       4246.40        88.14 o                         
   2  10   2        468.27        355.04        28.09 o                         
   3  10   2       1649.62       1621.31        65.44 o                         
   4  10   2       2288.47       2268.28        92.17 o                         
   5  10   2        471.70        599.11        66.08 o                         
   6  10   2         21.94        -18.85        52.66 o                         
   7  10   2       1091.27        940.18        96.97 o                         
   8  10   2         14.01        100.86        98.29 o                         
   9  10   2       2102.42       1894.65       237.74 o                         
  10  10   2        276.75        491.16       123.32 o                         
 -16  11   2       4895.64       5131.44       594.96 o                         
 -15  11   2        444.93        487.26       161.55 o                         
 -14  11   2        165.45        140.39        92.50 o                         
 -13  11   2       1779.76       1868.97       211.25 o                         
 -12  11   2       2353.67       2349.82       154.37 o                         
 -11  11   2        280.80        266.31        75.75 o                         
 -10  11   2       2543.47       2621.53       144.57 o                         
  -9  11   2       1146.50       1121.29        77.77 o                         
  -8  11   2        468.16        398.25        38.44 o                         
  -7  11   2       1094.03        906.76        77.87 o                         
  -6  11   2       7774.10       7695.23       146.86 o                         
  -5  11   2       2447.38       2215.03       109.06 o                         
  -4  11   2          2.35         -3.42        14.22 o                         
  -3  11   2        559.97        526.83        29.57 o                         
  -2  11   2        592.51        607.18        30.73 o                         
  -1  11   2        368.85        393.81        22.58 o                         
   0  11   2        735.57        697.48        30.30 o                         
   1  11   2       4737.47       4856.30       108.05 o                         
   2  11   2         25.39         23.50        25.42 o                         
   3  11   2        972.88        898.02        62.76 o                         
   4  11   2        734.37        824.66        70.54 o                         
   5  11   2       3135.88       3409.42       133.87 o                         
   6  11   2        576.73        509.70        84.98 o                         
   7  11   2        222.04        366.62       100.25 o                         
   8  11   2       2178.20       2571.98       184.59 o                         
   9  11   2         24.29        231.51       169.18 o                         
 -15  12   2       1221.81       1106.83       226.60 o                         
 -14  12   2       1405.76       1412.65       127.00 o                         
 -13  12   2        229.52        141.15       115.20 o                         
 -12  12   2       1856.99       1590.76       127.94 o                         
 -11  12   2       2508.64       2631.25       156.74 o                         
 -10  12   2          4.33         24.03        65.43 o                         
  -9  12   2       1931.10       1927.23        94.26 o                         
  -8  12   2       3594.28       3849.50       124.49 o                         
  -7  12   2       2343.11       2283.74        75.75 o                         
  -6  12   2        566.53        690.52        71.11 o                         
  -5  12   2      17193.41      17227.17       444.71 o                         
  -4  12   2       3091.34       2915.44        75.65 o                         
  -3  12   2        314.45        299.06        39.81 o                         
  -2  12   2        368.16        377.47        36.31 o                         
  -1  12   2        913.81        819.44        39.63 o                         
   0  12   2        156.08        152.29        25.61 o                         
   1  12   2        436.42        454.20        29.85 o                         
   2  12   2       1196.39       1243.18        87.55 o                         
   3  12   2       1481.49       1458.43        66.06 o                         
   4  12   2        345.81        268.78        42.95 o                         
   5  12   2       2373.05       2406.49       105.91 o                         
   6  12   2       1663.74       1608.55       127.52 o                         
   7  12   2         50.94        188.85       185.54 o                         
   8  12   2        528.95        407.44       125.77 o                         
 -14  13   2          0.68        214.90       101.12 o                         
 -13  13   2       2719.60       2966.57       185.07 o                         
 -12  13   2       1572.40       1274.90       111.96 o                         
 -11  13   2        155.83        184.61        88.37 o                         
 -10  13   2        168.12        190.96        70.28 o                         
  -9  13   2       3855.38       3874.85       134.64 o                         
  -8  13   2         82.12         85.63        46.24 o                         
  -7  13   2       1136.74       1250.64        76.06 o                         
  -6  13   2       1444.82       1398.91        72.42 o                         
  -5  13   2       1424.55       1306.52        66.32 o                         
  -4  13   2       8689.21       9398.17       312.42 o                         
  -3  13   2       3198.46       3348.82        91.81 o                         
  -2  13   2       2520.72       2350.35       102.70 o                         
  -1  13   2       3721.32       3657.71       120.83 o                         
   0  13   2       9403.93       9181.77       223.64 o                         
   1  13   2       1399.28       1407.29       190.91 o                         
   2  13   2        837.81        832.90        72.50 o                         
   3  13   2       1236.46       1312.78        88.43 o                         
   4  13   2          8.34         21.53        66.09 o                         
   5  13   2         33.78         56.18        69.69 o                         
   6  13   2       1487.22       1495.77       130.51 o                         
 -14  14   2        327.53        260.83       151.11 o                         
 -13  14   2          1.77         -5.61        94.07 o                         
 -12  14   2       1488.17       1378.07       169.97 o                         
 -11  14   2        686.47        541.81        86.72 o                         
 -10  14   2         46.74        160.50        69.12 o                         
  -9  14   2        123.50        189.07        60.78 o                         
  -8  14   2       9218.19       9202.25       245.99 o                         
  -7  14   2       1503.85       1358.38       212.08 o                         
  -6  14   2         59.85         41.99        76.11 o                         
  -5  14   2       1154.52       1312.97       108.55 o                         
  -4  14   2         20.21         46.61       111.17 o                         
  -3  14   2        168.52        165.93        39.98 o                         
  -2  14   2       2042.22       2104.19       129.63 o                         
  -1  14   2       1796.74       1832.23       103.18 o                         
   0  14   2       6500.99       5755.37       391.30 o                         
   1  14   2       3817.56       4008.35       181.19 o                         
   2  14   2       3596.34       3733.63       148.08 o                         
   3  14   2          3.07         40.56        69.31 o                         
   4  14   2       1126.91       1168.80        93.01 o                         
   5  14   2       2701.62       3715.30       303.53 o                         
 -13  15   2         17.57         -3.29       183.85 o                         
 -12  15   2        144.12        132.01       181.72 o                         
 -11  15   2        674.68       1041.35       211.79 o                         
 -10  15   2        127.53        192.70       176.24 o                         
  -9  15   2         18.22        107.11        88.06 o                         
  -8  15   2       2535.62       2721.07       166.61 o                         
  -7  15   2       2431.74       2625.18       168.88 o                         
  -6  15   2        350.31        136.53       122.53 o                         
  -4  15   2       1735.48       1789.41       343.58 o                         
  -3  15   2       3217.53       2959.88       118.10 o                         
  -2  15   2       1369.97       1067.77        77.23 o                         
  -1  15   2        448.02        567.68        64.28 o                         
   0  15   2       1835.73       1801.82       140.95 o                         
   1  15   2        364.72        187.59        69.98 o                         
   2  15   2         17.39         43.14        72.58 o                         
   3  15   2       2027.66       2394.33       168.05 o                         
 -11  16   2       1101.02        853.95       211.32 o                         
 -10  16   2         22.81        -11.11       179.34 o                         
  -9  16   2         22.72         23.50        98.87 o                         
  -8  16   2        139.74        126.30       117.51 o                         
  -7  16   2       1781.06       2086.40       159.25 o                         
  -6  16   2        430.39        641.30       164.98 o                         
  -5  16   2          0.44         23.65        90.13 o                         
  -4  16   2         61.58        -41.06       221.15 o                         
  -3  16   2       3376.82       3384.99       330.22 o                         
  -2  16   2       1089.21       1262.61       122.00 o                         
  -1  16   2        526.27        557.11        79.87 o                         
   0  16   2        608.04        618.74        75.86 o                         
   1  16   2        651.08        606.70        82.68 o                         
  -9  17   2       1744.70       1967.72       266.51 o                         
  -8  17   2       1679.24       1928.33       449.47 o                         
  -7  17   2        950.59       1182.55       129.71 o                         
  -6  17   2        279.32        254.55       106.55 o                         
  -5  17   2         17.41        113.89       100.47 o                         
  -4  17   2         11.81         13.88        99.61 o                         
  -3  17   2        724.48        742.12       246.17 o                         
  -2  17   2       1398.58       1372.80       175.31 o                         
   1 -17   3         87.31         15.25       210.87 o                         
   2 -17   3       2182.61       2217.03       166.72 o                         
   3 -17   3        431.11        365.44       125.94 o                         
   4 -17   3          6.17        -48.03        94.68 o                         
   5 -17   3         47.97         53.52       100.03 o                         
   6 -17   3       3062.08       3330.25       208.90 o                         
   7 -17   3       1191.67       1209.59       146.38 o                         
   8 -17   3        560.81        430.93       162.50 o                         
   9 -17   3         75.87         -1.65        98.00 o                         
  -2 -16   3       1561.25       1813.10       120.99 o                         
  -1 -16   3        383.66        385.47        84.51 o                         
   0 -16   3       1450.84       1513.79       422.42 o                         
   1 -16   3        306.15        379.99        72.75 o                         
   2 -16   3         89.93         -3.29        63.70 o                         
   3 -16   3       1995.70       2041.86       180.47 o                         
   4 -16   3        231.77        425.58       119.69 o                         
   5 -16   3        218.60        120.90        90.15 o                         
   6 -16   3       1611.16       1695.15       140.14 o                         
   7 -16   3       7752.45       8313.93       302.59 o                         
   8 -16   3       1452.15       1531.59       158.58 o                         
   9 -16   3         30.52        -67.17        86.79 o                         
  10 -16   3        345.60        126.11       158.62 o                         
  11 -16   3        506.26        496.78       173.56 o                         
  -4 -15   3        986.53       1224.23       107.32 o                         
  -3 -15   3        109.33        225.14        86.88 o                         
  -2 -15   3       1414.04       1427.65       139.17 o                         
  -1 -15   3       6150.37       6208.28       240.11 o                         
   0 -15   3        538.18        480.71        90.79 o                         
   1 -15   3        115.57         61.26        61.54 o                         
   2 -15   3       1429.09       1617.55       103.81 o                         
   3 -15   3       3779.64       3957.40       184.06 o                         
   4 -15   3          8.80        -28.30        49.34 o                         
   6 -15   3       1660.48       1668.17       212.01 o                         
   7 -15   3       1884.96       1528.56       190.90 o                         
   8 -15   3       3051.30       3418.80       181.96 o                         
   9 -15   3       1120.16       1284.83       202.47 o                         
  10 -15   3         60.00         81.75       144.13 o                         
  11 -15   3       3140.10       3820.37       316.59 o                         
  12 -15   3       1537.02       1426.40       197.64 o                         
  -5 -14   3        314.99        155.21        79.91 o                         
  -4 -14   3        282.02        196.62        79.71 o                         
  -3 -14   3        825.49        848.68       127.33 o                         
  -2 -14   3        248.39        252.07       108.18 o                         
  -1 -14   3        255.92        193.21        81.91 o                         
   0 -14   3       2085.79       2172.23       112.96 o                         
   1 -14   3         60.92         42.10        88.97 o                         
   2 -14   3        417.39        360.24        59.03 o                         
   3 -14   3       8224.66       8805.01       236.71 o                         
   4 -14   3      14238.26      14664.06       359.87 o                         
   5 -14   3         46.65         54.35        38.35 o                         
   6 -14   3       1880.87       2038.80       139.02 o                         
   7 -14   3       4412.12       4678.86       200.41 o                         
   8 -14   3          6.60        -56.86        86.69 o                         
   9 -14   3          0.49        -86.26       112.10 o                         
  10 -14   3       1661.15       1783.27       220.48 o                         
  11 -14   3        206.05         88.84       140.17 o                         
  12 -14   3       2217.10       2025.87       213.29 o                         
  13 -14   3        619.77        603.44       170.95 o                         
  -7 -13   3          0.35         42.91       104.87 o                         
  -6 -13   3        647.96        656.28        85.27 o                         
  -5 -13   3        736.67        833.77        86.91 o                         
  -4 -13   3       3053.06       3133.05       141.98 o                         
  -3 -13   3        526.80        408.39        81.37 o                         
  -2 -13   3       1625.16       1901.27       113.54 o                         
  -1 -13   3        972.64        999.49       129.22 o                         
   0 -13   3       1484.09       1215.77        78.56 o                         
   1 -13   3          1.30         50.73        52.46 o                         
   2 -13   3        415.03        333.49        54.35 o                         
   3 -13   3        153.82        115.32        52.44 o                         
   4 -13   3       8049.57       8577.12       225.25 o                         
   5 -13   3       1838.16       1972.79        82.62 o                         
   6 -13   3         72.56         76.08        36.43 o                         
   7 -13   3        966.20        963.76        90.85 o                         
   8 -13   3       6144.93       6602.09       183.30 o                         
   9 -13   3       3791.83       3543.87       267.14 o                         
  10 -13   3        733.77        538.15       138.95 o                         
  11 -13   3       3661.14       3555.25       275.43 o                         
  13 -13   3        302.37        329.11        88.78 o                         
  14 -13   3        434.10        404.39       103.71 o                         
  -8 -12   3        440.44        433.63       113.90 o                         
  -7 -12   3        128.25        165.90        72.84 o                         
  -6 -12   3          5.47        -42.66        88.60 o                         
  -5 -12   3       2457.97       2345.42       155.68 o                         
  -4 -12   3       2514.68       2714.37       128.01 o                         
  -3 -12   3       1793.69       1642.89       100.74 o                         
  -2 -12   3       5548.13       5628.26       246.41 o                         
  -1 -12   3       2151.59       2193.59        96.93 o                         
   0 -12   3       3217.12       3142.55       112.27 o                         
   1 -12   3       1352.04       1306.64        63.40 o                         
   2 -12   3        198.51        194.90        45.33 o                         
   3 -12   3       1412.87       1474.32        72.52 o                         
   4 -12   3         33.06         40.11        37.73 o                         
   5 -12   3        148.66        159.07        36.89 o                         
   6 -12   3        850.34        821.57        36.08 o                         
   7 -12   3        838.21        902.59        48.39 o                         
   8 -12   3         15.10         43.17        37.30 o                         
   9 -12   3       5383.04       5822.83       317.25 o                         
  10 -12   3       1461.73       1599.65       110.96 o                         
  11 -12   3        399.64        368.13        69.98 o                         
  12 -12   3       1840.76       1915.33       136.72 o                         
  13 -12   3         22.09         24.15        81.24 o                         
  14 -12   3        564.03        535.44       131.22 o                         
  15 -12   3        580.41        512.61       205.50 o                         
  -9 -11   3       1752.65       1516.93       139.42 o                         
  -8 -11   3         27.47         12.95        99.91 o                         
  -7 -11   3         22.50         88.66        67.66 o                         
  -6 -11   3       2765.02       2927.68       129.56 o                         
  -5 -11   3       1096.23       1002.45       118.65 o                         
  -4 -11   3        303.71        340.24        85.34 o                         
  -3 -11   3       2647.33       2543.46        99.96 o                         
  -2 -11   3        107.25         61.28        45.38 o                         
  -1 -11   3       6029.24       5810.29       142.90 o                         
   0 -11   3       4255.74       4230.86       139.97 o                         
   1 -11   3       4449.34       4396.91       100.22 o                         
   2 -11   3         76.90         49.90        29.71 o                         
   3 -11   3       9973.47       9929.66       201.11 o                         
   4 -11   3       4806.56       4988.25       136.54 o                         
   5 -11   3        302.75        291.55        32.96 o                         
   6 -11   3         31.01         12.57        25.39 o                         
   7 -11   3         14.73         16.25        49.33 o                         
   8 -11   3       3257.25       3202.58       139.76 o                         
   9 -11   3       1286.87       1339.65        73.26 o                         
  10 -11   3       1296.01       1237.11       188.81 o                         
  11 -11   3        141.58        202.02        65.95 o                         
  12 -11   3        547.31        464.75        79.49 o                         
  13 -11   3         32.32         29.66       106.45 o                         
  14 -11   3        268.52        254.30       102.90 o                         
  15 -11   3        821.25        733.23       110.80 o                         
 -10 -10   3        149.01         40.05       108.50 o                         
  -9 -10   3        820.91        848.11       118.12 o                         
  -8 -10   3       1778.00       1795.47       102.83 o                         
  -7 -10   3       1377.75       1521.96       123.28 o                         
  -6 -10   3        149.54        115.81        65.58 o                         
  -5 -10   3      11452.88      12020.10       256.86 o                         
  -4 -10   3       5782.35       5898.69       150.30 o                         
  -3 -10   3       1826.58       1774.59        59.38 o                         
  -2 -10   3       1184.52       1094.23        64.10 o                         
  -1 -10   3       1735.38       1708.31        65.70 o                         
   0 -10   3        154.20        170.47        32.17 o                         
   1 -10   3       1279.05       1353.35        55.23 o                         
   2 -10   3      11000.76      10944.24       269.47 o                         
   3 -10   3       1661.13       1740.53        77.73 o                         
   4 -10   3       9412.35       9531.70       188.04 o                         
   5 -10   3       6381.07       6526.77       109.73 o                         
   6 -10   3       4824.56       4739.95        84.34 o                         
   7 -10   3        164.94        159.30        15.16 o                         
   8 -10   3       2093.84       2125.56        46.71 o                         
   9 -10   3       1671.28       1736.49        75.59 o                         
  10 -10   3       3422.25       3371.14       145.75 o                         
  11 -10   3        357.90        435.36        71.13 o                         
  12 -10   3       2331.53       2170.42       138.75 o                         
  13 -10   3        882.28        775.18        93.85 o                         
  14 -10   3        904.37        803.87       119.38 o                         
  15 -10   3       2234.14       2531.06       179.37 o                         
  16 -10   3        230.81        247.13        90.68 o                         
 -11  -9   3         42.93         47.97       109.40 o                         
 -10  -9   3        200.55        144.92        72.21 o                         
  -9  -9   3        403.38        301.85        64.27 o                         
  -8  -9   3         33.03         70.39        44.69 o                         
  -7  -9   3         12.81         42.16        40.66 o                         
  -6  -9   3        286.93        336.77        33.52 o                         
  -5  -9   3       1615.23       1573.88        66.13 o                         
  -4  -9   3      10208.98      10406.45       193.76 o                         
  -3  -9   3       1429.75       1400.30        51.52 o                         
  -2  -9   3       8415.82       8345.84       142.57 o                         
  -1  -9   3       2514.00       2462.70        69.48 o                         
   0  -9   3      10860.91      11094.31       204.69 o                         
   1  -9   3      12688.50      12676.47       201.06 o                         
   2  -9   3        768.09        799.22        41.62 o                         
   3  -9   3       3403.66       3231.94        74.42 o                         
   4  -9   3        187.65        256.43        28.91 o                         
   5  -9   3        378.71        369.08        19.84 o                         
   6  -9   3       5695.63       5847.38        91.96 o                         
   7  -9   3      10013.64      10153.61       149.87 o                         
   8  -9   3        174.61        217.10        18.73 o                         
   9  -9   3       3482.22       3512.79        69.87 o                         
  10  -9   3       1436.88       1425.38        64.74 o                         
  11  -9   3        378.27        307.17        64.24 o                         
  12  -9   3          2.32        -64.33        64.33 o                         
  13  -9   3       4807.23       5215.42       207.46 o                         
  14  -9   3        124.15        -78.36        78.36 o                         
  15  -9   3       1967.47       1664.43       112.94 o                         
  16  -9   3       2727.92       2274.86       177.77 o                         
 -12  -8   3       1725.04       1767.38       155.28 o                         
 -11  -8   3        243.14        180.24        76.87 o                         
 -10  -8   3        836.45        754.07       102.67 o                         
  -9  -8   3        241.92        248.26        46.15 o                         
  -8  -8   3       3026.79       2950.29        99.58 o                         
  -7  -8   3        519.03        551.24        63.20 o                         
  -6  -8   3        131.62         65.44        31.99 o                         
  -5  -8   3        491.71        465.09        50.10 o                         
  -4  -8   3        466.93        419.61        34.01 o                         
  -3  -8   3        111.71        155.98        19.70 o                         
  -2  -8   3         44.38         11.58        16.23 o                         
  -1  -8   3       7292.13       7284.03       124.79 o                         
   0  -8   3       3791.54       3617.28        71.53 o                         
   1  -8   3       2432.72       2370.86        56.89 o                         
   2  -8   3      20991.92      22016.52       444.42 o                         
   3  -8   3         33.19        110.42        21.83 o                         
   4  -8   3       1087.78        906.29        30.13 o                         
   5  -8   3       6001.18       6174.82        95.05 o                         
   6  -8   3       4762.30       4845.67        74.28 o                         
   7  -8   3      13646.45      13922.37       213.46 o                         
   8  -8   3       5143.00       5066.76        97.64 o                         
   9  -8   3       4147.57       4154.24        99.07 o                         
  10  -8   3        255.83        206.65        34.70 o                         
  11  -8   3       5599.57       5692.59       143.37 o                         
  12  -8   3       6133.98       6111.41       158.43 o                         
  13  -8   3        146.98          4.76        70.85 o                         
  14  -8   3       2297.23       2219.08       124.23 o                         
  15  -8   3         42.78         13.29        72.30 o                         
  16  -8   3         60.29        -73.18       109.75 o                         
 -13  -7   3          1.89        -12.34        87.07 o                         
 -12  -7   3        739.67        592.88       116.47 o                         
 -11  -7   3       3154.78       3216.42       148.61 o                         
 -10  -7   3        212.04        134.08        64.80 o                         
  -9  -7   3        188.24        178.67        42.15 o                         
  -8  -7   3       3086.87       3130.85        97.00 o                         
  -7  -7   3       7083.50       7194.79       195.41 o                         
  -6  -7   3        134.14        112.93        42.87 o                         
  -5  -7   3        672.32        658.83        34.27 o                         
  -4  -7   3        996.13        812.89        35.48 o                         
  -3  -7   3       1245.49       1202.32        34.59 o                         
  -2  -7   3        670.18        717.83        29.11 o                         
  -1  -7   3       1799.58       1586.83        36.58 o                         
   0  -7   3        243.94        193.26        19.74 o                         
   1  -7   3       4391.83       4007.78        86.09 o                         
   2  -7   3       4121.46       5008.34       102.03 o                         
   3  -7   3       5965.62       5690.80       100.55 o                         
   4  -7   3        258.19        284.87        18.94 o                         
   5  -7   3        406.51        292.12        15.08 o                         
   6  -7   3      10568.31      10946.87       158.82 o                         
   7  -7   3        274.85        201.59        19.44 o                         
   8  -7   3      11810.44      12150.05       226.65 o                         
   9  -7   3       1460.27       1477.82        56.10 o                         
  10  -7   3       4239.06       4404.63       106.46 o                         
  11  -7   3       1679.36       1813.37        84.48 o                         
  12  -7   3       7160.40       7107.24       173.27 o                         
  13  -7   3       8832.81       8896.11       205.43 o                         
  14  -7   3         22.08          3.08        51.28 o                         
  15  -7   3        405.94        434.91        70.80 o                         
  16  -7   3        780.78        903.78       128.02 o                         
 -13  -6   3       1488.67       1550.77       105.74 o                         
 -12  -6   3       1003.96        981.01        90.16 o                         
 -11  -6   3        220.99        102.65        87.44 o                         
 -10  -6   3        261.16        263.34        72.26 o                         
  -9  -6   3        147.93         72.48        42.46 o                         
  -8  -6   3         43.77         76.15        49.26 o                         
  -7  -6   3       8003.92       7955.55       152.94 o                         
  -6  -6   3       8012.01       7947.60       165.02 o                         
  -5  -6   3       4919.25       5023.00        84.79 o                         
  -4  -6   3       8215.30       8272.11       130.29 o                         
  -3  -6   3       7113.45       7178.56       105.25 o                         
  -2  -6   3       1570.01       1503.52        33.17 o                         
  -1  -6   3         16.52         48.58         9.90 o                         
   0  -6   3      22560.79      22622.02       367.97 o                         
   1  -6   3          8.18         -4.22        16.36 o                         
   2  -6   3         22.88         22.05         9.94 o                         
   3  -6   3        249.80        182.57        15.09 o                         
   4  -6   3      21905.60      21243.34       295.54 o                         
   5  -6   3        909.71        976.72        27.28 o                         
   6  -6   3        113.12        149.34        16.33 o                         
   7  -6   3       2588.79       2645.05        62.56 o                         
   8  -6   3        238.96        253.08        24.56 o                         
   9  -6   3        762.60        818.27        35.14 o                         
  10  -6   3       1284.87       1370.69        52.95 o                         
  11  -6   3        213.19        189.41        32.05 o                         
  12  -6   3       2068.67       2133.96        66.60 o                         
  13  -6   3       1123.65       1068.95        60.82 o                         
  14  -6   3        675.62        687.99        60.06 o                         
  15  -6   3         17.90         48.44        68.19 o                         
  16  -6   3        499.97        381.51        82.98 o                         
 -14  -5   3       1015.54        913.93        98.83 o                         
 -13  -5   3        490.57        235.41        79.09 o                         
 -12  -5   3       1267.70       1172.65        99.20 o                         
 -11  -5   3       4656.59       5079.01       171.05 o                         
 -10  -5   3       2736.05       2790.19        96.63 o                         
  -9  -5   3        190.67        240.36        40.34 o                         
  -8  -5   3       3902.26       3999.14       100.49 o                         
  -7  -5   3       3275.35       3275.04        80.64 o                         
  -6  -5   3       1972.48       1979.77        67.79 o                         
  -5  -5   3       1131.92        998.99        34.85 o                         
  -4  -5   3        475.73        459.31        29.51 o                         
  -3  -5   3       2135.94       2147.48        42.25 o                         
  -2  -5   3      48276.04      47923.52       639.29 o                         
  -1  -5   3       6363.92       6312.39       118.57 o                         
   0  -5   3        633.44        662.48        24.41 o                         
   1  -5   3      27346.11      27799.34       497.55 o                         
   2  -5   3       2398.01       2454.42        52.90 o                         
   3  -5   3        865.12       1038.39        28.62 o                         
   4  -5   3      16528.71      17422.63       259.54 o                         
   5  -5   3      10657.37      10111.57       166.67 o                         
   6  -5   3       1291.70       1502.84        35.98 o                         
   7  -5   3        884.80        843.92        30.97 o                         
   8  -5   3      12202.38      12418.99       181.05 o                         
   9  -5   3       2955.88       2837.39        62.37 o                         
  10  -5   3       6006.95       6094.49       118.34 o                         
  11  -5   3        924.68        884.25        42.95 o                         
  12  -5   3         76.98         98.24        34.75 o                         
  13  -5   3        153.17         94.48        44.69 o                         
  14  -5   3        249.87         78.47        63.08 o                         
  15  -5   3         18.46         40.28        69.47 o                         
  16  -5   3         17.84         69.52        78.47 o                         
 -14  -4   3         50.74        -77.71        77.71 o                         
 -13  -4   3          1.56         17.06        93.08 o                         
 -12  -4   3         77.82         39.58        66.79 o                         
 -11  -4   3         70.33         37.52        60.06 o                         
 -10  -4   3       5302.73       5421.70       128.35 o                         
  -9  -4   3       1550.39       1493.16        77.06 o                         
  -8  -4   3       3753.26       3607.50        85.91 o                         
  -7  -4   3       6774.54       6761.54       115.75 o                         
  -6  -4   3      16576.75      16544.49       240.19 o                         
  -5  -4   3        322.48        267.75        20.56 o                         
  -4  -4   3        744.68        567.95        23.36 o                         
  -3  -4   3      66143.41      67864.17       994.05 o                         
  -2  -4   3          0.07         19.08        14.13 o                         
  -1  -4   3       6784.34       6759.80       116.26 o                         
   0  -4   3      17993.56      17438.55       260.57 o                         
   1  -4   3        446.87        554.33        19.70 o                         
   2  -4   3         59.16         41.91        10.18 o                         
   3  -4   3      22506.25      21617.29       344.92 o                         
   4  -4   3      12976.90      12678.80       204.80 o                         
   5  -4   3       6449.33       6561.43       121.79 o                         
   6  -4   3         31.52         27.29        13.94 o                         
   7  -4   3       1577.92       1937.40        49.56 o                         
   8  -4   3        899.62        960.09        34.19 o                         
   9  -4   3      16888.77      17577.62       285.40 o                         
  10  -4   3       1999.90       2009.16        52.99 o                         
  11  -4   3        333.53        297.99        30.24 o                         
  12  -4   3      11460.05      11191.61       350.32 o                         
  13  -4   3       1791.78       1694.83        62.85 o                         
  14  -4   3        588.29        507.73        76.45 o                         
  15  -4   3         17.26        -14.78        72.59 o                         
  16  -4   3        379.88        455.10        98.19 o                         
 -15  -3   3       1068.51       1081.26       100.47 o                         
 -14  -3   3        487.59        309.09        85.53 o                         
 -13  -3   3         80.76         -1.49        98.96 o                         
 -12  -3   3        159.78        198.76        67.25 o                         
 -11  -3   3       1852.19       1805.84       120.78 o                         
 -10  -3   3        501.67        450.25        44.76 o                         
  -9  -3   3       1863.74       1650.80        75.61 o                         
  -8  -3   3       1408.72       1580.36        65.20 o                         
  -7  -3   3        253.02        265.83        26.62 o                         
  -6  -3   3       1584.74       1500.46        52.27 o                         
  -5  -3   3       5796.04       5650.55        82.14 o                         
  -4  -3   3       3234.55       3639.85        62.90 o                         
  -3  -3   3       6109.23       5771.82        80.14 o                         
  -2  -3   3      59602.04      58681.19       720.60 o                         
  -1  -3   3       3886.10       4243.25        58.00 o                         
   0  -3   3       2425.24       2334.56        34.07 o                         
   1  -3   3       7518.47       6640.80       110.37 o                         
   2  -3   3      16956.36      16047.83       256.42 o                         
   3  -3   3       3160.40       3429.45        66.10 o                         
   4  -3   3      41028.57      40896.18       599.35 o                         
   5  -3   3      48432.45      49461.95       725.81 o                         
   6  -3   3       1323.10       1486.49        39.42 o                         
   7  -3   3        258.08        276.17        23.94 o                         
   8  -3   3      12301.46      12322.54       179.93 o                         
   9  -3   3        593.50        677.84        29.61 o                         
  10  -3   3       1216.39       1203.77        42.72 o                         
  11  -3   3        476.56        457.11        29.24 o                         
  12  -3   3        938.36        872.09        36.37 o                         
  13  -3   3       2585.13       2724.44       126.77 o                         
  14  -3   3       2425.30       2541.38       211.09 o                         
  15  -3   3       1963.12       2137.31       122.10 o                         
  16  -3   3        372.62        315.91       112.83 o                         
 -15  -2   3       3948.92       4256.35       174.65 o                         
 -14  -2   3        629.98        698.98       108.90 o                         
 -13  -2   3        481.38        500.87        77.41 o                         
 -12  -2   3       1372.29       1388.93        87.26 o                         
 -11  -2   3       9251.10       9897.32       248.59 o                         
 -10  -2   3       3606.11       3873.29        97.53 o                         
  -9  -2   3          3.07        -29.58        29.58 o                         
  -8  -2   3       1532.20       1629.06        61.84 o                         
  -7  -2   3          0.80         42.60        19.44 o                         
  -6  -2   3       1376.66       1444.11        35.60 o                         
  -5  -2   3      12022.21      11870.65       156.26 o                         
  -4  -2   3       5187.88       4546.65        67.02 o                         
  -3  -2   3       1497.01       1697.08        32.00 o                         
  -2  -2   3        139.49         43.97         9.78 o                         
  -1  -2   3        163.94        522.56        15.15 o                         
   0  -2   3        983.14       1420.79        24.25 o                         
   1  -2   3        866.25       1055.50        24.04 o                         
   2  -2   3      10463.68      10699.36       210.84 o                         
   3  -2   3         77.14        172.12        16.62 o                         
   4  -2   3      30196.72      31489.68       463.61 o                         
   5  -2   3      24759.02      24934.40       370.11 o                         
   6  -2   3      12776.89      13020.71       185.99 o                         
   7  -2   3       3538.82       3522.78        58.03 o                         
   8  -2   3         33.23          6.44        16.23 o                         
   9  -2   3      20985.76      20870.36       298.52 o                         
  10  -2   3       3350.07       3152.42        75.71 o                         
  11  -2   3        153.77         88.86        45.33 o                         
  12  -2   3        443.07        469.54        63.85 o                         
  13  -2   3       3031.86       3098.23       136.87 o                         
  14  -2   3         99.07        103.13        98.47 o                         
  15  -2   3       1124.26       1061.07       103.42 o                         
  16  -2   3       1617.02       1445.54       109.08 o                         
 -16  -1   3        501.36        477.49        92.00 o                         
 -15  -1   3         89.98         56.38        79.21 o                         
 -14  -1   3         54.13        104.63        77.55 o                         
 -13  -1   3        174.64        193.99        85.00 o                         
 -12  -1   3        294.95        226.87        40.28 o                         
 -11  -1   3       7034.46       7360.97       152.34 o                         
 -10  -1   3      15950.72      16310.50       313.74 o                         
  -9  -1   3        862.30        904.53        40.95 o                         
  -8  -1   3        756.46        742.84        36.20 o                         
  -7  -1   3       5595.32       5383.36        86.74 o                         
  -6  -1   3       6334.58       5861.37        85.06 o                         
  -5  -1   3       6748.75       6394.50       112.57 o                         
  -4  -1   3      40436.63      38931.02       482.49 o                         
  -3  -1   3        566.67       1166.40        26.30 o                         
  -2  -1   3       3032.05       3866.15        53.39 o                         
  -1  -1   3       1202.84       1448.59        24.32 o                         
   0  -1   3       8005.02       6810.65       111.23 o                         
   1  -1   3      14060.75      13731.96       219.33 o                         
   2  -1   3       6719.01       7907.05       118.67 o                         
   3  -1   3      13763.61      13600.64       202.58 o                         
   4  -1   3       3962.00       4612.45        81.80 o                         
   5  -1   3        713.99        844.96        31.07 o                         
   6  -1   3        217.33        204.28        13.96 o                         
   7  -1   3       1657.39       1629.74        35.56 o                         
   8  -1   3          6.79         79.43        24.94 o                         
   9  -1   3       1302.02       1267.43        56.99 o                         
  10  -1   3       4676.92       4721.15       138.02 o                         
  11  -1   3        111.05         90.41        46.22 o                         
  12  -1   3        412.52        472.86        66.72 o                         
  13  -1   3       1395.11       1326.29        90.81 o                         
  14  -1   3       2592.77       2603.22       172.45 o                         
  15  -1   3         24.22        154.75        78.64 o                         
  16  -1   3        491.89        504.88        92.11 o                         
 -16   0   3         84.19        159.26       102.55 o                         
 -15   0   3       2852.41       3260.70       190.86 o                         
 -14   0   3       2529.35       3134.16       172.81 o                         
 -13   0   3       1774.03       1504.10       103.53 o                         
 -12   0   3        734.91        819.74        52.68 o                         
 -11   0   3       4156.43       4061.11       102.22 o                         
 -10   0   3       3506.30       3725.49        94.25 o                         
  -9   0   3       1127.59        852.64        40.26 o                         
  -8   0   3       7476.50       7538.46       114.52 o                         
  -7   0   3         16.02         20.29        21.06 o                         
  -6   0   3       7457.05       7325.26       123.12 o                         
  -5   0   3      18616.52      19165.89       272.62 o                         
  -4   0   3       2231.06       2232.82        41.66 o                         
  -3   0   3        942.13        786.25        22.06 o                         
  -2   0   3       1198.47        842.45        20.16 o                         
  -1   0   3       1470.20       1242.47        30.74 o                         
   0   0   3       6531.69       7011.08       126.60 o                         
   1   0   3      55164.00      51671.49       900.32 o                         
   2   0   3      24389.38      22050.81       310.68 o                         
   3   0   3       7334.68       8589.83       115.51 o                         
   4   0   3      17298.38      17327.40       369.18 o                         
   5   0   3         91.77         43.59         9.83 o                         
   6   0   3      22151.42      23071.64       349.03 o                         
   7   0   3         26.02         70.38        24.63 o                         
   8   0   3        121.37         68.90        27.21 o                         
   9   0   3        539.90        576.39        46.37 o                         
  10   0   3        508.09        522.45        49.82 o                         
  11   0   3        135.86        186.48        57.02 o                         
  12   0   3        173.53        101.54        61.67 o                         
  13   0   3        602.80        512.58       107.94 o                         
  14   0   3       2237.26       2037.65       149.89 o                         
  15   0   3        217.56        395.57        96.47 o                         
 -16   1   3         69.80         30.34        78.11 o                         
 -15   1   3          0.32         88.86        75.09 o                         
 -14   1   3       2664.08       2648.56       105.56 o                         
 -13   1   3       1657.14       1879.34        88.30 o                         
 -12   1   3       1417.00       1497.01        59.14 o                         
 -11   1   3       3802.77       4029.62        90.44 o                         
 -10   1   3       2239.95       2236.36        65.36 o                         
  -9   1   3       3772.82       3715.76        74.77 o                         
  -8   1   3         16.88         12.12        23.04 o                         
  -7   1   3      41584.94      42182.73       628.87 o                         
  -6   1   3      12748.31      13417.45       210.22 o                         
  -5   1   3       2716.21       2463.07        46.35 o                         
  -4   1   3      33533.98      32869.80       572.27 o                         
  -3   1   3       8861.06       8920.96       128.86 o                         
  -2   1   3         38.21        121.64        12.72 o                         
  -1   1   3       8771.15       7983.56       149.31 o                         
   0   1   3      32927.93      30473.04       420.96 o                         
   1   1   3      32271.18      32799.47       532.71 o                         
   2   1   3       6029.95       6072.25        93.47 o                         
   3   1   3       3920.80       3550.40        63.29 o                         
   4   1   3        120.37         78.08        12.10 o                         
   5   1   3       7243.91       6928.35       106.99 o                         
   6   1   3      22283.15      22187.81       337.31 o                         
   7   1   3      11058.38      10681.29       174.48 o                         
   8   1   3       9299.51       9876.71       197.02 o                         
   9   1   3       3850.24       3791.82       106.43 o                         
  10   1   3        437.46        490.88        51.30 o                         
  11   1   3        187.94        107.20        58.74 o                         
  12   1   3         21.17         10.74        86.69 o                         
  13   1   3       1218.50       1163.85        99.94 o                         
  14   1   3          0.93         10.38        96.31 o                         
  15   1   3        603.98        819.12       123.72 o                         
 -16   2   3        562.98        425.58       122.82 o                         
 -15   2   3        583.71        629.18        78.13 o                         
 -14   2   3         13.39        -23.28        43.66 o                         
 -13   2   3        834.42        797.88        54.36 o                         
 -12   2   3        427.10        376.13        38.45 o                         
 -11   2   3        641.39        615.00        35.77 o                         
 -10   2   3        414.07        302.42        29.52 o                         
  -9   2   3        141.02        134.22        25.61 o                         
  -8   2   3       8648.77       8974.87       131.54 o                         
  -7   2   3        582.16        511.84        33.98 o                         
  -6   2   3      28625.19      28965.80       440.22 o                         
  -5   2   3        990.67        715.40        27.78 o                         
  -4   2   3       2339.72       2370.48        41.33 o                         
  -3   2   3      12982.06      12129.77       172.23 o                         
  -2   2   3      41142.89      38132.83       592.40 o                         
  -1   2   3      34779.42      35047.76       560.32 o                         
   0   2   3       6881.44       6068.92        83.22 o                         
   1   2   3      30444.34      27951.86       565.56 o                         
   2   2   3       4492.99       5012.13        75.31 o                         
   3   2   3        242.86        362.78        18.25 o                         
   4   2   3      21758.26      22023.19       307.87 o                         
   5   2   3       2397.04       2176.74        49.59 o                         
   6   2   3       3588.94       3640.88        99.20 o                         
   7   2   3      17680.58      17823.70       299.33 o                         
   8   2   3       1825.13       1767.79        88.10 o                         
   9   2   3       2617.54       2712.08       170.04 o                         
  10   2   3       1341.28       1266.28        71.08 o                         
  11   2   3       5201.02       5489.59       173.89 o                         
  12   2   3         18.26        -62.60        66.55 o                         
  13   2   3       1818.03       1589.12       135.80 o                         
  14   2   3       1422.16       1712.40       111.77 o                         
  15   2   3          3.32         30.38       114.44 o                         
 -17   3   3        838.33        853.21        95.84 o                         
 -16   3   3         31.35        -19.41        83.39 o                         
 -15   3   3        590.11        600.59        56.23 o                         
 -14   3   3       1584.31       1652.46        80.55 o                         
 -13   3   3        118.33        114.38        45.00 o                         
 -12   3   3        819.57        771.03        44.63 o                         
 -11   3   3        102.20        148.55        30.14 o                         
 -10   3   3        271.11        286.49        30.65 o                         
  -9   3   3        161.55        130.27        23.95 o                         
  -8   3   3         97.00        174.08        23.06 o                         
  -7   3   3       8020.27       7571.58       157.34 o                         
  -6   3   3        673.51        743.79        33.42 o                         
  -5   3   3        227.58        307.23        16.23 o                         
  -4   3   3        704.26        811.07        25.97 o                         
  -3   3   3       4815.89       5532.17        89.67 o                         
  -2   3   3      44183.74      43347.34       562.35 o                         
  -1   3   3      14836.78      14802.20       185.15 o                         
   0   3   3       1833.71       1318.28        25.91 o                         
   1   3   3      16271.60      16284.76       228.67 o                         
   2   3   3      19626.89      18966.10       407.13 o                         
   3   3   3      42134.73      41822.56       544.27 o                         
   4   3   3      18305.48      20058.48       283.82 o                         
   5   3   3      25335.84      26263.54       397.16 o                         
   6   3   3       2643.17       2657.17        58.32 o                         
   7   3   3        878.90        939.34        46.71 o                         
   8   3   3       3217.27       3248.43       109.80 o                         
   9   3   3       2655.27       2699.17       105.14 o                         
  10   3   3       2058.37       2037.30       106.56 o                         
  11   3   3       1230.30       1293.18       148.70 o                         
  12   3   3       5567.12       5791.90       191.92 o                         
  13   3   3         13.14         90.92       111.87 o                         
  14   3   3        364.19        249.32       108.09 o                         
 -17   4   3        759.68        639.87       137.53 o                         
 -16   4   3        702.76        727.30        84.40 o                         
 -15   4   3         91.27         21.91        53.38 o                         
 -14   4   3       2068.18       2094.83        93.21 o                         
 -13   4   3       3419.05       3621.65       111.69 o                         
 -12   4   3          6.44        -11.02        32.77 o                         
 -11   4   3         13.31         83.22        30.24 o                         
 -10   4   3        671.92        627.54        32.82 o                         
  -9   4   3       2913.22       2772.34        57.49 o                         
  -8   4   3      10263.35      10552.35       160.66 o                         
  -7   4   3       6204.27       5512.14        84.78 o                         
  -6   4   3       8703.38       8737.79       125.77 o                         
  -5   4   3       1406.91       1504.11        43.54 o                         
  -4   4   3       6022.84       7504.25       112.38 o                         
  -3   4   3      19774.60      18998.61       265.84 o                         
  -2   4   3      12053.54      13178.40       176.19 o                         
  -1   4   3        128.34        241.78        13.42 o                         
   0   4   3       2310.59       2889.79        46.97 o                         
   1   4   3       5870.73       6928.46       104.50 o                         
   2   4   3       7616.15       8290.69       115.70 o                         
   3   4   3       1277.68       1078.89        32.51 o                         
   4   4   3      10079.57       9832.32       147.21 o                         
   5   4   3        186.51        185.96        19.06 o                         
   6   4   3       7709.60       7456.01       134.23 o                         
   7   4   3        752.82        604.62        56.00 o                         
   8   4   3       4571.83       4435.35       119.41 o                         
   9   4   3       1436.57       1256.47       111.04 o                         
  10   4   3       2129.29       2129.89       146.80 o                         
  11   4   3       1982.62       1940.58       148.64 o                         
  12   4   3       1367.05       1526.47       148.46 o                         
  13   4   3       2401.26       2673.26       181.51 o                         
  14   4   3        450.17        350.42       127.24 o                         
 -17   5   3       1014.86        912.12       101.83 o                         
 -16   5   3        349.10        269.21        63.50 o                         
 -15   5   3       3099.04       3197.62       216.00 o                         
 -14   5   3        325.38        258.87        51.90 o                         
 -13   5   3        595.23        531.76        73.08 o                         
 -12   5   3       4367.30       4196.80       150.46 o                         
 -11   5   3       1597.50       1652.85        58.75 o                         
 -10   5   3         65.83         97.87        27.33 o                         
  -9   5   3       5328.09       5372.82        95.42 o                         
  -8   5   3        564.62        537.64        24.16 o                         
  -7   5   3       2618.86       2696.29        54.64 o                         
  -6   5   3      15264.12      15290.34       220.28 o                         
  -5   5   3      20627.07      21397.41       283.89 o                         
  -4   5   3        116.43         83.27         8.91 o                         
  -3   5   3       2020.48       1937.12        38.73 o                         
  -2   5   3      77783.78      77123.58      1219.63 o                         
  -1   5   3       9563.59      10226.75       142.75 o                         
   0   5   3       2115.56       2726.61        54.12 o                         
   1   5   3       1670.84       2336.52        46.59 o                         
   2   5   3       1609.06       1391.27        35.47 o                         
   3   5   3       1149.91       1240.32        36.43 o                         
   4   5   3        126.70         74.68        20.88 o                         
   5   5   3       1242.73       1086.58        46.84 o                         
   6   5   3       4983.91       5151.47        93.96 o                         
   7   5   3         52.35         22.52        48.66 o                         
   8   5   3       1687.52       1601.27       126.08 o                         
   9   5   3        801.69        918.14        92.02 o                         
  10   5   3        346.15        346.62        89.95 o                         
  12   5   3          5.75         54.88        97.67 o                         
  13   5   3         56.41         17.88       106.33 o                         
 -17   6   3        975.65       1060.41       313.76 o                         
 -16   6   3       2028.14       1825.04       125.79 o                         
 -15   6   3       1164.41       1081.22        70.26 o                         
 -14   6   3       1389.06       1449.67        74.45 o                         
 -13   6   3       2278.66       2163.29       122.86 o                         
 -12   6   3        112.37         58.14        35.19 o                         
 -11   6   3       6934.69       6806.74       136.43 o                         
 -10   6   3      14675.66      14910.91       271.75 o                         
  -9   6   3       3969.36       4231.74        86.48 o                         
  -8   6   3       2967.63       2982.75        61.43 o                         
  -7   6   3         21.67         33.18        12.35 o                         
  -6   6   3       2640.99       2776.24        60.01 o                         
  -5   6   3       1176.07       1187.22        34.31 o                         
  -4   6   3       8143.29       8285.97       114.13 o                         
  -3   6   3       1255.87       1291.98        30.18 o                         
  -2   6   3      19298.46      20346.65       270.13 o                         
  -1   6   3      25931.25      26019.96       343.15 o                         
   0   6   3       3291.25       3248.36        58.08 o                         
   1   6   3          0.75         -5.69        15.10 o                         
   2   6   3      16533.34      16967.22       244.98 o                         
   3   6   3      10624.06      10485.89       158.35 o                         
   4   6   3         74.81         52.07        22.88 o                         
   5   6   3       7999.45       7886.53       149.01 o                         
   6   6   3       1762.42       1726.02        70.82 o                         
   7   6   3          0.01        -12.33        53.79 o                         
   8   6   3          1.39         35.01        70.65 o                         
   9   6   3       4204.89       4275.44       190.98 o                         
  10   6   3       1233.64        953.17       108.68 o                         
  11   6   3        236.95        255.25       100.23 o                         
  12   6   3         88.82        113.23       104.58 o                         
  13   6   3        228.77        301.22       118.41 o                         
 -17   7   3        185.30        141.07       269.12 o                         
 -16   7   3       1847.11       1842.93       171.61 o                         
 -15   7   3        952.41        999.10        70.96 o                         
 -14   7   3        125.70         65.92        43.82 o                         
 -13   7   3        493.86        353.24        47.17 o                         
 -12   7   3       1051.43       1080.18       140.42 o                         
 -11   7   3          0.35         41.38        29.62 o                         
 -10   7   3       7675.26       7927.76       168.15 o                         
  -9   7   3      11351.20      11418.19       228.11 o                         
  -8   7   3       1463.51       1433.00        52.23 o                         
  -7   7   3       3894.97       3977.35        79.62 o                         
  -6   7   3       6683.93       6553.29       105.86 o                         
  -5   7   3      41241.43      43424.75       603.25 o                         
  -4   7   3       1305.67       1667.92        37.60 o                         
  -3   7   3       1679.32       1432.72        31.73 o                         
  -2   7   3       1888.38       1622.68        35.38 o                         
  -1   7   3        149.90        137.21        15.68 o                         
   0   7   3       4897.36       4742.66        79.23 o                         
   1   7   3       4807.48       4940.06        83.42 o                         
   2   7   3       2916.80       3032.89        61.22 o                         
   3   7   3      17204.92      17351.47       253.34 o                         
   4   7   3       7571.81       7266.28       140.28 o                         
   5   7   3         16.24        -15.75        31.41 o                         
   6   7   3       1928.63       1868.60        87.96 o                         
   7   7   3       2288.02       2060.83       130.10 o                         
   8   7   3        130.10        133.93        77.45 o                         
   9   7   3       1622.37       1684.90       122.45 o                         
  10   7   3       4048.90       4395.56       278.49 o                         
  11   7   3        179.52        212.34       115.45 o                         
  12   7   3          0.43       -128.74       230.35 o                         
 -16   8   3        503.34        592.19       193.11 o                         
 -15   8   3       1003.13       1045.65       111.18 o                         
 -14   8   3        304.90        144.64        83.80 o                         
 -13   8   3        861.86        816.74        60.67 o                         
 -12   8   3       2260.56       2211.48       143.44 o                         
 -11   8   3       2029.56       1968.17       113.38 o                         
 -10   8   3       1173.68       1128.55        77.77 o                         
  -9   8   3         61.80         55.08        43.20 o                         
  -8   8   3        234.33        227.41        35.47 o                         
  -7   8   3       1231.13       1342.76        46.33 o                         
  -6   8   3       4267.32       4441.83        79.40 o                         
  -5   8   3      15224.17      15272.70       223.02 o                         
  -4   8   3      17994.37      18338.70       263.29 o                         
  -3   8   3          5.24         -2.53        15.98 o                         
  -2   8   3       2698.29       2538.35        48.45 o                         
  -1   8   3      14063.45      13719.47       200.77 o                         
   0   8   3       7418.92       7527.68       110.66 o                         
   1   8   3       5277.89       5097.25        81.57 o                         
   2   8   3       6250.06       6344.82       115.06 o                         
   3   8   3       4574.00       4466.54        99.20 o                         
   4   8   3       3111.65       3031.60        83.41 o                         
   5   8   3       1250.66       1309.53        64.45 o                         
   6   8   3       5897.22       5606.60       157.54 o                         
   7   8   3        600.64        485.80        34.43 o                         
   8   8   3        733.02        741.91       163.70 o                         
   9   8   3        998.10       1045.77       130.91 o                         
  10   8   3        319.74        337.71       133.42 o                         
  11   8   3       1579.69       1353.52       140.29 o                         
 -16   9   3        281.52         94.36        86.86 o                         
 -15   9   3        125.76          2.39        80.97 o                         
 -14   9   3       1725.60       1555.03       245.56 o                         
 -13   9   3       3097.90       2919.84       165.40 o                         
 -12   9   3       1117.23        858.95        91.08 o                         
 -11   9   3       1790.55       1439.92       112.96 o                         
 -10   9   3       3221.77       3146.42       136.38 o                         
  -9   9   3        102.53         26.29        44.08 o                         
  -8   9   3       4269.45       4443.52       111.32 o                         
  -7   9   3        771.99        776.71        40.89 o                         
  -6   9   3          6.21        -23.97        23.97 o                         
  -5   9   3        444.39        447.45        36.05 o                         
  -4   9   3       2961.38       2803.79        62.04 o                         
  -3   9   3        856.90        990.98        42.17 o                         
  -2   9   3       4467.15       4766.15        93.57 o                         
  -1   9   3        305.48        307.93        21.96 o                         
   0   9   3       6601.88       6212.77       111.70 o                         
   1   9   3        387.78        337.18        31.05 o                         
   2   9   3          8.15          1.14        22.28 o                         
   3   9   3       1355.55       1228.99        73.45 o                         
   4   9   3       3453.83       3358.05        92.17 o                         
   5   9   3         31.30         19.13        45.48 o                         
   6   9   3       1137.78       1276.89        77.51 o                         
   7   9   3       6592.07       6496.92       275.38 o                         
   8   9   3        478.85        360.42       243.05 o                         
   9   9   3        746.46        699.66       186.15 o                         
  10   9   3       1342.44       1362.88       134.64 o                         
 -16  10   3         87.09        110.88        92.97 o                         
 -15  10   3        206.08        161.76        96.63 o                         
 -14  10   3        136.56         39.16        93.59 o                         
 -13  10   3       3018.66       2841.61       264.71 o                         
 -12  10   3       4892.81       5163.04       209.80 o                         
 -11  10   3         13.36        -61.93        68.52 o                         
 -10  10   3      11592.49      11673.77       366.12 o                         
  -9  10   3       6431.61       6672.78       202.77 o                         
  -8  10   3       1679.26       1690.66        63.36 o                         
  -7  10   3       1575.78       1538.95        66.46 o                         
  -6  10   3       9904.64      10162.70       184.15 o                         
  -5  10   3       1591.63       1421.73        48.95 o                         
  -4  10   3         28.99         29.01        20.87 o                         
  -3  10   3        208.23        188.37        21.07 o                         
  -2  10   3         63.07         39.93        20.03 o                         
  -1  10   3        261.70        209.93        21.91 o                         
   0  10   3         61.18         87.13        26.92 o                         
   1  10   3       4418.45       4514.99        84.52 o                         
   2  10   3         17.89         45.66        25.58 o                         
   3  10   3       1084.99        997.76        43.39 o                         
   4  10   3         24.26        -39.21        39.21 o                         
   5  10   3       1040.41        972.27        69.88 o                         
   6  10   3         11.36        -36.97        52.74 o                         
   7  10   3        234.01        253.43       150.68 o                         
   8  10   3        847.12        952.27       134.71 o                         
   9  10   3         87.31        252.68       106.04 o                         
 -16  11   3        711.73        316.61       174.89 o                         
 -15  11   3        106.54         42.48       102.75 o                         
 -14  11   3       3393.72       3440.35       247.33 o                         
 -13  11   3       2301.50       1880.28       228.62 o                         
 -12  11   3        932.07        748.06        93.81 o                         
 -11  11   3          4.78        -24.02        72.96 o                         
 -10  11   3        234.22        143.65        69.98 o                         
  -9  11   3       1387.43       1393.30        82.87 o                         
  -8  11   3       4073.72       4152.35       104.91 o                         
  -7  11   3      10894.82      10924.33       199.38 o                         
  -6  11   3         15.76        -14.29        27.49 o                         
  -5  11   3       7667.25       8180.87       175.05 o                         
  -4  11   3       2871.18       2721.93        80.31 o                         
  -3  11   3        499.43        505.67        27.74 o                         
  -2  11   3       1205.82       1150.91        41.78 o                         
  -1  11   3       1805.64       1801.54        54.02 o                         
   0  11   3        604.38        636.51        37.51 o                         
   1  11   3       5945.43       5815.02       111.38 o                         
   2  11   3       8170.34       8156.45       147.39 o                         
   3  11   3        356.41        403.45        39.54 o                         
   4  11   3       1838.11       1744.53        79.77 o                         
   5  11   3       1134.02       1338.86       117.81 o                         
   6  11   3       1214.24       1213.38        91.42 o                         
   7  11   3         31.07         -9.75        91.21 o                         
   8  11   3         66.12         -5.65       108.16 o                         
 -15  12   3        335.59        236.52       179.96 o                         
 -14  12   3        193.97         76.28       164.36 o                         
 -13  12   3       6025.13       5855.26       704.23 o                         
 -12  12   3       1781.82       1854.64       140.65 o                         
 -11  12   3        413.50        297.45       104.49 o                         
 -10  12   3         25.13         17.43        95.85 o                         
  -9  12   3       6313.72       6346.99       286.76 o                         
  -8  12   3        607.41        529.02        44.49 o                         
  -7  12   3        872.10        838.80        58.92 o                         
  -6  12   3       4474.40       4241.88       123.33 o                         
  -5  12   3         20.65        -51.33        51.33 o                         
  -4  12   3        719.22        674.13        38.74 o                         
  -3  12   3       2388.53       2340.56        54.41 o                         
  -2  12   3       9777.73       9772.79       153.37 o                         
  -1  12   3       1185.73       1126.41        41.66 o                         
   0  12   3       2102.36       1978.56       110.74 o                         
   1  12   3        798.36        740.93        46.33 o                         
   2  12   3       4705.42       4558.70       182.48 o                         
   3  12   3       3726.42       3839.17       124.03 o                         
   4  12   3       2518.37       2812.44       101.66 o                         
   5  12   3          1.37         30.04        46.46 o                         
   6  12   3       3768.27       3550.36       190.94 o                         
   7  12   3       1587.57       1730.22       141.92 o                         
 -14  13   3        298.11         55.66       179.18 o                         
 -13  13   3        440.41        393.89       105.44 o                         
 -12  13   3       3067.27       3269.74       183.75 o                         
 -11  13   3        108.84        517.26       281.32 o                         
 -10  13   3       1136.33        876.57       103.87 o                         
  -9  13   3       1666.08       1710.01       134.80 o                         
  -8  13   3       6094.05       6396.53       223.09 o                         
  -7  13   3        845.82        812.45        59.62 o                         
  -6  13   3        198.47        195.95        44.82 o                         
  -5  13   3       2225.27       2137.09       104.99 o                         
  -4  13   3        854.83        766.95        43.45 o                         
  -3  13   3        260.46        185.16        55.85 o                         
  -2  13   3       8996.36       9191.21       241.82 o                         
  -1  13   3       7420.09       7288.40       255.13 o                         
   0  13   3          9.22        -26.32        50.72 o                         
   1  13   3         60.14         85.89        54.46 o                         
   2  13   3       2510.96       2549.85       105.87 o                         
   3  13   3        102.19        143.23        66.41 o                         
   4  13   3          7.52        -40.34        66.98 o                         
   5  13   3       2243.91       2221.04       161.31 o                         
   6  13   3        811.01        581.54       156.26 o                         
 -13  14   3        151.72        198.01       256.99 o                         
 -12  14   3          0.25         -1.46        88.07 o                         
 -11  14   3        513.67        398.79        87.30 o                         
 -10  14   3         74.05         66.02        72.56 o                         
  -9  14   3        498.30        312.07        65.69 o                         
  -8  14   3       3987.27       3892.43       151.80 o                         
  -7  14   3        700.39        895.20        69.76 o                         
  -6  14   3        258.52        462.37       116.26 o                         
  -5  14   3       1656.52       1448.04       113.07 o                         
  -4  14   3        800.67        719.24        92.36 o                         
  -3  14   3        479.54        436.48        45.60 o                         
  -2  14   3         74.56        120.32        45.85 o                         
  -1  14   3       5335.90       5473.57       169.26 o                         
   0  14   3       1016.64       1066.74       110.51 o                         
   1  14   3        524.38        523.82        68.28 o                         
   2  14   3         41.76         81.66        72.75 o                         
   3  14   3       3563.98       4379.37       213.25 o                         
   4  14   3       2984.29       3033.34       151.21 o                         
   5  14   3         96.78         25.52        99.21 o                         
 -12  15   3       1022.11        785.62       206.51 o                         
 -11  15   3        757.60        528.03       193.03 o                         
 -10  15   3        198.20        149.69       174.28 o                         
  -9  15   3       1018.84        994.58       113.67 o                         
  -8  15   3        139.60        199.47        90.06 o                         
  -7  15   3       1531.74       1527.74       189.07 o                         
  -6  15   3        466.65        487.97       105.39 o                         
  -5  15   3       2418.19       1980.03       254.62 o                         
  -4  15   3        186.50         95.66       144.65 o                         
  -3  15   3        307.70        271.18        53.65 o                         
  -2  15   3          2.61         -8.93        48.21 o                         
  -1  15   3          9.13        -18.17        56.67 o                         
   0  15   3        340.15        270.96        64.51 o                         
   1  15   3          8.30         -5.32        66.92 o                         
   2  15   3        139.48        210.01        76.03 o                         
   3  15   3       1172.38        948.02        95.03 o                         
 -11  16   3       5470.92       5400.72       416.60 o                         
 -10  16   3        530.30        399.50       204.97 o                         
  -9  16   3        620.71        538.43       107.21 o                         
  -8  16   3       2292.49       2219.32       156.84 o                         
  -7  16   3        466.78        525.71       104.57 o                         
  -6  16   3       1123.04        924.83       113.96 o                         
  -5  16   3       3681.38       3771.75       197.55 o                         
  -4  16   3       5437.03       5694.35       480.68 o                         
  -3  16   3        403.50        280.54        99.16 o                         
  -2  16   3       1697.63       1681.96       134.21 o                         
  -1  16   3        577.96        533.34       106.72 o                         
   0  16   3        789.32        867.41       113.14 o                         
   1  16   3          1.41        -73.19        73.36 o                         
  -8  17   3         15.19        130.38       103.33 o                         
  -7  17   3       1179.33       1254.54       129.19 o                         
  -6  17   3       1040.37       1290.26       129.39 o                         
  -5  17   3         20.62        207.38       103.95 o                         
  -4  17   3       2747.87       2628.05       179.09 o                         
  -3  17   3       1273.82       1276.33       152.21 o                         
   1 -17   4        145.57        321.86       106.24 o                         
   2 -17   4        360.56        448.67       121.79 o                         
   3 -17   4        461.66        424.64       108.34 o                         
   4 -17   4        679.63        753.34       114.90 o                         
   5 -17   4       1591.30       1719.36       144.16 o                         
   6 -17   4        247.08         70.12       101.97 o                         
   7 -17   4       1334.08       1378.01       130.61 o                         
   8 -17   4        212.40        366.38       107.55 o                         
  -2 -16   4        325.81        464.37        87.29 o                         
  -1 -16   4       4037.04       3970.07       169.12 o                         
   0 -16   4        514.54        491.02       118.67 o                         
   1 -16   4        328.00        102.49        76.35 o                         
   2 -16   4       2528.38       2691.48       126.73 o                         
   3 -16   4       4684.23       4778.68       166.84 o                         
   4 -16   4          0.41          5.81        94.70 o                         
   5 -16   4       2689.20       2673.83       180.76 o                         
   6 -16   4       2868.03       3005.66       440.65 o                         
   7 -16   4         13.04         -5.45        88.00 o                         
   8 -16   4        701.22        592.18       106.69 o                         
   9 -16   4       2493.84       2906.06       185.22 o                         
  10 -16   4        999.50        840.72       190.67 o                         
  11 -16   4        207.19        210.93       162.15 o                         
  -4 -15   4        129.49        307.22        86.59 o                         
  -3 -15   4        359.30        397.49        84.99 o                         
  -2 -15   4        608.67        654.83       132.38 o                         
  -1 -15   4          4.71        -17.66       113.08 o                         
   0 -15   4        962.89       1018.53        97.68 o                         
   1 -15   4         38.19          8.83        69.64 o                         
   2 -15   4       2714.27       2534.52       137.17 o                         
   3 -15   4       1760.08       1751.41       274.77 o                         
   4 -15   4        981.28        932.66        97.61 o                         
   5 -15   4          7.28         52.79       100.60 o                         
   6 -15   4        631.04        729.97       100.29 o                         
   7 -15   4       1164.29       1184.29       110.36 o                         
   8 -15   4        249.82        240.98        90.01 o                         
   9 -15   4        141.15        124.29       144.28 o                         
  10 -15   4       5649.87       5738.57       355.83 o                         
  11 -15   4       1339.41       1162.64       184.57 o                         
  12 -15   4        144.50         80.77       156.78 o                         
  -5 -14   4       1420.03       1507.19       107.05 o                         
  -4 -14   4       2514.84       2754.03       148.06 o                         
  -3 -14   4        270.55        264.34        75.55 o                         
  -2 -14   4        585.30        718.33        81.42 o                         
  -1 -14   4        655.15        686.59        97.88 o                         
   0 -14   4         50.44        -52.12        59.00 o                         
   1 -14   4        164.30        154.75        60.72 o                         
   2 -14   4        724.53        759.85        70.08 o                         
   3 -14   4       2089.96       1902.47       100.37 o                         
   4 -14   4        796.47        884.91        65.45 o                         
   5 -14   4         22.12         53.53        45.80 o                         
   6 -14   4       3574.45       3674.30       124.66 o                         
   7 -14   4       1331.93       1256.86       189.18 o                         
   8 -14   4        209.38        211.71       107.03 o                         
  10 -14   4          2.30        116.16       133.61 o                         
  11 -14   4       3244.40       3868.45       297.79 o                         
  12 -14   4         37.37       -134.52       139.60 o                         
  13 -14   4        226.44        266.10       156.16 o                         
  -7 -13   4        348.04        356.68       150.63 o                         
  -6 -13   4         56.15        116.02        78.53 o                         
  -5 -13   4        347.10        410.68        81.42 o                         
  -4 -13   4       2392.65       2502.07       132.56 o                         
  -3 -13   4        219.15        273.84        80.44 o                         
  -2 -13   4       2305.75       2435.53       120.14 o                         
  -1 -13   4        570.57        584.43        69.63 o                         
   0 -13   4       2925.84       3097.04       127.96 o                         
   1 -13   4         49.37        101.63        54.43 o                         
   2 -13   4       1008.69       1141.55        88.16 o                         
   3 -13   4       2378.39       2461.75       105.07 o                         
   4 -13   4         64.51         71.28        58.00 o                         
   5 -13   4       3147.98       3116.44       153.16 o                         
   6 -13   4        704.62        741.20        57.79 o                         
   7 -13   4       6964.55       7268.10       258.42 o                         
   8 -13   4        129.29          1.06        71.93 o                         
   9 -13   4        561.56        507.42       132.15 o                         
  10 -13   4       1213.93       1334.47       168.30 o                         
  11 -13   4        547.68        369.93       161.52 o                         
  12 -13   4         28.32         96.56       154.12 o                         
  13 -13   4          2.49         53.72       136.53 o                         
  14 -13   4        443.21        466.23       157.74 o                         
  -8 -12   4       1242.03       1305.72       134.48 o                         
  -7 -12   4        724.59        657.81       113.41 o                         
  -6 -12   4       1913.09       2104.70       120.37 o                         
  -5 -12   4       2289.56       2398.12       158.43 o                         
  -4 -12   4         31.66         -0.38        61.28 o                         
  -3 -12   4       3097.27       3251.68       133.60 o                         
  -2 -12   4        699.59        619.36        66.47 o                         
  -1 -12   4         74.04         51.40        54.21 o                         
   0 -12   4       1033.76        954.83        83.29 o                         
   1 -12   4       7490.31       7573.44       177.01 o                         
   2 -12   4        299.19        298.61        54.90 o                         
   3 -12   4       2248.61       2184.80       112.07 o                         
   4 -12   4       1289.49       1256.52        75.27 o                         
   5 -12   4          0.67         50.97        51.55 o                         
   6 -12   4        528.27        486.70        37.11 o                         
   7 -12   4       2162.08       2311.07        68.44 o                         
   8 -12   4       2775.77       3064.30       105.20 o                         
   9 -12   4       5063.72       5534.92       315.21 o                         
  10 -12   4       1329.87       1595.41       187.24 o                         
  11 -12   4       3876.28       4215.29       266.80 o                         
  12 -12   4       1273.40       1330.85       160.19 o                         
  13 -12   4         68.04         57.10       134.83 o                         
  14 -12   4        293.20        411.62       179.01 o                         
  15 -12   4        290.98        228.31       152.95 o                         
  -9 -11   4        205.20        367.82       112.48 o                         
  -8 -11   4        520.34        620.59        97.52 o                         
  -7 -11   4       3359.42       3271.63       143.93 o                         
  -6 -11   4         76.58         56.53        66.11 o                         
  -5 -11   4       3402.58       3310.02       361.72 o                         
  -4 -11   4       1783.13       1688.66        64.87 o                         
  -3 -11   4       1187.59       1179.46        68.56 o                         
  -2 -11   4       1001.03        988.09        95.68 o                         
  -1 -11   4       3221.49       2984.98       113.68 o                         
   0 -11   4       3642.98       3177.21       130.66 o                         
   1 -11   4       7064.30       6954.22       155.52 o                         
   2 -11   4      21298.49      21274.78       395.47 o                         
   3 -11   4       4475.55       4303.28       108.18 o                         
   4 -11   4         75.94         56.03        33.27 o                         
   5 -11   4       1979.23       1854.04        83.58 o                         
   6 -11   4       1956.96       1942.65        49.70 o                         
   7 -11   4        104.91        120.56        20.52 o                         
   8 -11   4       1014.09       1053.06        40.09 o                         
   9 -11   4        193.94        225.93        22.74 o                         
  10 -11   4       5348.29       5513.08       301.03 o                         
  11 -11   4        300.01        340.38        68.42 o                         
  12 -11   4       5381.15       6055.77       223.57 o                         
  13 -11   4        607.60        547.02        89.72 o                         
  14 -11   4        638.78        465.52        96.25 o                         
  15 -11   4       2557.59       2885.53       279.54 o                         
 -10 -10   4          2.53         70.18       109.29 o                         
  -9 -10   4        461.80        258.04       104.04 o                         
  -8 -10   4        178.23        200.96        67.27 o                         
  -7 -10   4          3.37          7.71        61.06 o                         
  -6 -10   4       2015.41       1909.50       123.37 o                         
  -5 -10   4         46.80         55.19        63.33 o                         
  -4 -10   4        674.97        616.54        66.97 o                         
  -3 -10   4       1386.53       1346.23        52.31 o                         
  -2 -10   4       9585.97       9127.19       222.01 o                         
  -1 -10   4         47.27         56.61        48.60 o                         
   0 -10   4       3092.84       2932.78        85.26 o                         
   1 -10   4       3372.60       3401.79        89.12 o                         
   2 -10   4       4618.61       4554.13       121.65 o                         
   3 -10   4       4624.51       4688.89       109.36 o                         
   4 -10   4       3391.20       3320.69        85.77 o                         
   5 -10   4       3415.19       3512.37        68.54 o                         
   6 -10   4       9732.44      10027.37       160.99 o                         
   7 -10   4       8556.80       8803.72       142.89 o                         
   8 -10   4       6819.70       6771.87       123.49 o                         
   9 -10   4        892.42        807.85        38.80 o                         
  10 -10   4         44.54          2.97        35.86 o                         
  11 -10   4        929.75        883.49        50.17 o                         
  12 -10   4        223.52        210.56        72.06 o                         
  13 -10   4       3778.93       4139.60       184.49 o                         
  14 -10   4         75.16        122.83        84.04 o                         
  15 -10   4        168.72        236.91        97.43 o                         
 -11  -9   4         87.32          8.13        79.03 o                         
 -10  -9   4         45.40        -33.02        93.70 o                         
  -9  -9   4        844.86        797.10        59.35 o                         
  -8  -9   4       2578.93       2787.09       122.07 o                         
  -7  -9   4        258.65        121.28        80.18 o                         
  -6  -9   4        365.19        366.99        44.05 o                         
  -5  -9   4        574.31        513.06        48.29 o                         
  -4  -9   4          0.44        -32.09        38.91 o                         
  -3  -9   4       1262.35       1169.34        49.73 o                         
  -2  -9   4       3084.50       2986.62        67.45 o                         
  -1  -9   4       7735.49       7566.28       144.66 o                         
   0  -9   4        798.98        902.85        56.50 o                         
   1  -9   4       1223.55       1372.46        45.45 o                         
   2  -9   4       3969.82       3839.93        82.88 o                         
   3  -9   4        785.21        697.14        67.72 o                         
   4  -9   4       1258.61       1317.28        42.38 o                         
   5  -9   4       8593.59       8728.28       152.60 o                         
   6  -9   4        473.87        469.55        24.39 o                         
   7  -9   4       8609.57       8758.87       141.24 o                         
   8  -9   4       5519.25       5713.66       107.31 o                         
   9  -9   4       5901.19       5691.05       130.58 o                         
  10  -9   4         50.72         41.31        32.64 o                         
  11  -9   4       3219.80       3218.39        98.36 o                         
  12  -9   4       7674.91       8075.39       221.82 o                         
  13  -9   4         22.48         -2.48        83.84 o                         
  14  -9   4       1929.02       2060.59       149.82 o                         
  15  -9   4        693.92        464.26       109.98 o                         
  16  -9   4        915.56       1055.09       134.48 o                         
 -12  -8   4        207.04         56.46        82.11 o                         
 -11  -8   4        506.06        476.02       102.63 o                         
 -10  -8   4        160.55        138.59       101.04 o                         
  -9  -8   4         12.50         58.37        59.05 o                         
  -8  -8   4       3340.83       3402.68       184.43 o                         
  -7  -8   4       3870.49       3921.59        97.72 o                         
  -6  -8   4        322.42        264.75        37.49 o                         
  -5  -8   4         10.61         39.60        27.61 o                         
  -4  -8   4       2655.66       2722.41        74.28 o                         
  -3  -8   4          4.18         -6.70        18.62 o                         
  -2  -8   4        554.50        538.02        23.09 o                         
  -1  -8   4      23561.36      23883.03       364.66 o                         
   0  -8   4       2472.76       2219.82        53.38 o                         
   1  -8   4         46.53         35.54        19.22 o                         
   2  -8   4        132.90        167.53        22.38 o                         
   3  -8   4      10892.83      11053.70       171.79 o                         
   4  -8   4      12197.32      12394.40       206.90 o                         
   5  -8   4        173.59        262.78        20.45 o                         
   6  -8   4       6572.17       6349.72       106.01 o                         
   7  -8   4        473.30        433.75        24.26 o                         
   8  -8   4         10.08         29.59        21.42 o                         
   9  -8   4          5.75          2.04        26.69 o                         
  10  -8   4       2261.91       2239.23        69.94 o                         
  11  -8   4         32.63         -3.97        38.78 o                         
  12  -8   4       1204.16       1269.65        88.62 o                         
  13  -8   4       2894.55       2828.92       150.14 o                         
  14  -8   4         65.77          6.11        66.16 o                         
  15  -8   4        240.12        314.63        99.02 o                         
  16  -8   4       1120.23        990.67       300.68 o                         
 -13  -7   4        304.29        451.40        89.92 o                         
 -12  -7   4        812.55        771.31       123.40 o                         
 -11  -7   4        634.61        701.65       124.35 o                         
 -10  -7   4        240.00        218.84        95.18 o                         
  -9  -7   4       2461.15       2634.21       143.95 o                         
  -8  -7   4       1628.52       1678.00       103.05 o                         
  -7  -7   4       3377.65       3494.89        90.48 o                         
  -6  -7   4       5031.69       4968.84       105.94 o                         
  -5  -7   4       1963.35       1920.19        58.79 o                         
  -4  -7   4        433.49        455.40        32.60 o                         
  -3  -7   4       4508.94       4509.78        81.50 o                         
  -2  -7   4       1363.36       1166.10        31.45 o                         
  -1  -7   4       3642.90       3797.20        60.96 o                         
   0  -7   4      11359.65      11936.89       187.69 o                         
   1  -7   4        270.17        385.11        21.14 o                         
   2  -7   4       1773.77       1766.17        36.93 o                         
   3  -7   4      19262.24      19687.74       318.36 o                         
   4  -7   4      36662.10      37415.16       597.21 o                         
   5  -7   4        799.76        754.37        28.57 o                         
   6  -7   4          3.58         29.10        16.55 o                         
   7  -7   4       5685.70       5477.51        92.27 o                         
   8  -7   4        333.39        277.71        26.40 o                         
   9  -7   4       4156.54       4240.79       131.72 o                         
  10  -7   4        605.74        572.70        37.42 o                         
  11  -7   4       1723.59       1783.21        66.25 o                         
  12  -7   4        452.26        329.43        45.20 o                         
  13  -7   4        181.77        187.21        61.74 o                         
  14  -7   4        318.75        385.75        69.63 o                         
  15  -7   4         87.89        -97.29       101.16 o                         
  16  -7   4        242.41        204.86       114.18 o                         
 -13  -6   4         19.13         10.71        89.48 o                         
 -12  -6   4          2.79          9.59        70.96 o                         
 -11  -6   4       2473.58       2566.54       155.52 o                         
 -10  -6   4       1451.56       1556.73        95.81 o                         
  -9  -6   4        628.97        544.37        47.25 o                         
  -8  -6   4       3014.30       3048.15        91.45 o                         
  -7  -6   4       4160.40       4194.08        94.30 o                         
  -6  -6   4       1988.65       2060.74        63.82 o                         
  -5  -6   4       5839.10       5952.07       102.03 o                         
  -4  -6   4      35806.07      35633.41       590.76 o                         
  -3  -6   4       2018.92       1949.81        45.72 o                         
  -2  -6   4       3591.16       3298.21        65.01 o                         
  -1  -6   4       3205.57       3036.50        53.96 o                         
   0  -6   4       7019.60       7357.33       110.36 o                         
   1  -6   4         38.26         82.22        12.33 o                         
   2  -6   4         16.63         27.24        13.99 o                         
   3  -6   4       1971.71       1720.08        37.86 o                         
   4  -6   4      19732.36      19824.43       296.55 o                         
   5  -6   4      12443.21      12326.59       221.82 o                         
   6  -6   4         34.37         29.59        16.47 o                         
   7  -6   4       1313.31       1379.86        37.61 o                         
   8  -6   4      11879.98      12876.81       215.25 o                         
   9  -6   4       7530.38       7578.20       127.54 o                         
  10  -6   4        326.38        286.47        28.22 o                         
  11  -6   4       7436.91       7273.62       127.21 o                         
  12  -6   4         86.98         79.00        34.99 o                         
  13  -6   4        267.92        262.63        48.07 o                         
  14  -6   4        486.06        435.54        58.46 o                         
  15  -6   4       1478.43       1571.17       107.67 o                         
  16  -6   4        915.64        735.85        90.11 o                         
 -14  -5   4         37.90        -79.56        79.56 o                         
 -13  -5   4         29.61         11.39        96.37 o                         
 -12  -5   4        202.95        251.03        80.85 o                         
 -11  -5   4        176.64        101.33        65.85 o                         
 -10  -5   4       2727.71       2564.51       109.20 o                         
  -9  -5   4        402.15        377.29        51.80 o                         
  -8  -5   4        329.86        307.78        71.45 o                         
  -7  -5   4         72.89        140.11        32.42 o                         
  -6  -5   4         95.28         74.79        24.98 o                         
  -5  -5   4       1290.08       1449.73        41.90 o                         
  -4  -5   4       1093.29       1064.23        42.11 o                         
  -3  -5   4      26363.41      27107.91       383.15 o                         
  -2  -5   4       2452.30       2688.06        47.07 o                         
  -1  -5   4       3382.41       2789.88        46.02 o                         
   0  -5   4      33920.46      33993.80       544.25 o                         
   1  -5   4      31284.97      31619.76       570.95 o                         
   2  -5   4        331.86        313.72        15.73 o                         
   3  -5   4      24284.19      24517.07       392.54 o                         
   4  -5   4      18803.89      18320.19       272.85 o                         
   5  -5   4       2208.53       2125.88        44.12 o                         
   6  -5   4         66.55        145.90        12.77 o                         
   7  -5   4       9514.16       9860.88       144.08 o                         
   8  -5   4        268.08        235.23        20.86 o                         
   9  -5   4       7708.88       7986.45       131.19 o                         
  10  -5   4       7132.54       6885.78       118.55 o                         
  11  -5   4         26.29         32.76        28.31 o                         
  12  -5   4       1362.13       1453.52        57.92 o                         
  13  -5   4        101.38        132.75        45.32 o                         
  14  -5   4        123.34         49.74        93.65 o                         
  15  -5   4        444.54        281.96        77.15 o                         
  16  -5   4       1381.63       1386.30       108.31 o                         
 -14  -4   4         57.67         37.05        77.12 o                         
 -13  -4   4        198.03        396.29       103.91 o                         
 -12  -4   4        519.08        641.89        77.54 o                         
 -11  -4   4        522.80        541.43        92.63 o                         
 -10  -4   4        103.31        107.28        40.66 o                         
  -9  -4   4       3693.95       3740.33        98.99 o                         
  -8  -4   4        212.10        204.19        35.31 o                         
  -7  -4   4       9202.45       9238.47       153.11 o                         
  -6  -4   4       1915.40       1687.18        42.37 o                         
  -5  -4   4       2761.67       2376.89        46.38 o                         
  -4  -4   4      30353.26      34449.30       479.19 o                         
  -3  -4   4       1979.40       2438.20        51.84 o                         
  -2  -4   4        368.86        145.21        13.61 o                         
  -1  -4   4       6154.54       6896.18       102.96 o                         
   0  -4   4        473.36        497.83        19.16 o                         
   1  -4   4      20210.87      19097.29       284.24 o                         
   2  -4   4      15937.52      16204.24       261.26 o                         
   3  -4   4        252.04        355.73        21.62 o                         
   4  -4   4      17582.11      17720.88       404.02 o                         
   5  -4   4      16309.49      16364.14       290.33 o                         
   6  -4   4       4507.28       4685.30        72.52 o                         
   7  -4   4         21.15         56.31        14.80 o                         
   8  -4   4      20385.76      21418.62       284.92 o                         
   9  -4   4         31.41         48.37        21.78 o                         
  10  -4   4       4682.33       4602.40       130.54 o                         
  11  -4   4       4055.99       4137.24       178.76 o                         
  12  -4   4       4938.69       4813.36       158.37 o                         
  13  -4   4       1047.30        842.64        80.39 o                         
  14  -4   4       1009.42       1132.53       131.55 o                         
  15  -4   4       3388.15       3350.26       228.17 o                         
  16  -4   4        127.06        204.75        91.18 o                         
 -15  -3   4        560.48        451.56       120.64 o                         
 -14  -3   4        317.97        183.93        80.78 o                         
 -13  -3   4       1348.06       1297.05       151.99 o                         
 -12  -3   4        397.13        357.90        71.48 o                         
 -11  -3   4        745.04        683.29        48.60 o                         
 -10  -3   4         36.74         34.31        39.07 o                         
  -9  -3   4       6402.05       6302.20       124.69 o                         
  -8  -3   4       6851.19       6873.23       156.08 o                         
  -7  -3   4       2885.55       2749.62        55.02 o                         
  -6  -3   4         13.13         28.52        18.73 o                         
  -5  -3   4      24928.81      26777.16       356.82 o                         
  -4  -3   4      13446.33      13702.71       199.67 o                         
  -3  -3   4      21703.40      23119.07       290.53 o                         
  -2  -3   4       4926.37       5169.66        76.24 o                         
  -1  -3   4        847.69       1282.45        28.74 o                         
   0  -3   4      14788.11      14737.41       207.27 o                         
   1  -3   4       4122.80       4485.75        67.32 o                         
   2  -3   4      11373.37      10728.52       173.19 o                         
   3  -3   4        919.14       1341.80        39.11 o                         
   4  -3   4          8.85        131.16        22.69 o                         
   5  -3   4       2114.61       2528.61        45.81 o                         
   6  -3   4       6229.63       5948.35        90.15 o                         
   7  -3   4       5172.76       4887.33        78.65 o                         
   8  -3   4       5180.24       5324.02        85.97 o                         
   9  -3   4       5109.69       4973.08       102.04 o                         
  10  -3   4        467.05        469.90        27.22 o                         
  11  -3   4         18.92         -3.04        22.54 o                         
  12  -3   4       4076.19       3960.28       140.59 o                         
  13  -3   4       7778.53       7710.47       222.52 o                         
  14  -3   4         91.35          9.38        83.86 o                         
  15  -3   4       3118.68       3203.18       154.11 o                         
  16  -3   4       4154.59       4298.54       183.09 o                         
 -15  -2   4        155.28        257.78        84.83 o                         
 -14  -2   4          4.25         62.92        74.17 o                         
 -13  -2   4       2459.61       2808.72       140.01 o                         
 -12  -2   4       6554.92       6847.93       201.21 o                         
 -11  -2   4        140.62        186.39        34.92 o                         
 -10  -2   4        760.83        755.04        41.88 o                         
  -9  -2   4       1016.01        959.91        44.99 o                         
  -8  -2   4         25.62         53.84        24.56 o                         
  -7  -2   4         36.71         66.73        20.58 o                         
  -6  -2   4       3983.77       3703.71        71.97 o                         
  -5  -2   4       8344.67       8442.86       115.36 o                         
  -4  -2   4      62336.69      65635.88      1214.72 o                         
  -3  -2   4       7785.69       7776.36       109.56 o                         
  -2  -2   4       5594.13       4937.58        71.55 o                         
  -1  -2   4      13421.99      13853.82       182.81 o                         
   0  -2   4       5179.06       4903.43        77.11 o                         
   1  -2   4       6423.11       5405.14        99.24 o                         
   2  -2   4       1372.95       1243.32        31.14 o                         
   3  -2   4        763.67        757.67        27.00 o                         
   4  -2   4       4833.91       6246.45       105.30 o                         
   5  -2   4       7074.70       7615.06       119.38 o                         
   6  -2   4        560.27        546.80        22.20 o                         
   7  -2   4        398.73        325.17        21.65 o                         
   8  -2   4       4063.31       4102.42        67.57 o                         
   9  -2   4         42.40         27.44        18.04 o                         
  10  -2   4        120.01         44.60        39.53 o                         
  11  -2   4        560.41        537.98        70.32 o                         
  12  -2   4       2597.14       2368.34       112.28 o                         
  13  -2   4       1518.86       1430.39       104.16 o                         
  14  -2   4        123.50        138.64        72.70 o                         
  15  -2   4        233.70        210.35        97.56 o                         
  16  -2   4        917.43        933.47       175.04 o                         
 -16  -1   4        114.93        -14.54        81.09 o                         
 -15  -1   4        152.55        141.91        77.48 o                         
 -14  -1   4        453.26        513.85        90.44 o                         
 -13  -1   4        919.00        881.50        80.71 o                         
 -12  -1   4       5838.00       5974.01       215.80 o                         
 -11  -1   4       5686.59       6082.42       120.97 o                         
 -10  -1   4         90.92        110.71        31.00 o                         
  -9  -1   4       4013.25       4214.09        97.62 o                         
  -8  -1   4      24184.52      24920.45       405.65 o                         
  -7  -1   4      14201.74      14216.13       211.05 o                         
  -6  -1   4          3.88         20.78        18.96 o                         
  -5  -1   4       7473.80       6724.26       110.98 o                         
  -4  -1   4         21.84         79.92        17.24 o                         
  -3  -1   4       1724.03       1819.57        35.22 o                         
  -2  -1   4        177.79         90.80         9.71 o                         
  -1  -1   4      18351.52      17488.97       259.32 o                         
   0  -1   4       2236.95       2208.81        38.57 o                         
   1  -1   4      10144.45      10158.91       164.81 o                         
   2  -1   4      20863.84      21093.98       336.29 o                         
   3  -1   4        596.74        577.45        21.02 o                         
   4  -1   4       1142.15       1590.89        52.12 o                         
   5  -1   4       4438.14       3960.36        64.64 o                         
   6  -1   4       2123.50       2110.43        45.87 o                         
   7  -1   4      14636.47      15560.75       210.37 o                         
   8  -1   4       3377.67       3496.32        60.04 o                         
   9  -1   4       2469.77       2337.37        79.85 o                         
  10  -1   4        408.40        346.43        47.11 o                         
  11  -1   4        471.55        494.27        57.01 o                         
  12  -1   4       3067.75       3408.97       137.21 o                         
  13  -1   4       2128.85       2294.68       156.58 o                         
  14  -1   4        205.34        212.79        91.63 o                         
  15  -1   4        462.03        128.72        80.63 o                         
 -16   0   4       1291.48       1138.87       110.46 o                         
 -15   0   4       1189.68        880.29       115.07 o                         
 -14   0   4         34.53        -11.18        87.24 o                         
 -13   0   4       1314.00       1276.87        66.91 o                         
 -12   0   4        107.80        108.07        44.20 o                         
 -11   0   4        960.80        850.18        42.28 o                         
 -10   0   4         73.54         65.79        30.85 o                         
  -9   0   4       2352.29       2409.29        61.42 o                         
  -8   0   4        689.09        707.38        30.17 o                         
  -7   0   4      28173.89      28140.96       389.13 o                         
  -6   0   4       9910.71       9674.49       154.78 o                         
  -5   0   4       3272.19       3187.68        81.88 o                         
  -4   0   4       9747.03       9318.83       148.54 o                         
  -3   0   4       3974.61       3556.52        55.03 o                         
  -2   0   4      21245.38      21416.26       298.23 o                         
  -1   0   4      10771.25      10125.65       182.57 o                         
   0   0   4      17346.66      15471.66       541.33 o                         
   1   0   4       1069.15        928.06        23.39 o                         
   2   0   4       6171.42       5369.30        84.76 o                         
   3   0   4      18854.67      19254.14       345.27 o                         
   4   0   4       8646.05       8507.00       123.90 o                         
   5   0   4        225.09        205.07        16.39 o                         
   6   0   4      14684.26      14901.54       200.80 o                         
   7   0   4        481.73        380.82        27.65 o                         
   8   0   4       6267.66       6654.52       142.53 o                         
   9   0   4       4346.05       4371.25       113.99 o                         
  10   0   4       1152.75        949.82        57.95 o                         
  11   0   4        677.00        623.92        67.44 o                         
  12   0   4       2245.81       2018.30       121.29 o                         
  13   0   4       6475.49       6731.78       330.13 o                         
  14   0   4        412.23        349.28        82.59 o                         
  15   0   4         55.30        130.31       102.43 o                         
 -16   1   4        463.94        402.04        86.15 o                         
 -15   1   4       3671.11       3864.72       158.80 o                         
 -14   1   4         26.70         22.81        45.80 o                         
 -13   1   4        898.76        966.19        90.28 o                         
 -12   1   4       1498.37       1622.32        63.63 o                         
 -11   1   4       2674.50       2707.51        75.24 o                         
 -10   1   4       3133.52       3275.69        81.43 o                         
  -9   1   4       1325.61       1503.28        51.78 o                         
  -8   1   4       5349.61       5661.37        94.88 o                         
  -7   1   4       1098.90       1056.67        35.35 o                         
  -6   1   4       4056.21       4001.96        66.52 o                         
  -5   1   4        266.17        187.74        18.67 o                         
  -4   1   4         17.25         58.14        16.18 o                         
  -3   1   4        121.08         58.78        14.52 o                         
  -2   1   4      16270.91      15009.00       244.25 o                         
  -1   1   4       1230.09       1063.68        26.92 o                         
   0   1   4      11922.09      11642.85       218.80 o                         
   1   1   4      15755.85      15288.83       245.18 o                         
   2   1   4       3230.00       3219.04        56.24 o                         
   3   1   4       6322.51       7655.45       105.93 o                         
   4   1   4      47760.31      47750.43       650.44 o                         
   5   1   4      16447.11      16245.45       247.49 o                         
   6   1   4       5053.49       5126.49        92.30 o                         
   7   1   4       9930.07       9821.68       162.07 o                         
   8   1   4       4348.32       4472.59       112.55 o                         
   9   1   4       8590.78       8707.67       204.15 o                         
  10   1   4        248.75        226.57        49.88 o                         
  11   1   4       1444.06       1412.10       139.60 o                         
  12   1   4        434.37        474.84        89.57 o                         
  13   1   4       1520.49       1294.31       124.31 o                         
  14   1   4       1832.67       1788.35       138.97 o                         
  15   1   4          1.66       -103.06       103.06 o                         
 -16   2   4        184.57        175.68       103.20 o                         
 -15   2   4       2252.39       2260.89       103.16 o                         
 -14   2   4       2155.34       2339.74        96.50 o                         
 -13   2   4       1125.38        933.64        57.91 o                         
 -12   2   4       3039.51       3334.15        88.51 o                         
 -11   2   4       2887.61       3084.37        75.54 o                         
 -10   2   4       6125.11       6305.95       120.54 o                         
  -9   2   4          1.46         13.61        25.45 o                         
  -8   2   4       2904.88       2617.34        55.09 o                         
  -7   2   4       7456.90       7161.77       124.41 o                         
  -6   2   4       2622.12       2771.54        54.64 o                         
  -5   2   4       7584.09       9056.93       153.69 o                         
  -4   2   4       3146.97       2899.06        56.33 o                         
  -3   2   4        226.93        193.46        14.89 o                         
  -2   2   4      18299.42      18738.05       343.44 o                         
  -1   2   4      10721.61       9846.49       138.02 o                         
   0   2   4      17054.66      17232.92       226.62 o                         
   1   2   4        491.35        504.85        24.64 o                         
   2   2   4       1238.67       1795.94        38.36 o                         
   3   2   4      15086.82      15522.28       218.77 o                         
   4   2   4       2547.62       2786.40        65.78 o                         
   5   2   4      16967.51      16937.43       284.83 o                         
   6   2   4       2279.23       1938.54        53.23 o                         
   7   2   4        191.91        219.80        31.01 o                         
   8   2   4       5711.19       5754.80       135.48 o                         
   9   2   4      11451.96      12014.47       320.36 o                         
  10   2   4      12499.94      12992.63       328.30 o                         
  11   2   4        384.45        412.67        70.62 o                         
  12   2   4       2541.85       3069.30       175.65 o                         
  13   2   4        955.61        851.06       113.55 o                         
  14   2   4        319.37        234.51       104.13 o                         
 -17   3   4        236.63        294.00        85.42 o                         
 -16   3   4       1133.25       1222.43       136.86 o                         
 -15   3   4        118.45        164.72        54.53 o                         
 -14   3   4        297.66        305.08        52.80 o                         
 -13   3   4        393.82        355.53        50.32 o                         
 -12   3   4        524.96        469.46        42.05 o                         
 -11   3   4        419.02        354.88        35.56 o                         
 -10   3   4       8589.23       8520.08       139.38 o                         
  -9   3   4       3541.68       3545.31        76.05 o                         
  -8   3   4       8439.60       8590.38       149.91 o                         
  -7   3   4       7276.56       7498.67       115.38 o                         
  -6   3   4       8925.18       8476.86       120.50 o                         
  -5   3   4        365.59        255.81        18.13 o                         
  -4   3   4       5434.60       6574.33       127.12 o                         
  -3   3   4      35641.77      35300.08       522.51 o                         
  -2   3   4       5843.34       5977.49        84.65 o                         
  -1   3   4       8560.26       8995.38       116.06 o                         
   0   3   4       7271.56       7033.40        97.92 o                         
   1   3   4       4310.35       3807.09        62.37 o                         
   2   3   4         24.79         57.44        14.11 o                         
   3   3   4        658.83        875.64        26.32 o                         
   4   3   4      14784.99      14566.48       207.41 o                         
   5   3   4         58.01        111.62        13.82 o                         
   6   3   4       3968.33       3825.86       114.70 o                         
   7   3   4       2596.54       2600.71       107.43 o                         
   8   3   4        349.26        226.52        82.41 o                         
   9   3   4       2069.27       1863.75       123.20 o                         
  10   3   4       2885.94       2946.53       195.21 o                         
  11   3   4        752.63        879.84       104.60 o                         
  13   3   4       1538.79       1437.75       141.60 o                         
  14   3   4       1499.81       1468.61       137.23 o                         
 -17   4   4       1207.37       1243.99       101.54 o                         
 -16   4   4        898.45        894.74       109.57 o                         
 -15   4   4       3724.11       3917.74       140.60 o                         
 -14   4   4       3599.55       3744.76       151.28 o                         
 -13   4   4       2232.66       2051.43        92.12 o                         
 -12   4   4       1723.21       1733.49        94.29 o                         
 -11   4   4       3095.60       3118.30        74.09 o                         
 -10   4   4       3192.27       3206.21        71.60 o                         
  -9   4   4      10592.86      10534.77       187.02 o                         
  -8   4   4        219.49        189.96        21.01 o                         
  -7   4   4       1888.98       2041.52        55.96 o                         
  -6   4   4       8375.03       8626.06       130.95 o                         
  -5   4   4      14213.95      14158.09       204.28 o                         
  -4   4   4      11851.46      13434.22       193.42 o                         
  -3   4   4       8162.92       8235.08       114.92 o                         
  -2   4   4      15799.17      15954.44       248.10 o                         
  -1   4   4       7433.32       8994.15       124.13 o                         
   0   4   4       5526.08       6092.19        88.38 o                         
   1   4   4      22161.82      22708.46       318.34 o                         
   2   4   4       9047.91       8546.37       119.54 o                         
   3   4   4       1520.20       1725.21        36.47 o                         
   4   4   4      11406.28      11799.94       173.97 o                         
   5   4   4      13109.12      13259.68       195.55 o                         
   6   4   4       1301.91       1339.10        55.87 o                         
   7   4   4       3120.25       3177.62       110.62 o                         
   8   4   4        180.41        191.26        92.88 o                         
   9   4   4       1111.05        998.63        93.29 o                         
  10   4   4         90.03         84.26        78.67 o                         
  11   4   4        165.90        119.16        87.84 o                         
  12   4   4         41.67         30.71        95.44 o                         
  13   4   4          1.06        -34.72       160.42 o                         
  14   4   4          2.82         59.46       168.47 o                         
 -17   5   4        326.79        290.12       116.13 o                         
 -16   5   4        117.70        149.69        59.21 o                         
 -15   5   4        697.00        613.69        66.21 o                         
 -14   5   4        133.21        156.02        50.60 o                         
 -13   5   4       6201.27       6458.84       207.04 o                         
 -12   5   4        501.85        418.33        40.25 o                         
 -11   5   4       6409.27       6451.16       124.50 o                         
 -10   5   4      17002.89      17425.21       283.41 o                         
  -9   5   4       5069.85       4893.25       140.60 o                         
  -8   5   4        523.52        436.60        27.87 o                         
  -7   5   4       1971.29       1795.37        44.60 o                         
  -6   5   4      17584.08      18488.10       264.64 o                         
  -5   5   4       1922.28       1911.84        34.46 o                         
  -4   5   4      52129.73      53095.45       689.78 o                         
  -3   5   4      22232.39      22363.55       314.14 o                         
  -2   5   4         80.87         97.51        12.06 o                         
  -1   5   4       5165.87       4935.06        79.24 o                         
   0   5   4       1618.85       1473.29        33.39 o                         
   1   5   4       4828.93       4726.99        82.04 o                         
   2   5   4      20033.34      20549.73       274.42 o                         
   3   5   4       1115.21       1007.98        34.67 o                         
   4   5   4       7108.61       7463.38       117.99 o                         
   5   5   4      16505.65      16451.43       257.91 o                         
   6   5   4       5034.87       4909.21       119.74 o                         
   7   5   4       1269.48       1090.31       107.03 o                         
   8   5   4         51.53        105.64        70.66 o                         
   9   5   4       5616.42       5746.09       221.35 o                         
  10   5   4       1359.90       1496.36       129.92 o                         
  11   5   4          1.27        100.70       125.09 o                         
  12   5   4         18.45         53.63        98.95 o                         
  13   5   4        791.17        796.92       126.01 o                         
 -17   6   4        522.91        432.89       119.77 o                         
 -16   6   4        194.16        204.48        61.45 o                         
 -15   6   4          2.78         -2.98        53.66 o                         
 -14   6   4        490.47        496.74        54.71 o                         
 -13   6   4       1854.65       1694.98       102.88 o                         
 -12   6   4       1139.15       1161.09        59.53 o                         
 -11   6   4        170.33        151.40        31.02 o                         
 -10   6   4        675.30        638.54        55.32 o                         
  -9   6   4       8100.17       7940.77       139.72 o                         
  -8   6   4       1333.24       1156.94        38.93 o                         
  -7   6   4        742.48        740.40        36.07 o                         
  -6   6   4       8260.48       8283.28       118.60 o                         
  -5   6   4      23968.98      24188.21       303.98 o                         
  -4   6   4       3803.13       4088.19        64.63 o                         
  -3   6   4       3775.29       3866.70        65.91 o                         
  -2   6   4       5640.26       4889.42        74.00 o                         
  -1   6   4        858.40        771.14        33.30 o                         
   0   6   4       7127.21       7279.37       105.35 o                         
   1   6   4      38742.35      39567.32       491.31 o                         
   2   6   4      25786.52      26590.00       375.50 o                         
   3   6   4       2019.92       1967.72        52.16 o                         
   4   6   4        320.38        301.40        26.48 o                         
   5   6   4       3790.40       3688.49        86.54 o                         
   6   6   4         13.63         49.15        18.74 o                         
   7   6   4       3178.26       3203.95       134.61 o                         
   8   6   4       1223.62       1184.79       100.89 o                         
   9   6   4        664.40        448.37        92.70 o                         
  10   6   4       4755.05       5290.31       317.75 o                         
  11   6   4        304.08        440.53       104.56 o                         
  12   6   4        112.81        190.30       124.01 o                         
 -17   7   4        303.62        294.24       206.75 o                         
 -16   7   4          4.40        -30.05        80.03 o                         
 -15   7   4        916.65        713.46        79.26 o                         
 -14   7   4        843.35        848.81       128.25 o                         
 -13   7   4       3646.95       3438.08       189.91 o                         
 -12   7   4        175.06        204.25        74.92 o                         
 -11   7   4       2686.63       2458.79        83.91 o                         
 -10   7   4        424.82        379.06        31.44 o                         
  -9   7   4        287.84        310.35        26.35 o                         
  -8   7   4       8784.22       8703.26       161.94 o                         
  -7   7   4       1747.23       1799.00        52.44 o                         
  -6   7   4       1507.15       1580.43        44.40 o                         
  -5   7   4        119.08        234.65        24.67 o                         
  -4   7   4        164.45        116.12        15.21 o                         
  -3   7   4        651.84        697.10        24.97 o                         
  -2   7   4       5336.20       5829.70        88.79 o                         
  -1   7   4       4596.78       4243.53        88.66 o                         
   0   7   4         59.66         36.41        16.61 o                         
   1   7   4       3645.36       3662.20        62.99 o                         
   2   7   4      25100.00      24952.21       355.38 o                         
   3   7   4       2384.09       2336.60        56.78 o                         
   4   7   4        203.43        205.62        32.42 o                         
   5   7   4       3211.51       3062.75        83.72 o                         
   6   7   4      22234.75      22491.07       409.79 o                         
   7   7   4        723.37        567.00        82.15 o                         
   8   7   4       1227.98       1136.33       103.54 o                         
   9   7   4       2209.99       2030.59       144.87 o                         
  10   7   4         10.26       -124.61       124.61 o                         
  11   7   4        354.08        306.37       108.35 o                         
  12   7   4        558.28        836.99       240.77 o                         
 -16   8   4          1.46         37.20        82.52 o                         
 -15   8   4          1.62         71.69        77.78 o                         
 -14   8   4       2726.32       2667.42       145.10 o                         
 -13   8   4       2476.09       2596.84       208.60 o                         
 -12   8   4        556.90        502.95        84.46 o                         
 -11   8   4       7602.92       7161.30       364.30 o                         
 -10   8   4        341.61        309.97        56.28 o                         
  -9   8   4         96.23         71.84        47.93 o                         
  -8   8   4         23.95         17.29        34.20 o                         
  -7   8   4      15049.02      15343.97       242.85 o                         
  -6   8   4       5858.99       5792.55       104.50 o                         
  -5   8   4       1488.53       1503.32        48.51 o                         
  -4   8   4       2363.38       2340.80        46.61 o                         
  -3   8   4         26.78         39.52        18.87 o                         
  -2   8   4       5632.54       5918.22        91.02 o                         
  -1   8   4       1512.63       1595.37        54.13 o                         
   0   8   4       2004.56       1958.75        43.90 o                         
   1   8   4       1277.78       1437.11        41.08 o                         
   2   8   4         23.48         35.23        26.04 o                         
   3   8   4        796.63        746.34        40.81 o                         
   4   8   4        599.06        606.57        56.40 o                         
   5   8   4         65.36         85.86        41.70 o                         
   6   8   4        899.74        828.00        63.34 o                         
   7   8   4       4528.10       4773.38       254.92 o                         
   8   8   4        102.32         71.94        84.79 o                         
   9   8   4        102.84        256.58        94.73 o                         
  10   8   4       1552.50       2022.21       182.52 o                         
  11   8   4        675.97        688.62       159.66 o                         
 -16   9   4          6.57         -2.81        90.56 o                         
 -15   9   4       1096.37       1091.28       135.24 o                         
 -14   9   4       1343.40       1356.24       118.30 o                         
 -13   9   4        636.34        594.75        96.16 o                         
 -12   9   4       1855.41       2152.77       140.40 o                         
 -11   9   4        842.43        850.64       129.42 o                         
 -10   9   4       1473.17       1306.88        92.08 o                         
  -9   9   4         61.43         69.24        48.99 o                         
  -8   9   4       6172.01       6094.43       140.59 o                         
  -7   9   4         12.18         12.78        27.60 o                         
  -6   9   4       5596.01       6065.80       113.18 o                         
  -5   9   4        703.71        661.50        30.00 o                         
  -4   9   4        183.15        197.23        21.39 o                         
  -3   9   4       6146.02       6406.61       104.27 o                         
  -2   9   4      10069.94       9910.01       152.51 o                         
  -1   9   4       5949.04       6153.24       102.87 o                         
   0   9   4        189.00        207.56        22.11 o                         
   1   9   4       3044.02       3034.69        66.60 o                         
   2   9   4         16.39         46.52        27.78 o                         
   3   9   4       4182.98       4212.62       101.08 o                         
   4   9   4         65.79         91.74        45.39 o                         
   5   9   4        332.99        308.04        94.79 o                         
   6   9   4        214.82        217.04        56.59 o                         
   7   9   4       2024.48       2364.47       150.30 o                         
   8   9   4        290.31        460.92        97.23 o                         
   9   9   4        240.26        281.91       102.74 o                         
  10   9   4        463.90        115.86       128.01 o                         
 -16  10   4        862.30        833.45       102.45 o                         
 -15  10   4          8.95        -25.89       122.87 o                         
 -14  10   4       2352.19       2502.19       172.85 o                         
 -13  10   4       1050.77        936.03       104.17 o                         
 -12  10   4        136.79         85.91        79.67 o                         
 -11  10   4       1051.69       1085.57       141.07 o                         
 -10  10   4       4767.00       4983.55       313.94 o                         
  -9  10   4       1654.58       1497.77        95.58 o                         
  -8  10   4       1269.75       1384.80        57.57 o                         
  -7  10   4      15682.20      15759.03       273.75 o                         
  -6  10   4        886.44        839.83        42.89 o                         
  -5  10   4        141.70        121.48        26.78 o                         
  -4  10   4        876.02        851.39        38.01 o                         
  -3  10   4       1803.32       1677.84        70.03 o                         
  -2  10   4       3364.46       3587.56        75.58 o                         
  -1  10   4       7013.11       6859.44       113.06 o                         
   0  10   4       3559.81       3526.78        71.65 o                         
   1  10   4       4960.94       4873.22       111.49 o                         
   2  10   4       6015.03       5946.89       114.00 o                         
   3  10   4       7484.05       7498.27       138.67 o                         
   4  10   4       2575.39       2560.95       113.73 o                         
   5  10   4       1600.72       1577.63       103.44 o                         
   6  10   4        615.54        699.18        63.10 o                         
   7  10   4         12.25         55.81       152.49 o                         
   8  10   4       1250.76       1169.14       121.57 o                         
   9  10   4        547.56        420.18       112.74 o                         
 -15  11   4        505.42        523.10       185.27 o                         
 -14  11   4         99.05        -10.79       118.85 o                         
 -13  11   4        666.90        821.66       136.43 o                         
 -12  11   4         15.73        114.51        80.74 o                         
 -11  11   4        741.31        673.80        89.80 o                         
 -10  11   4         89.70         -2.37        71.16 o                         
  -9  11   4       5057.82       5173.22       217.93 o                         
  -8  11   4         68.97         81.51        36.48 o                         
  -7  11   4       1594.04       1474.78        58.38 o                         
  -6  11   4      13710.50      13704.25       242.43 o                         
  -5  11   4       4852.73       4860.06       121.36 o                         
  -4  11   4       2532.95       2599.51        69.28 o                         
  -3  11   4       8250.10       8509.43       161.22 o                         
  -2  11   4      11460.16      11646.55       192.85 o                         
  -1  11   4         14.66          8.66        21.44 o                         
   0  11   4       1606.39       1558.68        47.15 o                         
   1  11   4       3446.29       3487.32        92.61 o                         
   2  11   4        227.43        221.59        35.65 o                         
   3  11   4        874.30        744.74        49.14 o                         
   4  11   4       5159.89       5148.89       136.96 o                         
   5  11   4         46.40         70.74        60.01 o                         
   6  11   4        656.97        753.79       147.86 o                         
   7  11   4       1380.08       1598.06       130.41 o                         
   8  11   4        462.37        532.35       111.84 o                         
 -15  12   4        671.54        497.90       114.36 o                         
 -14  12   4        289.87        418.99       178.22 o                         
 -13  12   4        272.42        206.84        99.75 o                         
 -12  12   4        283.05        244.43       103.73 o                         
 -11  12   4         50.56        168.73        80.99 o                         
 -10  12   4       3922.35       3931.42       240.99 o                         
  -9  12   4         49.64        132.16        68.07 o                         
  -8  12   4          4.96        -57.83        57.83 o                         
  -7  12   4         61.20        113.07        57.59 o                         
  -6  12   4        492.75        538.83        49.68 o                         
  -5  12   4       2074.60       2152.90        89.35 o                         
  -4  12   4       3398.11       3409.16        84.85 o                         
  -3  12   4       2094.78       2018.99        55.62 o                         
  -2  12   4      10538.75      10302.98       163.17 o                         
  -1  12   4       4903.86       4724.14        89.89 o                         
   0  12   4       4034.20       4133.72       101.57 o                         
   1  12   4        275.67        180.26        35.03 o                         
   2  12   4       2913.39       3173.56        97.91 o                         
   3  12   4       1827.80       1898.16       139.54 o                         
   4  12   4        410.48        508.39        55.86 o                         
   5  12   4       3332.93       3308.52       189.94 o                         
   6  12   4        243.49        192.04        63.14 o                         
   7  12   4        109.41         24.82       102.40 o                         
 -14  13   4        409.26        257.49       123.98 o                         
 -13  13   4        705.47        811.34       114.37 o                         
 -12  13   4         11.88         56.36        90.70 o                         
 -11  13   4       1057.01        959.44       122.96 o                         
 -10  13   4       3731.93       4002.24       233.31 o                         
  -9  13   4       2722.48       2626.17       165.79 o                         
  -8  13   4         54.20          0.69        50.29 o                         
  -7  13   4       1240.40       1119.22        74.53 o                         
  -6  13   4         87.98         72.61        44.89 o                         
  -5  13   4       1070.57       1074.62       105.05 o                         
  -4  13   4         22.36         45.87        49.27 o                         
  -3  13   4         68.28         19.66        35.61 o                         
  -2  13   4         11.36         21.46        72.17 o                         
  -1  13   4       4864.02       4668.40       248.02 o                         
   0  13   4        248.41        247.24        44.00 o                         
   1  13   4       1840.94       1871.60        75.85 o                         
   2  13   4          0.81         80.11        40.79 o                         
   3  13   4       1096.80       1228.34        75.22 o                         
   4  13   4       1273.23       1411.17       114.87 o                         
   5  13   4        169.84         75.45       127.71 o                         
   6  13   4        983.05       1008.48       119.39 o                         
 -13  14   4        350.32        196.98       196.22 o                         
 -12  14   4        888.24       1077.55       114.26 o                         
 -11  14   4         22.71         74.35       121.16 o                         
 -10  14   4       1771.75       1590.79       132.10 o                         
  -9  14   4       5521.86       5434.27       287.18 o                         
  -8  14   4       1480.08       1565.92       138.36 o                         
  -7  14   4        524.07        438.31        57.76 o                         
  -6  14   4       1210.19       1150.37       139.21 o                         
  -5  14   4       5332.60       5401.64       223.95 o                         
  -4  14   4         80.94        138.95       110.02 o                         
  -3  14   4         93.98        131.38        74.10 o                         
  -2  14   4         10.87         78.46        46.01 o                         
  -1  14   4        110.88        148.09        62.88 o                         
   0  14   4         18.44        159.05        68.14 o                         
   1  14   4         25.21        -34.40        61.77 o                         
   2  14   4       1582.06       1545.11       123.13 o                         
   3  14   4        114.13          1.27        93.07 o                         
   4  14   4        234.82        252.97        92.91 o                         
 -12  15   4        700.84        585.52       217.23 o                         
 -11  15   4       5082.45       4761.82       393.47 o                         
 -10  15   4        122.06       -171.05       177.90 o                         
  -9  15   4         14.84         -2.83        91.16 o                         
  -8  15   4       1273.52       1590.59       182.91 o                         
  -7  15   4        185.12        313.89        93.05 o                         
  -6  15   4        294.76        242.17        99.38 o                         
  -5  15   4       4700.76       4407.27       219.93 o                         
  -4  15   4       6486.05       6734.59       321.12 o                         
  -3  15   4        189.06         50.54       128.24 o                         
  -2  15   4        404.10        292.95        89.57 o                         
  -1  15   4       2720.54       2814.06       191.70 o                         
   0  15   4       1002.47       1002.20        86.64 o                         
   1  15   4         98.66         89.28        95.34 o                         
   2  15   4       1766.95       1851.55       226.23 o                         
 -10  16   4       2638.71       2344.80       272.68 o                         
  -9  16   4       1005.33       1085.75       207.31 o                         
  -8  16   4       2217.00       2306.34       162.36 o                         
  -7  16   4        180.93        107.97       142.61 o                         
  -6  16   4       1574.67       1818.10       153.82 o                         
  -5  16   4       1153.73       1255.70       124.47 o                         
  -4  16   4       1422.52       1569.93       134.05 o                         
  -3  16   4        573.38        741.05       110.55 o                         
  -2  16   4         13.85        -77.25        91.67 o                         
  -1  16   4         80.98       -101.55       109.71 o                         
   0  16   4       2754.16       2777.53       154.21 o                         
  -7  17   4       3218.61       3308.43       503.83 o                         
  -6  17   4        265.39        275.64       107.75 o                         
  -5  17   4       1096.04       1370.80       154.73 o                         
  -4  17   4       1338.20       1276.06       133.75 o                         
   2 -17   5        883.95        790.65       119.62 o                         
   3 -17   5       1180.22       1295.53       129.82 o                         
   4 -17   5         38.42         87.71       110.21 o                         
   5 -17   5       2274.30       2593.57       289.27 o                         
   6 -17   5       4140.21       4603.04       229.98 o                         
   7 -17   5       1553.52       1785.84       144.50 o                         
   8 -17   5         51.07         54.48       108.56 o                         
  -2 -16   5        644.74        686.68       148.37 o                         
  -1 -16   5         15.55         46.61       101.09 o                         
   0 -16   5         55.30        163.16        77.17 o                         
   1 -16   5       2954.32       3092.75       147.42 o                         
   2 -16   5       5116.04       4596.74       170.47 o                         
   3 -16   5        243.63        294.59        67.43 o                         
   4 -16   5         73.06        211.23        93.72 o                         
   5 -16   5        234.47         96.25        91.09 o                         
   6 -16   5         19.14         90.46        89.93 o                         
   7 -16   5        749.49        885.53       143.98 o                         
   8 -16   5       1105.57       1248.43       121.96 o                         
   9 -16   5         25.73        -42.30       153.27 o                         
  10 -16   5       3577.79       3920.47       336.01 o                         
  -4 -15   5        338.89        311.45       131.01 o                         
  -3 -15   5        276.40        291.20        84.75 o                         
  -2 -15   5         11.30        145.60        84.14 o                         
  -1 -15   5        431.71        548.33        81.37 o                         
   0 -15   5        860.83        793.82        83.27 o                         
   1 -15   5        935.59        952.68        83.03 o                         
   2 -15   5       4188.17       4346.85       161.26 o                         
   3 -15   5        320.07        290.26        64.27 o                         
   4 -15   5         10.02         61.10        55.63 o                         
   5 -15   5        150.26        157.69        51.16 o                         
   6 -15   5       3570.80       3659.57       186.76 o                         
   7 -15   5        640.26        579.81       106.79 o                         
   8 -15   5          3.94         32.51        80.39 o                         
   9 -15   5       1025.08       1068.40       177.08 o                         
  10 -15   5         95.72         29.68       148.15 o                         
  11 -15   5        446.05        300.15       151.13 o                         
  12 -15   5        116.71         23.53       158.97 o                         
  -5 -14   5        345.37        321.86        95.59 o                         
  -4 -14   5       1812.35       1820.46       117.57 o                         
  -3 -14   5        795.47        936.60        92.49 o                         
  -2 -14   5        319.14        232.11        73.10 o                         
  -1 -14   5         28.97        138.98        88.13 o                         
   0 -14   5        662.59        726.64        79.26 o                         
   1 -14   5        146.71         78.37        60.62 o                         
   2 -14   5       2126.63       1927.79       107.57 o                         
   3 -14   5        946.94        942.50        71.36 o                         
   4 -14   5         43.55         13.21        52.34 o                         
   5 -14   5        138.71         77.47        50.64 o                         
   6 -14   5        889.08        946.70        96.60 o                         
   7 -14   5       5130.30       5536.88       218.27 o                         
   9 -14   5         10.26        -42.68       148.82 o                         
  10 -14   5        721.62        525.47       147.54 o                         
  11 -14   5         74.89        -61.35       139.35 o                         
  12 -14   5          0.99       -131.11       131.11 o                         
  13 -14   5       1328.17       1271.71       181.29 o                         
  -7 -13   5         32.59        105.11        90.64 o                         
  -6 -13   5       1805.09       2058.35       120.78 o                         
  -5 -13   5       1656.45       1905.75       116.13 o                         
  -4 -13   5         15.72         29.24        71.18 o                         
  -3 -13   5       4102.55       4157.96       217.34 o                         
  -2 -13   5       5697.76       5669.14       183.76 o                         
  -1 -13   5       3140.92       2980.87       130.30 o                         
   0 -13   5         74.00         89.98        58.11 o                         
   1 -13   5       5287.20       5051.68       207.38 o                         
   2 -13   5        428.56        438.24        65.88 o                         
   3 -13   5         68.32         13.01        51.12 o                         
   4 -13   5        765.40        907.97        89.11 o                         
   5 -13   5        193.57        198.83        49.80 o                         
   6 -13   5         22.18        -47.83        47.83 o                         
   7 -13   5       3807.02       3830.54       154.63 o                         
   8 -13   5       1757.74       1657.54       232.66 o                         
   9 -13   5        285.16        106.55       122.39 o                         
  10 -13   5        201.97         43.42       123.44 o                         
  12 -13   5        171.88        202.62       139.77 o                         
  13 -13   5        235.16        214.60       143.36 o                         
  14 -13   5       1753.23       2199.51       265.72 o                         
  -8 -12   5        219.42        406.41       114.47 o                         
  -7 -12   5       3090.84       3293.59       206.66 o                         
  -6 -12   5        752.45        786.81        83.12 o                         
  -5 -12   5          2.98        -25.60        79.41 o                         
  -4 -12   5        107.75         57.34        64.22 o                         
  -3 -12   5        404.25        441.05        68.19 o                         
  -2 -12   5       1041.52        969.24        74.76 o                         
  -1 -12   5       3422.44       3383.95       295.41 o                         
   0 -12   5       4532.52       4575.55       235.26 o                         
   1 -12   5       1132.19       1126.01        75.14 o                         
   2 -12   5       8878.86       8667.28       229.54 o                         
   3 -12   5       3396.17       3394.98       122.69 o                         
   4 -12   5       4764.53       4488.44       159.62 o                         
   5 -12   5       2012.38       1845.53        99.06 o                         
   6 -12   5       1502.90       1579.53        63.52 o                         
   7 -12   5        446.95        403.49        34.37 o                         
   8 -12   5       4517.39       4581.87       107.76 o                         
   9 -12   5       2094.06       2142.25        73.03 o                         
  10 -12   5       2512.45       2489.45       223.96 o                         
  11 -12   5        105.95         22.95       122.45 o                         
  12 -12   5       3648.88       3832.71       276.86 o                         
  13 -12   5        583.14        670.75       239.40 o                         
  14 -12   5         67.27        195.56       144.30 o                         
  -9 -11   5        351.70        511.95       115.27 o                         
  -8 -11   5         38.29        103.66        71.88 o                         
  -7 -11   5       1121.07       1056.08       100.20 o                         
  -6 -11   5       4023.74       4103.27       198.71 o                         
  -5 -11   5         60.24        121.85        81.46 o                         
  -4 -11   5       1591.00       1240.06        97.62 o                         
  -3 -11   5        157.16         25.04        65.29 o                         
  -2 -11   5       2967.89       2817.99       204.09 o                         
  -1 -11   5        590.54        631.78        60.77 o                         
   0 -11   5        124.47         74.93        45.17 o                         
   1 -11   5        639.12        559.52        51.41 o                         
   2 -11   5        763.43        674.66        50.22 o                         
   3 -11   5        341.65        284.02        45.40 o                         
   4 -11   5       8422.44       8527.90       176.27 o                         
   5 -11   5       3594.27       3701.34       100.15 o                         
   6 -11   5       1245.35       1199.81        40.40 o                         
   7 -11   5       2716.83       3016.51        78.07 o                         
   8 -11   5       2091.19       2227.15        92.56 o                         
   9 -11   5       1175.08       1095.88        59.60 o                         
  10 -11   5       1653.81       1495.26        84.54 o                         
  11 -11   5       5750.92       5533.91       418.57 o                         
  12 -11   5        132.50        164.63       120.26 o                         
  13 -11   5       3644.22       3787.71       269.17 o                         
  14 -11   5       2449.01       2716.15       244.34 o                         
  15 -11   5       1694.67       1515.70       204.93 o                         
 -10 -10   5        227.56        223.68        77.33 o                         
  -9 -10   5        130.50        264.20        70.55 o                         
  -8 -10   5         76.33        111.12        50.74 o                         
  -7 -10   5        669.09        614.52        62.40 o                         
  -6 -10   5       1678.89       1739.33        89.30 o                         
  -5 -10   5        960.62       1003.48        94.76 o                         
  -4 -10   5         10.35         74.49        56.42 o                         
  -3 -10   5        415.19        314.91        27.33 o                         
  -2 -10   5       6977.74       6530.13       174.54 o                         
  -1 -10   5       1875.62       1803.40       146.52 o                         
   0 -10   5       1627.40       1618.96        94.40 o                         
   1 -10   5          1.01         45.10        38.50 o                         
   2 -10   5       2017.50       1897.28        95.50 o                         
   3 -10   5        738.57        712.96        44.70 o                         
   4 -10   5       1011.02       1040.80        99.51 o                         
   5 -10   5       9405.61       9856.96       158.30 o                         
   6 -10   5       1627.02       1599.33        50.27 o                         
   7 -10   5        536.46        606.45        32.41 o                         
   8 -10   5        128.67        109.59        27.72 o                         
   9 -10   5       5419.35       5119.71       236.27 o                         
  10 -10   5        434.83        444.47        40.17 o                         
  11 -10   5        239.64        231.54        47.59 o                         
  12 -10   5       2257.65       2316.78       198.95 o                         
  13 -10   5        562.51        609.94       126.51 o                         
  14 -10   5        530.34        296.41       127.50 o                         
  15 -10   5       2498.65       2616.60       252.63 o                         
 -11  -9   5        345.41        379.06        84.29 o                         
 -10  -9   5       2017.74       2337.27       130.68 o                         
  -9  -9   5       3149.47       3207.69       141.26 o                         
  -8  -9   5        503.91        505.14        64.76 o                         
  -7  -9   5        593.23        718.79        72.68 o                         
  -6  -9   5         15.54          0.03        35.95 o                         
  -5  -9   5        338.30        277.42        51.64 o                         
  -4  -9   5       3021.11       3058.98        81.38 o                         
  -3  -9   5       1640.14       1522.32        48.62 o                         
  -2  -9   5        739.65        661.69        54.48 o                         
  -1  -9   5      14258.64      14285.39       274.01 o                         
   0  -9   5         16.12         59.51        30.77 o                         
   1  -9   5       2009.29       1791.25       106.61 o                         
   2  -9   5         77.17         65.08        26.62 o                         
   3  -9   5       5119.92       5055.85       111.97 o                         
   4  -9   5       1417.52       1376.36        37.29 o                         
   5  -9   5       1480.91       1546.48        43.76 o                         
   6  -9   5      15733.37      15872.11       243.13 o                         
   7  -9   5        656.40        583.61        26.70 o                         
   8  -9   5       1678.77       1745.40        49.15 o                         
   9  -9   5       2373.78       2404.76        90.75 o                         
  10  -9   5       5134.55       5575.47       187.66 o                         
  11  -9   5       1912.77       1736.69       262.46 o                         
  12  -9   5        330.74        256.18        70.15 o                         
  13  -9   5         97.20        102.55        73.18 o                         
  14  -9   5          1.70        -11.92        82.09 o                         
  15  -9   5        522.06        452.89       103.62 o                         
 -12  -8   5        325.07        349.94        85.71 o                         
 -11  -8   5        192.42        235.99        81.45 o                         
 -10  -8   5       1475.74       1368.05        91.92 o                         
  -9  -8   5       6571.18       7038.69       208.85 o                         
  -8  -8   5       4057.11       4074.44       137.64 o                         
  -7  -8   5       1338.16       1131.30        53.86 o                         
  -6  -8   5       3352.32       3510.72        87.87 o                         
  -5  -8   5       9006.43       8936.94       157.06 o                         
  -4  -8   5       1776.15       1579.93        64.98 o                         
  -3  -8   5       1927.86       1845.47        58.29 o                         
  -2  -8   5       5982.81       5717.99        89.51 o                         
  -1  -8   5         53.42         60.79        18.95 o                         
   0  -8   5       5664.47       5443.45        97.63 o                         
   1  -8   5        611.01        492.15        28.24 o                         
   2  -8   5       9995.80      10157.64       160.81 o                         
   3  -8   5       3937.79       3920.18        65.53 o                         
   4  -8   5       1930.00       1876.22        45.08 o                         
   5  -8   5        405.51        372.63        20.15 o                         
   6  -8   5       4562.10       4762.55        82.40 o                         
   7  -8   5       2245.95       2217.20        58.23 o                         
   8  -8   5        820.57        963.13        53.69 o                         
   9  -8   5        162.22         71.52        61.82 o                         
  10  -8   5      14156.96      14566.81       347.13 o                         
  11  -8   5       2562.21       2767.82       105.13 o                         
  12  -8   5        195.95        130.79        63.90 o                         
  13  -8   5          3.86         51.06        77.74 o                         
  14  -8   5       1317.87       1213.39       125.76 o                         
  15  -8   5       1124.27       1227.69       221.68 o                         
  16  -8   5       1178.31        729.37       200.60 o                         
 -12  -7   5        730.17        495.32       114.00 o                         
 -11  -7   5        614.48        648.93        81.61 o                         
 -10  -7   5        229.02        190.91        75.19 o                         
  -9  -7   5         36.24         61.74        56.46 o                         
  -8  -7   5        775.63        832.78        54.43 o                         
  -7  -7   5       1214.25       1346.18        65.68 o                         
  -6  -7   5         68.81        132.81        38.88 o                         
  -5  -7   5       2880.25       3014.19        74.79 o                         
  -4  -7   5      32985.39      33564.62       475.04 o                         
  -3  -7   5         89.73        133.64        20.70 o                         
  -2  -7   5       3044.17       2827.02        52.12 o                         
  -1  -7   5      12971.16      12536.80       184.26 o                         
   0  -7   5       2363.66       2346.25        46.30 o                         
   1  -7   5       1066.20       1058.71        26.22 o                         
   2  -7   5      24499.56      25447.95       355.34 o                         
   3  -7   5      11553.39      11719.79       181.16 o                         
   4  -7   5       2921.11       2861.31        54.78 o                         
   5  -7   5       1045.42        869.58        29.31 o                         
   6  -7   5       7852.96       8073.48       151.39 o                         
   7  -7   5        873.33        964.56        43.70 o                         
   8  -7   5         45.34         29.81        27.01 o                         
   9  -7   5        845.45        823.91        44.12 o                         
  10  -7   5       1006.88        978.01        54.01 o                         
  11  -7   5       6384.36       6429.76       220.98 o                         
  12  -7   5         41.99         71.90        45.78 o                         
  13  -7   5         30.73         15.45        59.35 o                         
  14  -7   5        593.05        349.41        81.57 o                         
  15  -7   5       2316.41       2311.74       228.74 o                         
  16  -7   5        809.17       1027.11       272.57 o                         
 -13  -6   5        465.58        356.09        83.66 o                         
 -12  -6   5       1977.66       2100.34       129.10 o                         
 -11  -6   5        112.71        -11.63        76.70 o                         
 -10  -6   5       1867.03       2030.30       124.12 o                         
  -9  -6   5        226.21        195.54        50.04 o                         
  -8  -6   5       2958.64       2856.83       138.77 o                         
  -7  -6   5         55.67         89.70        33.72 o                         
  -6  -6   5        969.71        893.49        40.42 o                         
  -5  -6   5      12266.13      12277.33       196.08 o                         
  -4  -6   5       1529.54       1418.20        40.69 o                         
  -3  -6   5       4055.65       3960.14        72.02 o                         
  -2  -6   5        810.98        704.73        24.89 o                         
  -1  -6   5        375.57        330.66        16.36 o                         
   0  -6   5       5995.28       5560.21        86.98 o                         
   1  -6   5      11771.11      11772.87       181.72 o                         
   2  -6   5        164.05        132.59        12.05 o                         
   3  -6   5      19300.68      19447.18       291.09 o                         
   4  -6   5       4389.71       4088.89        75.33 o                         
   5  -6   5       3196.41       3458.40        81.81 o                         
   6  -6   5       1515.42       1519.30        51.41 o                         
   7  -6   5      37772.14      38893.86       622.21 o                         
   8  -6   5       3349.53       3504.30        82.34 o                         
   9  -6   5       1284.25       1282.66        46.57 o                         
  10  -6   5      10059.82      10384.88       178.96 o                         
  11  -6   5       1093.59       1205.06        62.67 o                         
  12  -6   5        235.64        104.52        46.89 o                         
  13  -6   5        344.86        355.10        49.85 o                         
  14  -6   5        968.31        944.56        75.78 o                         
  15  -6   5        668.13        376.40        79.96 o                         
  16  -6   5        885.51        634.66        91.68 o                         
 -14  -5   5         10.13        120.71       137.08 o                         
 -13  -5   5        417.42        359.61        83.02 o                         
 -12  -5   5        565.78        619.14        96.70 o                         
 -11  -5   5        518.14        561.42        73.10 o                         
 -10  -5   5       1669.66       1428.41       157.89 o                         
  -9  -5   5        826.60        889.98        73.93 o                         
  -8  -5   5       2588.98       2521.32        91.72 o                         
  -7  -5   5       4012.67       3780.63        86.29 o                         
  -6  -5   5        410.37        489.95        30.27 o                         
  -5  -5   5       2455.67       2278.29        54.66 o                         
  -4  -5   5       7410.64       7313.62       104.71 o                         
  -3  -5   5       3934.75       3943.51        63.34 o                         
  -2  -5   5        730.16        684.88        23.79 o                         
  -1  -5   5       3701.93       3628.61        57.10 o                         
   0  -5   5       6242.96       6344.25       112.35 o                         
   1  -5   5      11803.96      11333.71       188.57 o                         
   2  -5   5      15708.26      15398.15       248.95 o                         
   3  -5   5       6441.57       7055.92       130.21 o                         
   4  -5   5       2577.37       2861.05        65.99 o                         
   5  -5   5        188.87        205.82        22.44 o                         
   6  -5   5       3870.84       3763.24        88.90 o                         
   7  -5   5        400.65        389.45        33.62 o                         
   8  -5   5       9401.58       9862.80       174.51 o                         
   9  -5   5         46.33          4.62        20.44 o                         
  10  -5   5        898.97        869.09        35.93 o                         
  11  -5   5       5895.05       6072.21       182.01 o                         
  12  -5   5       7266.72       7402.58       143.29 o                         
  13  -5   5       1997.52       1843.02       108.48 o                         
  14  -5   5       1315.78       1014.45        90.00 o                         
  15  -5   5       2571.25       2887.42       151.82 o                         
  16  -5   5        490.51        419.25        98.05 o                         
 -14  -4   5        610.44        804.24       118.61 o                         
 -13  -4   5       3830.93       4023.93       224.00 o                         
 -12  -4   5         79.05         53.61        67.46 o                         
 -11  -4   5        291.29        268.42        64.47 o                         
 -10  -4   5        180.40        215.30        65.33 o                         
  -9  -4   5         85.18          7.57        39.88 o                         
  -8  -4   5       2334.12       2154.94       120.00 o                         
  -7  -4   5       9523.57       9746.69       183.80 o                         
  -6  -4   5        270.74        231.00        23.04 o                         
  -5  -4   5       9634.73      10031.90       136.83 o                         
  -4  -4   5         30.59         45.10        16.19 o                         
  -3  -4   5        139.56        237.13        15.95 o                         
  -2  -4   5       7200.44       7533.15       102.00 o                         
  -1  -4   5       5127.84       4873.64        71.34 o                         
   0  -4   5      10720.95      10331.08       182.56 o                         
   1  -4   5       5447.67       5769.16        87.12 o                         
   2  -4   5      49130.25      48587.41      1012.00 o                         
   3  -4   5      11544.82      11508.88       205.90 o                         
   4  -4   5      31675.76      33412.64       651.95 o                         
   5  -4   5       2504.18       2804.80        68.69 o                         
   6  -4   5         20.57         33.74        21.42 o                         
   7  -4   5      12225.88      12470.42       178.41 o                         
   8  -4   5        430.27        467.18        22.26 o                         
   9  -4   5        303.94        251.64        22.98 o                         
  10  -4   5        290.87        284.80        30.98 o                         
  11  -4   5       1158.58        964.75        81.78 o                         
  12  -4   5       2464.07       2254.59       102.08 o                         
  13  -4   5       2832.59       2825.03       156.36 o                         
  14  -4   5        730.60        736.12        81.98 o                         
  15  -4   5        698.79        851.23       161.16 o                         
  16  -4   5        370.98        363.74       203.35 o                         
 -15  -3   5        266.54        -49.45        85.01 o                         
 -14  -3   5         11.19        -21.78        73.79 o                         
 -13  -3   5       5447.93       5587.52       351.95 o                         
 -12  -3   5       7527.41       8263.96       235.95 o                         
 -11  -3   5        151.89        184.90        59.26 o                         
 -10  -3   5        415.44        382.69        37.66 o                         
  -9  -3   5       7044.05       6876.66       131.94 o                         
  -8  -3   5       1336.26       1256.78        73.02 o                         
  -7  -3   5        164.98        117.12        23.07 o                         
  -6  -3   5      17361.98      16719.18       218.59 o                         
  -5  -3   5        304.51        426.40        21.05 o                         
  -4  -3   5       2424.40       2541.56        45.15 o                         
  -3  -3   5        841.10        544.06        20.39 o                         
  -2  -3   5      14524.72      14761.90       196.94 o                         
  -1  -3   5       2168.03       2298.77        46.44 o                         
   0  -3   5       3976.95       3441.05        59.46 o                         
   1  -3   5       7803.03       7409.08       127.93 o                         
   2  -3   5      10180.04      11150.14       181.43 o                         
   3  -3   5      10205.29      10317.97       207.44 o                         
   4  -3   5       4407.18       4217.78        92.76 o                         
   5  -3   5       7935.11       7753.58       143.51 o                         
   6  -3   5      11989.23      12289.82       186.83 o                         
   7  -3   5       6224.05       6031.40        99.94 o                         
   8  -3   5       1674.97       1637.17        53.23 o                         
   9  -3   5          6.21         26.79        23.54 o                         
  10  -3   5        111.15         97.86        23.74 o                         
  11  -3   5       1398.46       1396.92        48.42 o                         
  12  -3   5       2061.04       1875.76       109.02 o                         
  13  -3   5       1321.61       1210.52       105.71 o                         
  14  -3   5        108.10        164.21        77.11 o                         
  15  -3   5        992.41        753.91       108.61 o                         
  16  -3   5          1.34       -101.18       104.00 o                         
 -15  -2   5         23.14         52.09       102.46 o                         
 -14  -2   5         36.78         37.66        73.79 o                         
 -13  -2   5        187.54         43.91        68.74 o                         
 -12  -2   5       2960.71       2808.03       145.51 o                         
 -11  -2   5       1425.84       1483.61        85.34 o                         
 -10  -2   5       1654.27       1669.80        62.43 o                         
  -9  -2   5          6.54         24.64        36.22 o                         
  -8  -2   5      12333.16      12264.98       251.15 o                         
  -7  -2   5       4697.01       4580.78        95.87 o                         
  -6  -2   5        721.97        732.00        26.01 o                         
  -5  -2   5       3335.44       2948.03        50.90 o                         
  -4  -2   5       8061.93       7646.57       104.42 o                         
  -3  -2   5       8707.27       9560.15       132.60 o                         
  -2  -2   5      17033.61      16738.74       307.96 o                         
  -1  -2   5      44531.77      41841.55       613.51 o                         
   0  -2   5       4291.62       4024.51        79.98 o                         
   1  -2   5        508.01        503.13        18.16 o                         
   2  -2   5      12532.10      11335.30       184.41 o                         
   3  -2   5         95.28        132.46        10.39 o                         
   4  -2   5       4720.64       4856.09        92.54 o                         
   5  -2   5       9446.33       9833.11       163.63 o                         
   6  -2   5       1115.49        927.64        31.77 o                         
   7  -2   5      13811.66      14663.32       210.98 o                         
   8  -2   5       4925.49       4908.58        88.49 o                         
   9  -2   5       1995.23       2080.26        51.89 o                         
  10  -2   5          3.19         15.29        38.87 o                         
  11  -2   5        546.77        591.54        56.87 o                         
  12  -2   5       5581.04       5848.84       182.31 o                         
  13  -2   5         24.30         65.95        67.77 o                         
  14  -2   5        989.97        903.13        88.36 o                         
  15  -2   5         43.97         58.15        98.79 o                         
 -16  -1   5       1696.69       1597.82       207.57 o                         
 -15  -1   5        217.01        233.14        79.45 o                         
 -14  -1   5        152.26        169.76        85.32 o                         
 -13  -1   5        421.51        454.27        50.26 o                         
 -12  -1   5         57.01         86.32        43.11 o                         
 -11  -1   5         89.49         96.96        34.04 o                         
 -10  -1   5         54.52         32.60        32.73 o                         
  -9  -1   5      14183.20      14402.15       235.39 o                         
  -8  -1   5        802.59        885.12        34.01 o                         
  -7  -1   5       2106.06       2058.04        49.87 o                         
  -6  -1   5       5791.42       5812.84        90.91 o                         
  -5  -1   5       4326.96       4557.49        75.80 o                         
  -4  -1   5        666.51        532.16        27.37 o                         
  -3  -1   5       6883.34       6601.32       107.74 o                         
  -2  -1   5       1815.72       1792.17        33.51 o                         
  -1  -1   5      25058.64      24561.10       376.50 o                         
   0  -1   5      23668.28      22616.53       497.19 o                         
   1  -1   5       8480.43       7852.92       169.83 o                         
   2  -1   5       6800.04       8073.56       147.31 o                         
   3  -1   5      38401.51      36863.32       748.15 o                         
   4  -1   5      32730.80      32506.52       521.91 o                         
   5  -1   5       4265.19       4261.81        73.62 o                         
   6  -1   5      18971.35      20261.42       306.03 o                         
   7  -1   5       2576.96       2544.80        49.86 o                         
   8  -1   5         14.45         20.15        13.98 o                         
   9  -1   5       1858.84       1841.53        74.32 o                         
  10  -1   5       2860.96       3011.81        98.80 o                         
  11  -1   5        252.00        120.99        58.34 o                         
  12  -1   5        998.57        988.84        80.43 o                         
  13  -1   5       1868.42       1930.10       133.09 o                         
  14  -1   5         45.51        -63.57       113.46 o                         
  15  -1   5         73.34        -19.34        98.70 o                         
 -16   0   5        737.91        817.69        94.60 o                         
 -15   0   5       1536.12       1310.55       103.84 o                         
 -14   0   5          0.10         29.15        47.19 o                         
 -13   0   5        184.20        204.08        46.92 o                         
 -12   0   5        299.94        352.78        41.00 o                         
 -11   0   5        212.97        209.07        36.57 o                         
 -10   0   5          0.50         65.91        33.26 o                         
  -9   0   5        392.93        398.53        33.09 o                         
  -8   0   5      11370.99      11465.93       165.78 o                         
  -7   0   5       1123.36       1112.94        38.49 o                         
  -6   0   5         13.16         33.04        18.47 o                         
  -5   0   5       7523.51       7146.69       104.56 o                         
  -4   0   5      32469.61      32422.37       529.07 o                         
  -3   0   5       1891.27       2309.31        49.56 o                         
  -2   0   5       1250.99        937.27        27.90 o                         
  -1   0   5       8874.25       8528.98       157.45 o                         
   0   0   5        123.12         61.90        11.36 o                         
   1   0   5        278.00        403.10        22.85 o                         
   2   0   5      39344.98      38492.51       628.46 o                         
   3   0   5        866.40        818.28        26.10 o                         
   4   0   5      21564.60      21436.15       320.18 o                         
   5   0   5      14605.63      14026.80       214.97 o                         
   6   0   5       4836.08       4810.22        84.96 o                         
   7   0   5       4759.89       4774.74        98.14 o                         
   8   0   5       5433.32       5478.71       136.85 o                         
   9   0   5      11878.69      12676.72       249.76 o                         
  10   0   5       1028.21       1124.39        66.44 o                         
  11   0   5       6990.41       7798.01       228.32 o                         
  12   0   5        685.68        673.78        94.66 o                         
  13   0   5         13.99        134.03       122.66 o                         
  14   0   5       1117.66       1174.36       272.87 o                         
  15   0   5        846.12        851.00       123.77 o                         
 -16   1   5        141.60        122.31        78.26 o                         
 -15   1   5       1145.66       1094.80       111.92 o                         
 -14   1   5        981.95        822.68        66.26 o                         
 -13   1   5        239.88        110.45        46.80 o                         
 -12   1   5         34.74         27.26        37.36 o                         
 -11   1   5       2871.34       2955.34        86.10 o                         
 -10   1   5        208.77        192.64        32.16 o                         
  -9   1   5         26.93         46.11        28.67 o                         
  -8   1   5       5918.13       6134.06       118.11 o                         
  -7   1   5       2383.95       2244.79        48.92 o                         
  -6   1   5       3633.39       4228.86        69.51 o                         
  -5   1   5         64.42         94.74        18.40 o                         
  -4   1   5      34467.75      34324.79       624.92 o                         
  -3   1   5       7934.18       7975.67       174.81 o                         
  -2   1   5          2.80         29.78        10.17 o                         
  -1   1   5        602.90        323.34        27.75 o                         
   0   1   5      14432.53      13479.36       202.34 o                         
   1   1   5      12681.24      12333.36       209.82 o                         
   2   1   5      18258.65      20199.72       357.56 o                         
   3   1   5      20711.88      22035.28       307.68 o                         
   4   1   5       1591.95       1788.46        37.75 o                         
   5   1   5        241.08        219.65        17.93 o                         
   6   1   5       1201.86       1102.90        33.40 o                         
   7   1   5       4455.72       4269.32       105.33 o                         
   8   1   5         53.18         58.67        43.13 o                         
   9   1   5       4765.79       4562.78       160.22 o                         
  10   1   5       6621.76       7077.91       392.79 o                         
  11   1   5       1095.39        988.64       106.66 o                         
  12   1   5        838.78        867.87       113.19 o                         
  13   1   5        724.94        722.96       124.88 o                         
  14   1   5         25.85         21.18       139.20 o                         
  15   1   5       2045.19       1896.79       149.09 o                         
 -16   2   5       2096.09       2206.73       178.38 o                         
 -15   2   5       1009.53       1106.03        75.22 o                         
 -14   2   5          5.55        -35.53        50.26 o                         
 -13   2   5       1320.71       1286.82        73.60 o                         
 -12   2   5        992.66       1002.11        50.15 o                         
 -11   2   5       1758.02       1695.23        67.94 o                         
 -10   2   5      12188.95      12051.92       197.40 o                         
  -9   2   5       1433.52       1323.96        48.68 o                         
  -8   2   5        697.13        739.29        30.98 o                         
  -7   2   5       3363.24       3426.84        61.99 o                         
  -6   2   5       1338.79       1553.25        48.90 o                         
  -5   2   5        465.94        387.32        20.31 o                         
  -4   2   5        404.67        272.14        17.37 o                         
  -3   2   5      20703.69      18788.39       488.57 o                         
  -2   2   5       4108.21       4197.84        92.92 o                         
  -1   2   5      22582.13      24802.07       419.09 o                         
   0   2   5      38157.64      37376.55       517.89 o                         
   1   2   5       9153.88       8910.83       149.46 o                         
   2   2   5        465.78        346.26        18.68 o                         
   3   2   5       3303.83       2886.67        59.63 o                         
   4   2   5       9477.77       9665.66       133.75 o                         
   5   2   5        370.25        443.14        18.75 o                         
   6   2   5       4865.07       4915.40       100.16 o                         
   7   2   5       4943.32       4916.42       132.33 o                         
   8   2   5       2061.52       1848.77        91.66 o                         
   9   2   5         29.33        -19.99        55.07 o                         
  10   2   5        946.04        860.24        91.97 o                         
  11   2   5       1667.50       1446.94       113.38 o                         
  12   2   5        249.61        230.66        95.38 o                         
  13   2   5        655.08        468.55       105.68 o                         
  14   2   5         67.12        -72.69       100.54 o                         
 -16   3   5        110.24        119.23        85.42 o                         
 -15   3   5        404.49        393.26        62.11 o                         
 -14   3   5       1867.42       2248.04       115.60 o                         
 -13   3   5        768.36        791.35        59.22 o                         
 -12   3   5        577.11        509.21        44.71 o                         
 -11   3   5       7186.30       7190.44       176.11 o                         
 -10   3   5         13.59         43.26        28.51 o                         
  -9   3   5       4242.90       4024.27        74.12 o                         
  -8   3   5      11944.07      11516.19       192.63 o                         
  -7   3   5      24351.01      26041.29       349.31 o                         
  -6   3   5         61.62         42.52        17.68 o                         
  -5   3   5       8698.33       8554.93       139.90 o                         
  -4   3   5      30556.46      31472.69       438.58 o                         
  -3   3   5       1038.64       1299.79        32.23 o                         
  -2   3   5       5546.63       4802.57        75.93 o                         
  -1   3   5       6098.83       7672.04       131.78 o                         
   0   3   5       1378.72       1743.86        45.09 o                         
   1   3   5      22660.06      22731.32       378.31 o                         
   2   3   5       8937.41       7817.93       144.81 o                         
   3   3   5         30.12        117.53        15.59 o                         
   4   3   5      12809.39      13291.25       190.86 o                         
   5   3   5        948.75        813.28        28.90 o                         
   6   3   5        656.59        619.21        41.82 o                         
   7   3   5         66.67         22.05        41.56 o                         
   8   3   5       5841.11       5644.32       157.50 o                         
   9   3   5        293.62        243.99        72.93 o                         
  10   3   5        724.65        613.45       144.87 o                         
  11   3   5        335.74        492.05       162.67 o                         
  12   3   5       2820.53       2828.03       183.69 o                         
  13   3   5       1138.67       1056.66       121.27 o                         
  14   3   5        311.81        263.03       114.89 o                         
 -17   4   5        913.45        927.01       196.89 o                         
 -16   4   5        328.97        265.44        61.48 o                         
 -15   4   5        200.06        100.08        59.24 o                         
 -14   4   5        254.63        228.87        53.78 o                         
 -13   4   5       5618.05       5692.03       149.40 o                         
 -12   4   5       3804.06       3937.54       148.54 o                         
 -11   4   5          1.70          3.07        31.20 o                         
 -10   4   5       1056.78       1045.33        43.90 o                         
  -9   4   5        879.66        919.05        51.13 o                         
  -8   4   5        989.75        975.21        42.44 o                         
  -7   4   5       5756.99       5669.12        99.78 o                         
  -6   4   5      19550.77      19961.55       285.18 o                         
  -5   4   5      10145.48      10296.28       153.21 o                         
  -4   4   5      30545.59      31301.20       411.11 o                         
  -3   4   5      43033.86      41389.45       539.39 o                         
  -2   4   5       9084.45       9750.61       145.36 o                         
  -1   4   5       1566.94       1743.25        38.00 o                         
   0   4   5      22330.80      22677.29       339.94 o                         
   1   4   5      14302.09      14272.32       355.78 o                         
   2   4   5       2096.95       1932.38        41.77 o                         
   3   4   5       9357.55       9268.12       130.31 o                         
   4   4   5       2686.35       2556.22        48.53 o                         
   5   4   5       1306.74       1297.66        40.17 o                         
   6   4   5       2143.44       2157.25        90.90 o                         
   7   4   5       5663.58       5607.29       159.94 o                         
   8   4   5        114.51        177.01        60.93 o                         
   9   4   5       3444.47       3152.40       160.24 o                         
  10   4   5        276.21        275.03        83.26 o                         
  11   4   5          4.84        -34.26       127.01 o                         
  12   4   5       1127.35       1216.76       213.17 o                         
  13   4   5       1406.67       1446.14       137.35 o                         
 -17   5   5          2.79       -106.56       106.56 o                         
 -16   5   5        563.37        498.00        65.48 o                         
 -15   5   5         10.95        -55.24        55.24 o                         
 -14   5   5        195.05        199.60        52.70 o                         
 -13   5   5        806.58        758.03        58.12 o                         
 -12   5   5       8633.39       8604.21       258.39 o                         
 -11   5   5       1763.31       1729.58        61.12 o                         
 -10   5   5        168.44        201.18        38.99 o                         
  -9   5   5        663.62        620.68        42.49 o                         
  -8   5   5       1476.82       1400.49        47.15 o                         
  -7   5   5      11660.69      12498.46       186.27 o                         
  -6   5   5         52.10         39.97        16.61 o                         
  -5   5   5        121.56        198.73        14.36 o                         
  -4   5   5       5527.69       6320.32        99.42 o                         
  -3   5   5        356.90        279.26        15.51 o                         
  -2   5   5      14226.19      14271.83       193.25 o                         
  -1   5   5       4392.03       4406.22        73.06 o                         
   0   5   5         30.99         59.15        14.32 o                         
   1   5   5      31039.45      31290.95       411.43 o                         
   2   5   5      15689.98      15865.99       228.29 o                         
   3   5   5       1515.37       1596.95        52.11 o                         
   4   5   5       2335.11       2297.19        52.72 o                         
   5   5   5       6666.50       6912.20       121.38 o                         
   6   5   5          4.74         36.43        16.41 o                         
   7   5   5       5124.75       5697.64       248.53 o                         
   8   5   5       7830.48       7769.07       265.13 o                         
   9   5   5        133.38         89.11       106.18 o                         
  10   5   5        126.13        118.53       110.10 o                         
  11   5   5       1131.33        965.72       114.67 o                         
  12   5   5       3293.27       3384.98       435.73 o                         
  13   5   5        353.46        313.46       116.13 o                         
 -16   6   5        162.38         61.80        79.18 o                         
 -15   6   5        306.62        232.13        61.54 o                         
 -14   6   5         60.73         48.61        47.63 o                         
 -13   6   5         72.46        157.34        45.23 o                         
 -12   6   5       8037.62       8140.50       247.69 o                         
 -11   6   5       2409.91       2461.62       126.55 o                         
 -10   6   5         12.85         47.44        39.47 o                         
  -9   6   5         90.97         26.81        29.77 o                         
  -8   6   5      12698.51      12628.90       190.93 o                         
  -7   6   5      14354.98      14266.22       211.58 o                         
  -6   6   5       8583.49       8751.47       125.73 o                         
  -5   6   5        806.91        800.79        23.12 o                         
  -4   6   5          2.63         -3.09        13.89 o                         
  -3   6   5       3872.76       3675.11        60.15 o                         
  -2   6   5       2491.81       2681.49        51.97 o                         
  -1   6   5      14712.37      15689.70       212.59 o                         
   0   6   5        992.50        875.56        29.02 o                         
   1   6   5        923.35        861.63        30.03 o                         
   2   6   5       2247.76       2009.04        44.41 o                         
   3   6   5         52.64         11.70        22.02 o                         
   4   6   5       4163.32       4077.45        90.96 o                         
   5   6   5         32.78         16.51        29.82 o                         
   6   6   5       2207.03       2260.31        84.67 o                         
   7   6   5         34.38         50.08        67.32 o                         
   8   6   5       2663.20       2706.28       156.95 o                         
   9   6   5       5965.11       6092.67       239.48 o                         
  10   6   5        268.84         79.50       130.00 o                         
  11   6   5          7.51        -74.46        92.34 o                         
  12   6   5       3772.29       3823.82       215.87 o                         
 -16   7   5       2256.80       2012.72       129.64 o                         
 -15   7   5       2994.25       2672.54       144.75 o                         
 -14   7   5          0.97         33.23        46.53 o                         
 -13   7   5       1470.01       1461.91        71.43 o                         
 -12   7   5        278.64        165.79        77.12 o                         
 -11   7   5       1918.46       1744.08        81.54 o                         
 -10   7   5        210.67        201.47        31.22 o                         
  -9   7   5       1813.26       1707.02        97.56 o                         
  -8   7   5        927.96        931.70        30.14 o                         
  -7   7   5      18694.82      19456.76       279.05 o                         
  -6   7   5       5216.75       5229.66        79.73 o                         
  -5   7   5       2040.73       2216.91        41.44 o                         
  -4   7   5       4986.78       5304.45        82.41 o                         
  -3   7   5        103.97         45.14        17.47 o                         
  -2   7   5       3125.05       3013.99        56.44 o                         
  -1   7   5        597.15        637.17        25.09 o                         
   0   7   5       5440.55       5611.79        87.30 o                         
   1   7   5        512.15        587.84        22.96 o                         
   2   7   5       3726.73       3718.34        71.91 o                         
   3   7   5       1128.25       1099.49        47.98 o                         
   4   7   5       1763.53       1828.18        64.79 o                         
   5   7   5       5030.15       5279.46       193.44 o                         
   6   7   5          7.60        -24.31        24.31 o                         
   7   7   5        364.72        262.19        75.40 o                         
   8   7   5         24.24         26.14        78.06 o                         
   9   7   5         21.03        -36.06       126.62 o                         
  10   7   5        217.58        248.57       100.40 o                         
  11   7   5        260.20        542.00       116.23 o                         
 -16   8   5         57.68         -3.82        83.45 o                         
 -15   8   5       5244.87       5493.99       238.32 o                         
 -14   8   5       3476.78       3167.11       152.76 o                         
 -13   8   5        174.96        113.50        83.22 o                         
 -12   8   5       3671.91       3503.60       346.50 o                         
 -11   8   5       9706.44       9379.90       319.82 o                         
 -10   8   5       1356.19       1306.07       102.89 o                         
  -9   8   5        788.05        685.93        59.71 o                         
  -8   8   5       9525.10       9781.59       202.17 o                         
  -7   8   5          5.04         11.45        28.48 o                         
  -6   8   5       3692.24       3822.08        78.52 o                         
  -5   8   5        310.70        245.29        19.25 o                         
  -4   8   5         98.42         23.68        19.18 o                         
  -3   8   5       2616.08       2857.24        72.45 o                         
  -2   8   5       8856.21       8983.53       130.76 o                         
  -1   8   5       4814.51       4756.76        78.42 o                         
   0   8   5       7813.34       8020.80       119.80 o                         
   1   8   5        333.15        269.24        26.18 o                         
   2   8   5          9.33         20.49        23.46 o                         
   3   8   5       1392.12       1312.95        56.61 o                         
   4   8   5       3906.07       3829.62       106.72 o                         
   5   8   5       3141.97       3237.82       136.00 o                         
   6   8   5        676.94        621.93        67.04 o                         
   7   8   5        651.52        679.77        91.46 o                         
   8   8   5        832.08        801.14       111.98 o                         
   9   8   5       2126.58       2185.85       167.36 o                         
  10   8   5       2009.15       1735.45       139.89 o                         
  11   8   5          9.70        147.51       111.20 o                         
 -16   9   5        550.85        565.27        96.22 o                         
 -15   9   5         19.60         28.27        80.90 o                         
 -14   9   5       1198.79       1121.79       160.00 o                         
 -13   9   5         14.71        177.80        84.32 o                         
 -12   9   5        104.42        124.22        78.71 o                         
 -11   9   5       1923.17       1962.76       130.36 o                         
 -10   9   5      13265.82      12753.02       339.65 o                         
  -9   9   5       6085.87       5892.60       167.86 o                         
  -8   9   5        568.26        581.42        48.05 o                         
  -7   9   5       9594.12      10172.40       186.67 o                         
  -6   9   5       1626.93       1422.17        50.10 o                         
  -5   9   5        342.00        389.60        25.35 o                         
  -4   9   5       5555.08       5636.02       103.76 o                         
  -3   9   5       9022.14       9196.11       156.00 o                         
  -2   9   5        952.86        929.39        51.12 o                         
  -1   9   5      11194.28      11416.05       190.45 o                         
   0   9   5      17796.04      17571.20       272.73 o                         
   1   9   5         11.88         47.77        23.87 o                         
   2   9   5        486.09        437.25        31.49 o                         
   3   9   5       6224.27       6077.71       129.37 o                         
   4   9   5        972.65        909.27        95.79 o                         
   5   9   5       3794.94       3594.04       235.74 o                         
   6   9   5        906.95        957.63        94.71 o                         
   7   9   5         11.92         95.21        83.69 o                         
   8   9   5       2267.88       2154.58       168.86 o                         
   9   9   5       1744.77       2107.45       157.70 o                         
  10   9   5       2681.82       3162.86       206.65 o                         
 -16  10   5        380.70        402.71        96.46 o                         
 -15  10   5       1122.55       1228.74       124.35 o                         
 -14  10   5        390.75        300.98       187.52 o                         
 -13  10   5          5.67        -83.08        83.08 o                         
 -12  10   5        287.12        161.87        85.07 o                         
 -11  10   5       2991.79       2663.83       154.43 o                         
 -10  10   5       1911.70       1762.54       121.97 o                         
  -9  10   5       1448.21       1302.81       115.01 o                         
  -8  10   5       1038.98        992.76        66.79 o                         
  -7  10   5         27.22          1.07        31.53 o                         
  -6  10   5       2005.05       1940.23        63.94 o                         
  -5  10   5       4432.19       4355.49        94.45 o                         
  -4  10   5       8581.09       8655.89       162.41 o                         
  -3  10   5       8818.14       8460.31       160.56 o                         
  -2  10   5       5773.76       5732.60       107.88 o                         
  -1  10   5         69.41          7.24        24.94 o                         
   0  10   5       7295.93       7204.19       121.06 o                         
   1  10   5      11528.02      11678.96       197.42 o                         
   2  10   5       6334.83       6505.22       128.54 o                         
   3  10   5        139.50         98.98        34.22 o                         
   4  10   5       7810.93       7787.95       298.26 o                         
   5  10   5        285.74        259.56        56.66 o                         
   6  10   5        342.76        270.24        53.88 o                         
   7  10   5        170.28        157.45        90.12 o                         
   8  10   5        272.16        349.77       305.10 o                         
   9  10   5        655.13        339.91       114.19 o                         
 -15  11   5       1390.78       1200.64       127.15 o                         
 -14  11   5       2286.84       2372.97       206.55 o                         
 -13  11   5        295.86        147.27       115.36 o                         
 -12  11   5         91.44         34.55        81.80 o                         
 -11  11   5       1595.76       1575.40       126.00 o                         
 -10  11   5       2561.23       2511.97       147.10 o                         
  -9  11   5        279.43        207.59        68.61 o                         
  -8  11   5        152.50         74.78        70.39 o                         
  -7  11   5       1311.81       1302.01        79.04 o                         
  -6  11   5        748.47        743.48        49.85 o                         
  -5  11   5       1439.38       1401.92        83.68 o                         
  -4  11   5       5152.75       5310.59       114.57 o                         
  -3  11   5       4275.45       4050.28        96.90 o                         
  -2  11   5       1370.68       1251.81        47.44 o                         
  -1  11   5       1109.13       1152.27        41.86 o                         
   0  11   5       1431.20       1307.08        49.74 o                         
   1  11   5        937.51        864.54        45.25 o                         
   2  11   5       1907.51       2009.52        79.05 o                         
   3  11   5       2915.74       3038.19        99.04 o                         
   4  11   5       2483.34       2317.23        91.00 o                         
   5  11   5       5114.61       5202.49       271.05 o                         
   6  11   5       2577.70       2914.43       171.40 o                         
   7  11   5       3466.04       3727.82       332.21 o                         
   8  11   5        140.67        260.84       104.31 o                         
 -15  12   5       1099.62        870.47       207.59 o                         
 -14  12   5        340.90        247.44       104.26 o                         
 -13  12   5       3097.31       2952.12       211.92 o                         
 -12  12   5        131.87         25.57        87.12 o                         
 -11  12   5        470.10        307.24        86.73 o                         
 -10  12   5       6197.54       6288.31       243.84 o                         
  -9  12   5        919.69        905.51        90.55 o                         
  -8  12   5        168.03        120.00        50.07 o                         
  -7  12   5        304.60        204.08        48.32 o                         
  -6  12   5       3344.35       3177.24       109.71 o                         
  -5  12   5        403.48        380.54        44.54 o                         
  -4  12   5       1787.30       1798.89        79.34 o                         
  -3  12   5       5140.70       5114.05       115.83 o                         
  -2  12   5       1273.12       1315.31        47.44 o                         
  -1  12   5        196.64        138.05        32.25 o                         
   0  12   5         12.38         20.50        32.39 o                         
   1  12   5       3501.27       3520.47       103.15 o                         
   2  12   5        622.83        529.51        47.18 o                         
   3  12   5          0.68        -40.84        40.84 o                         
   4  12   5          7.00         79.00        48.83 o                         
   5  12   5        527.28        463.94        64.36 o                         
   6  12   5        664.28        567.92        81.26 o                         
   7  12   5        835.58        984.66       163.70 o                         
 -14  13   5        178.43        292.13       111.70 o                         
 -13  13   5        318.61        334.99       107.17 o                         
 -12  13   5       1697.49       1757.82       200.49 o                         
 -11  13   5        481.95        392.62        95.79 o                         
 -10  13   5        252.33        109.06        82.67 o                         
  -9  13   5       3980.35       3800.63       196.27 o                         
  -8  13   5       1499.72       1597.90        94.24 o                         
  -7  13   5        677.15        565.60       101.03 o                         
  -6  13   5        643.52        732.11        60.58 o                         
  -5  13   5       2963.73       3001.96       144.57 o                         
  -4  13   5       2067.76       1744.22        87.06 o                         
  -3  13   5        470.60        388.45        46.34 o                         
  -2  13   5       3070.82       2972.12        87.50 o                         
  -1  13   5        842.43        916.29        57.65 o                         
   0  13   5        402.31        372.94        41.04 o                         
   1  13   5       4054.96       4208.22       120.00 o                         
   2  13   5       4301.94       4351.26       142.22 o                         
   3  13   5          6.01         -8.13        52.95 o                         
   4  13   5        172.10        114.06        69.78 o                         
   5  13   5        212.26        301.05       189.68 o                         
 -13  14   5       4861.35       4779.96       249.49 o                         
 -12  14   5        129.39         64.35       136.24 o                         
 -11  14   5       1989.97       1638.63       126.16 o                         
 -10  14   5       1626.44       1538.80       133.59 o                         
  -9  14   5        645.75        429.46        88.16 o                         
  -8  14   5       2918.40       2734.15       124.82 o                         
  -7  14   5       6875.27       7019.42       386.08 o                         
  -6  14   5       5202.80       4830.61       376.51 o                         
  -5  14   5       1000.60       1096.67        76.93 o                         
  -4  14   5       2234.90       2133.23       127.07 o                         
  -3  14   5         10.09         31.07        46.70 o                         
  -2  14   5         43.09         74.31        47.19 o                         
  -1  14   5       1900.13       1906.01       104.78 o                         
   0  14   5         64.64         67.45        58.89 o                         
   1  14   5       1467.07       1122.33        92.66 o                         
   2  14   5       4336.77       4720.49       218.78 o                         
   3  14   5        872.32       1052.30        90.51 o                         
   4  14   5          5.75        226.26        92.16 o                         
 -12  15   5       2919.91       2214.04       267.45 o                         
 -11  15   5         20.70        -92.85       190.88 o                         
 -10  15   5        208.11        103.25       193.90 o                         
  -9  15   5        729.71        756.92       199.90 o                         
  -8  15   5        896.55        987.37       125.02 o                         
  -7  15   5       1226.50       1377.48       119.89 o                         
  -6  15   5       5559.94       5713.70       468.53 o                         
  -5  15   5       2413.94       2504.78       175.21 o                         
  -4  15   5        827.05        762.91       102.47 o                         
  -3  15   5       1170.96       1246.18       231.91 o                         
  -2  15   5       5618.17       5621.44       176.66 o                         
  -1  15   5        949.22        541.80        65.94 o                         
   0  15   5        735.40        803.05        78.57 o                         
   1  15   5        337.08        327.65        80.81 o                         
   2  15   5        180.85        269.26        88.77 o                         
 -10  16   5         28.73        -90.47       207.91 o                         
  -9  16   5       1308.62       1120.81       121.48 o                         
  -8  16   5        169.49        280.19       102.78 o                         
  -7  16   5        629.70        653.89       106.35 o                         
  -6  16   5        138.39         69.00        93.59 o                         
  -5  16   5          6.91         55.77        91.70 o                         
  -4  16   5         79.86        108.32        96.24 o                         
  -3  16   5         51.96        -87.34        87.34 o                         
  -2  16   5        826.39        725.82       173.77 o                         
  -1  16   5       4603.53       4937.50       239.91 o                         
   2 -17   6        244.28        219.18       219.64 o                         
   3 -17   6        737.52        711.55       120.76 o                         
   4 -17   6        311.57        449.31       106.84 o                         
   5 -17   6        826.09        956.03       136.60 o                         
   6 -17   6         44.09        -92.93        96.57 o                         
   7 -17   6        501.66        428.79       109.46 o                         
  -1 -16   6        772.68        649.09        91.15 o                         
   0 -16   6         54.27         18.98        76.89 o                         
   1 -16   6          2.06         25.81        75.69 o                         
   2 -16   6        857.64       1031.24        88.77 o                         
   3 -16   6        132.83        113.00        75.24 o                         
   4 -16   6         61.04        120.82        90.56 o                         
   5 -16   6        169.71        194.20        92.84 o                         
   6 -16   6        621.31        942.66       161.70 o                         
   7 -16   6        401.91        219.10        95.16 o                         
   8 -16   6        641.14        660.76       134.65 o                         
   9 -16   6       2080.14       2184.84       262.86 o                         
  10 -16   6          4.89         29.80       160.28 o                         
  -3 -15   6        863.92        966.50       111.99 o                         
  -2 -15   6        971.75       1012.17       112.61 o                         
  -1 -15   6        546.80        558.26        81.47 o                         
   0 -15   6       4760.59       5044.88       178.87 o                         
   1 -15   6        565.04        668.22        79.67 o                         
   2 -15   6        139.16        176.33        67.94 o                         
   3 -15   6       2157.30       2522.88       127.18 o                         
   4 -15   6        584.12        681.65        70.17 o                         
   5 -15   6       2631.84       2635.79       283.03 o                         
   6 -15   6         54.09         66.87        84.35 o                         
   7 -15   6        523.14        513.98        94.91 o                         
   8 -15   6        279.09        128.54        87.87 o                         
   9 -15   6         49.39        115.47       137.99 o                         
  10 -15   6        503.31        641.88       166.52 o                         
  11 -15   6          1.98        206.62       148.81 o                         
  -5 -14   6        889.99        922.28        98.17 o                         
  -4 -14   6        534.25        600.70        98.23 o                         
  -3 -14   6        272.22        194.54       121.72 o
[truncated: 599,239 more chars]
